# Supplementary material for: Elevated N-Glycosylation Contributes to the Cisplatin Resistance of Non-Small Cell Lung Cancer Cells Revealed by Membrane Proteomic and Glycoproteomic Analysis
Source: Front Pharmacol. 2021 Dec 22;12:805499. doi: 10.3389/fphar.2021.805499 (PMC8728018; doi:10.3389/fphar.2021.805499)
Supplement: Supplementary file 3 [file DataSheet2.XLSX]

## Sheet: A549_CM1
Peptide _x000D_ < ProteinMetrics Confidential >	Glycans _x000D_ NHFAGNa	Modification Type(s)	Starting _x000D_ position	Protein Name	Scan Time	Intensity
R.GYYN[+2800.031]QSEAGSHTLQR.M	HexNAc(9)Hex(6)	N[+2800]	107	>sp|Q9TNN7|1C05_HUMAN HLA class I histocompatibility antigen, Cw-5 alpha chain OS=Homo sapiens GN=HLA-C PE=1 SV=1	23.6441
K.GWN[+2800.031]WTSGFNK.C	HexNAc(9)Hex(6)	N[+2800]	159	>sp|P15328|FOLR1_HUMAN Folate receptor alpha OS=Homo sapiens GN=FOLR1 PE=1 SV=3	64.058	72452000
K.NAC[+57.021]C[+57.021]STN[+2800.031]TSQEAHKDVSYLYR.F	HexNAc(9)Hex(6)	C[+57]*2, N[+2800]	63	>sp|P15328|FOLR1_HUMAN Folate receptor alpha OS=Homo sapiens GN=FOLR1 PE=1 SV=3	34.293	35507000
K.SNWHKGWN[+2800.031]WTSGFNK.C	HexNAc(9)Hex(6)	N[+2800]	154	>sp|P15328|FOLR1_HUMAN Folate receptor alpha OS=Homo sapiens GN=FOLR1 PE=1 SV=3	55.0979	27655000
K.NAC[+57.021]C[+57.021]STN[+2800.031]TSQEAHKDVSYLYR.F	HexNAc(9)Hex(6)	C[+57]*2, N[+2800]	63	>sp|P15328|FOLR1_HUMAN Folate receptor alpha OS=Homo sapiens GN=FOLR1 PE=1 SV=3	34.1203	126870000
K.NAC[+57.021]C[+57.021]STN[+2800.031]TSQEAHKDVSYLYR.F	HexNAc(9)Hex(6)	C[+57]*2, N[+2800]	63	>sp|P15328|FOLR1_HUMAN Folate receptor alpha OS=Homo sapiens GN=FOLR1 PE=1 SV=3	34.317	126870000
K.NRVPDSC[+57.021]C[+57.021]IN[+3594.301]VTVGC[+57.021]GINFNEK.A	HexNAc(9)Hex(10)Fuc(1)	C[+57]*3, N[+3594]	163	>sp|P08962|CD63_HUMAN CD63 antigen OS=Homo sapiens GN=CD63 PE=1 SV=2	49.1031
K.NN[+3594.301]HTASILDR.M	HexNAc(9)Hex(10)Fuc(1)	N[+3594]	129	>sp|P08962|CD63_HUMAN CD63 antigen OS=Homo sapiens GN=CD63 PE=1 SV=2	12.0753	57667000
R.THN[+3448.243]LTDLSPHLR.Y	HexNAc(9)Hex(10)	N[+3448]	977	>sp|P32004|L1CAM_HUMAN Neural cell adhesion molecule L1 OS=Homo sapiens GN=L1CAM PE=1 SV=2	26.8012	71771000
K.NN[+3083.110]HTASILDR.M	HexNAc(8)Hex(9)	N[+3083]	129	>sp|P08962|CD63_HUMAN CD63 antigen OS=Homo sapiens GN=CD63 PE=1 SV=2	12.0853	49987000
K.GWN[+2921.058]WTSGFNK.C	HexNAc(8)Hex(8)	N[+2921]	159	>sp|P15328|FOLR1_HUMAN Folate receptor alpha OS=Homo sapiens GN=FOLR1 PE=1 SV=3	47.4877	344910000
R.VTMGQNGNLYFANVLTSDN[+2759.005]HSDYIC[+57.021]HAHFPGTR.T	HexNAc(8)Hex(7)	C[+57], N[+2759]	185	>sp|P32004|L1CAM_HUMAN Neural cell adhesion molecule L1 OS=Homo sapiens GN=L1CAM PE=1 SV=2	66.8537	113260000
K.GWN[+2596.952]WTSGFNK.C	HexNAc(8)Hex(6)	N[+2597]	159	>sp|P15328|FOLR1_HUMAN Folate receptor alpha OS=Homo sapiens GN=FOLR1 PE=1 SV=3	63.0833	32875000
R.YVWN[+2434.899]R.T	HexNAc(8)Hex(5)	N[+2435]	265	>sp|P10696|PPBN_HUMAN Alkaline phosphatase, placental-like OS=Homo sapiens GN=ALPPL2 PE=2 SV=4	15.6756	292850000
K.NN[+3155.132]HTASILDR.M	HexNAc(7)Hex(8)Fuc(1)NeuAc(1)	N[+3155]	129	>sp|P08962|CD63_HUMAN CD63 antigen OS=Homo sapiens GN=CD63 PE=1 SV=2	13.4478	83876000
K.DN[+3866.365]ATEEEILVYLEK.T	HexNAc(7)Hex(7)Fuc(1)NeuAc(4)	N[+3866]	79	>sp|P07602|SAP_HUMAN Prosaposin OS=Homo sapiens GN=PSAP PE=1 SV=2	72.7295	58439000
K.DN[+3866.365]ATEEEILVYLEK.T	HexNAc(7)Hex(7)Fuc(1)NeuAc(4)	N[+3866]	79	>sp|P07602|SAP_HUMAN Prosaposin OS=Homo sapiens GN=PSAP PE=1 SV=2	72.6233	58439000
K.DN[+3575.270]ATEEEILVYLEK.T	HexNAc(7)Hex(7)Fuc(1)NeuAc(3)	N[+3575]	79	>sp|P07602|SAP_HUMAN Prosaposin OS=Homo sapiens GN=PSAP PE=1 SV=2	71.0595	47455000
K.TLFANGSIYPPNEGFC[+57.021]PC[+57.021]LESGIQN[+3575.270]VSTC[+57.021]R.F	HexNAc(7)Hex(7)Fuc(1)NeuAc(3)	C[+57]*3, N[+3575]	306	>sp|Q8WTV0|SCRB1_HUMAN Scavenger receptor class B member 1 OS=Homo sapiens GN=SCARB1 PE=1 SV=1	66.4995	56309000
K.TC[+57.021]DWLPKPN[+3575.270]MSASC[+57.021]K.E	HexNAc(7)Hex(7)Fuc(1)NeuAc(3)	C[+57]*2, N[+3575]	93	>sp|P07602|SAP_HUMAN Prosaposin OS=Homo sapiens GN=PSAP PE=1 SV=2	44.2776	58894000
K.SLVTQYLN[+3284.174]ATGNR.W	HexNAc(7)Hex(7)Fuc(1)NeuAc(2)	N[+3284]	417	>sp|P08195|4F2_HUMAN 4F2 cell-surface antigen heavy chain OS=Homo sapiens GN=SLC3A2 PE=1 SV=3	48.7629	25315000
K.NN[+3284.174]HTASILDR.M	HexNAc(7)Hex(7)Fuc(1)NeuAc(2)	N[+3284]	129	>sp|P08962|CD63_HUMAN CD63 antigen OS=Homo sapiens GN=CD63 PE=1 SV=2	15.1897	43018000
K.NN[+3284.174]HTASILDR.M	HexNAc(7)Hex(7)Fuc(1)NeuAc(2)	N[+3284]	129	>sp|P08962|CD63_HUMAN CD63 antigen OS=Homo sapiens GN=CD63 PE=1 SV=2	15.5939	43018000
K.DASINIENMQFIHN[+2701.983]GTYIC[+57.021]DVK.N	HexNAc(7)Hex(7)Fuc(1)	C[+57], N[+2702]	117	>sp|O95297|MPZL1_HUMAN Myelin protein zero-like protein 1 OS=Homo sapiens GN=MPZL1 PE=1 SV=1	60.1886
K.TAVN[+2555.925]C[+57.021]SSDFDAC[+57.021]LITK.A	HexNAc(7)Hex(7)	C[+57]*2, N[+2556]	40	>sp|P13987|CD59_HUMAN CD59 glycoprotein OS=Homo sapiens GN=CD59 PE=1 SV=1	42.2693
R.EAGN[+2555.925]HTSGAGLVQINK.S	HexNAc(7)Hex(7)	N[+2556]	80	>sp|P20645|MPRD_HUMAN Cation-dependent mannose-6-phosphate receptor OS=Homo sapiens GN=M6PR PE=1 SV=1	18.9232
K.SN[+1907.714]ITFNNN[+1710.598]DTVSFLEYR.T	HexNAc(7)Hex(3),HexNAc(3)Hex(5)NeuAc(1)	N[+1711][+1908]	101	>sp|Q8WTV0|SCRB1_HUMAN Scavenger receptor class B member 1 OS=Homo sapiens GN=SCARB1 PE=1 SV=1	51.5737	44702000
R.FPPAAPPAEPVTVFPSM[+15.995]LNVAANHPN[+1907.714]ASTVGLVLPPAAGAGGSR.L	HexNAc(7)Hex(3)	M[+16], N[+1908]	163	>sp|Q9Y4D7|PLXD1_HUMAN Plexin-D1 OS=Homo sapiens GN=PLXND1 PE=1 SV=3	67.9367
R.DPNSGFVFNLNPLN[+3405.200]SSQGYNVSGIGK.I	HexNAc(6)Hex(9)Fuc(1)NeuAc(2)	N[+3405]	938	>sp|P11717|MPRI_HUMAN Cation-independent mannose-6-phosphate receptor OS=Homo sapiens GN=IGF2R PE=1 SV=3	67.817
R.YSVQLMSFVYN[+3405.200]LSDTHLFPNASSK.E	HexNAc(6)Hex(9)Fuc(1)NeuAc(2)	N[+3405]	111	>sp|P11279|LAMP1_HUMAN Lysosome-associated membrane glycoprotein 1 OS=Homo sapiens GN=LAMP1 PE=1 SV=3	72.7491	8842400
R.NITGLEN[+3405.200]FTLK.I	HexNAc(6)Hex(9)Fuc(1)NeuAc(2)	N[+3405]	181	>sp|Q96J42|TXD15_HUMAN Thioredoxin domain-containing protein 15 OS=Homo sapiens GN=TXNDC15 PE=1 SV=1	42.409
K.VAAANVSVTQPESTGDPNN[+3405.200]MTLLAEEAR.K	HexNAc(6)Hex(9)Fuc(1)NeuAc(2)	N[+3405]	1157	>sp|P11047|LAMC1_HUMAN Laminin subunit gamma-1 OS=Homo sapiens GN=LAMC1 PE=1 SV=3	44.5268
K.C[+57.021]C[+57.021]GAAN[+2805.994]YTDWEK.I	HexNAc(6)Hex(8)NeuAc(1)	C[+57]*2, N[+2806]	145	>sp|P08962|CD63_HUMAN CD63 antigen OS=Homo sapiens GN=CD63 PE=1 SV=2	25.6459	7881500
K.NN[+2805.994]HTASILDR.M	HexNAc(6)Hex(8)NeuAc(1)	N[+2806]	129	>sp|P08962|CD63_HUMAN CD63 antigen OS=Homo sapiens GN=CD63 PE=1 SV=2	13.5815	170330000
K.IIISPEEN[+3549.218]VTLTC[+57.021]TAENQLER.T	HexNAc(6)Hex(7)NeuAc(2)NeuGc(2)	C[+57], N[+3549]	473	>sp|Q13740|CD166_HUMAN CD166 antigen OS=Homo sapiens GN=ALCAM PE=1 SV=2	56.562	14173000
K.NM[+15.995]TFDLPSDATVVLN[+3242.127]R.S	HexNAc(6)Hex(7)NeuAc(2)NeuGc(1)	M[+16], N[+3242]	62	>sp|P11279|LAMP1_HUMAN Lysosome-associated membrane glycoprotein 1 OS=Homo sapiens GN=LAMP1 PE=1 SV=3	50.1528
R.YNLTSQDVGSGTSN[+3242.127]NSQAC[+57.021]AQFLEQYFHDSDLAQFM[+15.995]R.L	HexNAc(6)Hex(7)NeuAc(2)NeuGc(1)	C[+57], M[+16], N[+3242]	209	>sp|O14773|TPP1_HUMAN Tripeptidyl-peptidase 1 OS=Homo sapiens GN=TPP1 PE=1 SV=2	68.706	17374000
R.YHQPGHEAVTSAVDQLQQEFHC[+57.021]C[+57.021]GSN[+3083.135]NSQDWR.D	HexNAc(6)Hex(7)Fuc(5)	C[+57]*2, N[+3083]	134	>sp|P48509|CD151_HUMAN CD151 antigen OS=Homo sapiens GN=CD151 PE=1 SV=3	49.7888
K.TC[+57.021]DWLPKPN[+3228.173]MSASC[+57.021]K.E	HexNAc(6)Hex(7)Fuc(4)NeuAc(1)	C[+57]*2, N[+3228]	93	>sp|P07602|SAP_HUMAN Prosaposin OS=Homo sapiens GN=PSAP PE=1 SV=2	44.4645	75409000
K.VSN[+3228.173]YSR.G	HexNAc(6)Hex(7)Fuc(4)NeuAc(1)	N[+3228]	199	>sp|P15328|FOLR1_HUMAN Folate receptor alpha OS=Homo sapiens GN=FOLR1 PE=1 SV=3	6.4781	48061000
K.DN[+3228.173]ATEEEILVYLEK.T	HexNAc(6)Hex(7)Fuc(4)NeuAc(1)	N[+3228]	79	>sp|P07602|SAP_HUMAN Prosaposin OS=Homo sapiens GN=PSAP PE=1 SV=2	71.4585	127070000
K.NRVPDSC[+57.021]C[+57.021]IN[+2937.078]VTVGC[+57.021]GINFNEK.A	HexNAc(6)Hex(7)Fuc(4)	C[+57]*3, N[+2937]	163	>sp|P08962|CD63_HUMAN CD63 antigen OS=Homo sapiens GN=CD63 PE=1 SV=2	46.048	117760000
K.DN[+3663.286]ATEEEILVYLEK.T	HexNAc(6)Hex(7)Fuc(1)NeuAc(4)	N[+3663]	79	>sp|P07602|SAP_HUMAN Prosaposin OS=Homo sapiens GN=PSAP PE=1 SV=2	72.4445	5501500
K.LGDC[+57.021]ISEDSYPDGN[+3081.095]ITWYR.N	HexNAc(6)Hex(7)Fuc(1)NeuAc(2)	C[+57], N[+3081]	154	>sp|Q13740|CD166_HUMAN CD166 antigen OS=Homo sapiens GN=ALCAM PE=1 SV=2	56.0089	10499000
R.LIASNVTETMGIN[+3081.095]GSAYR.V	HexNAc(6)Hex(7)Fuc(1)NeuAc(2)	N[+3081]	1060	>sp|O15118|NPC1_HUMAN Niemann-Pick C1 protein OS=Homo sapiens GN=NPC1 PE=1 SV=2	39.5583
K.NMTFDLPSDATVVLN[+3081.095]R.S	HexNAc(6)Hex(7)Fuc(1)NeuAc(2)	N[+3081]	62	>sp|P11279|LAMP1_HUMAN Lysosome-associated membrane glycoprotein 1 OS=Homo sapiens GN=LAMP1 PE=1 SV=3	58.2679	73403000
R.YSVQLMSFVYN[+3081.095]LSDTHLFPNASSK.E	HexNAc(6)Hex(7)Fuc(1)NeuAc(2)	N[+3081]	111	>sp|P11279|LAMP1_HUMAN Lysosome-associated membrane glycoprotein 1 OS=Homo sapiens GN=LAMP1 PE=1 SV=3	72.9108	15337000
R.C[+57.021]VSGTQVHMNNVTVTLHDATIQAYLSN[+3081.095]SSFSR.G	HexNAc(6)Hex(7)Fuc(1)NeuAc(2)	C[+57], N[+3081]	155	>sp|P11279|LAMP1_HUMAN Lysosome-associated membrane glycoprotein 1 OS=Homo sapiens GN=LAMP1 PE=1 SV=3	58.196	39624000
R.DMNQTLGDN[+3081.095]ITVK.M	HexNAc(6)Hex(7)Fuc(1)NeuAc(2)	N[+3081]	147	>sp|Q8TCT8|SPP2A_HUMAN Signal peptide peptidase-like 2A OS=Homo sapiens GN=SPPL2A PE=1 SV=2	24.3012	20650000
K.NGTNDGDYVFLTGEDSYLN[+3081.095]FTK.I	HexNAc(6)Hex(7)Fuc(1)NeuAc(2)	N[+3081]	206	>sp|Q14108|SCRB2_HUMAN Lysosome membrane protein 2 OS=Homo sapiens GN=SCARB2 PE=1 SV=2	63.856	24791000
R.YSVQLMSFVYNLSDTHLFPN[+3081.095]ASSK.E	HexNAc(6)Hex(7)Fuc(1)NeuAc(2)	N[+3081]	111	>sp|P11279|LAMP1_HUMAN Lysosome-associated membrane glycoprotein 1 OS=Homo sapiens GN=LAMP1 PE=1 SV=3	72.8897	32011000
R.GYYN[+2789.999]QSEAGSHTLQR.M	HexNAc(6)Hex(7)Fuc(1)NeuAc(1)	N[+2790]	107	>sp|Q9TNN7|1C05_HUMAN HLA class I histocompatibility antigen, Cw-5 alpha chain OS=Homo sapiens GN=HLA-C PE=1 SV=1	17.1909
R.LLNINPN[+2498.904]K.T	HexNAc(6)Hex(7)Fuc(1)	N[+2499]	255	>sp|P11279|LAMP1_HUMAN Lysosome-associated membrane glycoprotein 1 OS=Homo sapiens GN=LAMP1 PE=1 SV=3	19.3556	13711000
K.VSN[+2498.904]YSR.G	HexNAc(6)Hex(7)Fuc(1)	N[+2499]	199	>sp|P15328|FOLR1_HUMAN Folate receptor alpha OS=Homo sapiens GN=FOLR1 PE=1 SV=3	6.4827	652470000
K.INPKN[+2498.904]YTENELEK.I	HexNAc(6)Hex(7)Fuc(1)	N[+2499]	188	>sp|P49448|DHE4_HUMAN Glutamate dehydrogenase 2, mitochondrial OS=Homo sapiens GN=GLUD2 PE=1 SV=2	42.2888	93088000
K.PKPPKN[+2498.904]ESLETYPVMK.Y	HexNAc(6)Hex(7)Fuc(1)	N[+2499]	188	>sp|P05026|AT1B1_HUMAN Sodium/potassium-transporting ATPase subunit beta-1 OS=Homo sapiens GN=ATP1B1 PE=1 SV=1	19.7786	81722000
K.SLVTQYLN[+2498.904]ATGNR.W	HexNAc(6)Hex(7)Fuc(1)	N[+2499]	417	>sp|P08195|4F2_HUMAN 4F2 cell-surface antigen heavy chain OS=Homo sapiens GN=SLC3A2 PE=1 SV=3	39.4147	109040000
R.YHQPGHEAVTSAVDQLQQEFHC[+57.021]C[+57.021]GSN[+2498.904]NSQDWR.D	HexNAc(6)Hex(7)Fuc(1)	C[+57]*2, N[+2499]	134	>sp|P48509|CD151_HUMAN CD151 antigen OS=Homo sapiens GN=CD151 PE=1 SV=3	50.3295	72603000
K.C[+57.021]C[+57.021]GAAN[+2498.904]YTDWEK.I	HexNAc(6)Hex(7)Fuc(1)	C[+57]*2, N[+2499]	145	>sp|P08962|CD63_HUMAN CD63 antigen OS=Homo sapiens GN=CD63 PE=1 SV=2	21.6212	13262000
K.DASSFLAEWQN[+2498.904]ITK.G	HexNAc(6)Hex(7)Fuc(1)	N[+2499]	355	>sp|P08195|4F2_HUMAN 4F2 cell-surface antigen heavy chain OS=Homo sapiens GN=SLC3A2 PE=1 SV=3	67.8698	122080000
K.DASSFLAEWQN[+2498.904]ITK.G	HexNAc(6)Hex(7)Fuc(1)	N[+2499]	355	>sp|P08195|4F2_HUMAN 4F2 cell-surface antigen heavy chain OS=Homo sapiens GN=SLC3A2 PE=1 SV=3	67.1325	122080000
K.NN[+2352.846]HTASILDR.M	HexNAc(6)Hex(7)	N[+2353]	129	>sp|P08962|CD63_HUMAN CD63 antigen OS=Homo sapiens GN=CD63 PE=1 SV=2	12.3441	78274000
K.QLVLN[+2772.984]LTGNTLC[+57.021]AGGASDEK.L	HexNAc(6)Hex(6)NeuAc(2)	C[+57], N[+2773]	356	>sp|O00592|PODXL_HUMAN Podocalyxin OS=Homo sapiens GN=PODXL PE=1 SV=2	55.3272
K.NMTFDLPSDATVVLN[+2772.984]R.S	HexNAc(6)Hex(6)NeuAc(2)	N[+2773]	62	>sp|P11279|LAMP1_HUMAN Lysosome-associated membrane glycoprotein 1 OS=Homo sapiens GN=LAMP1 PE=1 SV=3	58.8882	42738000
K.SGDASIN[+2772.984]VTNLQLSDIGTYQC[+57.021]K.V	HexNAc(6)Hex(6)NeuAc(2)	C[+57], N[+2773]	100	>sp|P78310|CXAR_HUMAN Coxsackievirus and adenovirus receptor OS=Homo sapiens GN=CXADR PE=1 SV=1	62.9147
K.GWN[+2481.889]WTSGFNK.C	HexNAc(6)Hex(6)NeuAc(1)	N[+2482]	159	>sp|P15328|FOLR1_HUMAN Folate receptor alpha OS=Homo sapiens GN=FOLR1 PE=1 SV=3	49.2131	38362000
R.LN[+2481.889]SSTIK.Y	HexNAc(6)Hex(6)NeuAc(1)	N[+2482]	274	>sp|P13473|LAMP2_HUMAN Lysosome-associated membrane glycoprotein 2 OS=Homo sapiens GN=LAMP2 PE=1 SV=2	11.2021	101940000
K.VASVININPN[+2481.889]TTHSTGSC[+57.021]R.S	HexNAc(6)Hex(6)NeuAc(1)	C[+57], N[+2482]	248	>sp|P13473|LAMP2_HUMAN Lysosome-associated membrane glycoprotein 2 OS=Homo sapiens GN=LAMP2 PE=1 SV=2	28.3761	17261000
K.DADAC[+57.021]N[+2481.889]ATNWIEYMFNK.D	HexNAc(6)Hex(6)NeuAc(1)	C[+57], N[+2482]	180	>sp|O15118|NPC1_HUMAN Niemann-Pick C1 protein OS=Homo sapiens GN=NPC1 PE=1 SV=2	74.843	6710000
K.DASSFLAEWQN[+2481.889]ITK.G	HexNAc(6)Hex(6)NeuAc(1)	N[+2482]	355	>sp|P08195|4F2_HUMAN 4F2 cell-surface antigen heavy chain OS=Homo sapiens GN=SLC3A2 PE=1 SV=3	70.9292	14146000
R.YHQPGHEAVTSAVDQLQQEFHC[+57.021]C[+57.021]GSN[+2481.889]NSQDWR.D	HexNAc(6)Hex(6)NeuAc(1)	C[+57]*2, N[+2482]	134	>sp|P48509|CD151_HUMAN CD151 antigen OS=Homo sapiens GN=CD151 PE=1 SV=3	53.2908	86156000
R.AHC[+57.021]VWLEC[+57.021]PIPDAPVVTN[+2481.889]VTVK.A	HexNAc(6)Hex(6)NeuAc(1)	C[+57]*2, N[+2482]	909	>sp|P26006|ITA3_HUMAN Integrin alpha-3 OS=Homo sapiens GN=ITGA3 PE=1 SV=5	65.2405	108390000
R.GN[+2628.967]VTQHVQGHR.N	HexNAc(6)Hex(6)Fuc(3)	N[+2629]	76	>sp|Q15043|S39AE_HUMAN Zinc transporter ZIP14 OS=Homo sapiens GN=SLC39A14 PE=1 SV=3	6.7707	180590000
K.NAC[+57.021]C[+57.021]STN[+2628.967]TSQEAHK.D	HexNAc(6)Hex(6)Fuc(3)	C[+57]*2, N[+2629]	63	>sp|P15328|FOLR1_HUMAN Folate receptor alpha OS=Homo sapiens GN=FOLR1 PE=1 SV=3	6.036	357840000
K.AFN[+2628.967]STLPTMAQMEK.A	HexNAc(6)Hex(6)Fuc(3)	N[+2629]	55	>sp|P16070|CD44_HUMAN CD44 antigen OS=Homo sapiens GN=CD44 PE=1 SV=3	52.8165	510050000
K.DASSFLAEWQN[+2628.967]ITK.G	HexNAc(6)Hex(6)Fuc(3)	N[+2629]	355	>sp|P08195|4F2_HUMAN 4F2 cell-surface antigen heavy chain OS=Homo sapiens GN=SLC3A2 PE=1 SV=3	70.4579	90645000
K.VASVININPN[+2628.967]TTHSTGSC[+57.021]R.S	HexNAc(6)Hex(6)Fuc(3)	C[+57], N[+2629]	248	>sp|P13473|LAMP2_HUMAN Lysosome-associated membrane glycoprotein 2 OS=Homo sapiens GN=LAMP2 PE=1 SV=2	28.0931	212960000
R.LHNQLLPN[+2628.967]VTTVER.N	HexNAc(6)Hex(6)Fuc(3)	N[+2629]	504	>sp|P19440|GGT1_HUMAN Glutathione hydrolase 1 proenzyme OS=Homo sapiens GN=GGT1 PE=1 SV=2	40.172	29862000
K.N[+3210.137]MTFDLPSDATVVLN[+406.159]R.S	HexNAc(6)Hex(6)Fuc(1)NeuAc(3),HexNAc(2)	N[+406][+3210]	62	>sp|P11279|LAMP1_HUMAN Lysosome-associated membrane glycoprotein 1 OS=Homo sapiens GN=LAMP1 PE=1 SV=3	62.3614	86589000
K.TC[+57.021]DWLPKPN[+3210.137]MSASC[+57.021]K.E	HexNAc(6)Hex(6)Fuc(1)NeuAc(3)	C[+57]*2, N[+3210]	93	>sp|P07602|SAP_HUMAN Prosaposin OS=Homo sapiens GN=PSAP PE=1 SV=2	44.3449	268360000
K.DASSFLAEWQN[+2919.042]ITK.G	HexNAc(6)Hex(6)Fuc(1)NeuAc(2)	N[+2919]	355	>sp|P08195|4F2_HUMAN 4F2 cell-surface antigen heavy chain OS=Homo sapiens GN=SLC3A2 PE=1 SV=3	72.8654	114290000
R.GN[+2919.042]VTQHVQGHR.N	HexNAc(6)Hex(6)Fuc(1)NeuAc(2)	N[+2919]	76	>sp|Q15043|S39AE_HUMAN Zinc transporter ZIP14 OS=Homo sapiens GN=SLC39A14 PE=1 SV=3	7.4119	40919000
R.KDN[+2919.042]TTVTR.L	HexNAc(6)Hex(6)Fuc(1)NeuAc(2)	N[+2919]	247	>sp|P11279|LAMP1_HUMAN Lysosome-associated membrane glycoprotein 1 OS=Homo sapiens GN=LAMP1 PE=1 SV=3	6.6756	112220000
K.ILLTC[+57.021]SLN[+2919.042]DSATEVTGHR.W	HexNAc(6)Hex(6)Fuc(1)NeuAc(2)	C[+57], N[+2919]	153	>sp|P35613|BASI_HUMAN Basigin OS=Homo sapiens GN=BSG PE=1 SV=2	42.4438	59163000
K.TC[+57.021]DWLPKPN[+2919.042]MSASC[+57.021]K.E	HexNAc(6)Hex(6)Fuc(1)NeuAc(2)	C[+57]*2, N[+2919]	93	>sp|P07602|SAP_HUMAN Prosaposin OS=Homo sapiens GN=PSAP PE=1 SV=2	41.5721	51992000
K.SLVTQYLN[+2919.042]ATGNR.W	HexNAc(6)Hex(6)Fuc(1)NeuAc(2)	N[+2919]	417	>sp|P08195|4F2_HUMAN 4F2 cell-surface antigen heavy chain OS=Homo sapiens GN=SLC3A2 PE=1 SV=3	49.4923	44869000
K.TC[+57.021]DWLPKPN[+2919.042]MSASC[+57.021]K.E	HexNAc(6)Hex(6)Fuc(1)NeuAc(2)	C[+57]*2, N[+2919]	93	>sp|P07602|SAP_HUMAN Prosaposin OS=Homo sapiens GN=PSAP PE=1 SV=2	40.9814	39682000
K.NM[+15.995]TFDLPSDATVVLN[+2919.042]R.S	HexNAc(6)Hex(6)Fuc(1)NeuAc(2)	M[+16], N[+2919]	62	>sp|P11279|LAMP1_HUMAN Lysosome-associated membrane glycoprotein 1 OS=Homo sapiens GN=LAMP1 PE=1 SV=3	50.7234	24386000
K.GWN[+2919.042]WTSGFNK.C	HexNAc(6)Hex(6)Fuc(1)NeuAc(2)	N[+2919]	159	>sp|P15328|FOLR1_HUMAN Folate receptor alpha OS=Homo sapiens GN=FOLR1 PE=1 SV=3	53.0805	65347000
K.GWN[+2919.042]WTSGFNK.C	HexNAc(6)Hex(6)Fuc(1)NeuAc(2)	N[+2919]	159	>sp|P15328|FOLR1_HUMAN Folate receptor alpha OS=Homo sapiens GN=FOLR1 PE=1 SV=3	53.438	64586000
K.ILLTC[+57.021]SLN[+2919.042]DSATEVTGHR.W	HexNAc(6)Hex(6)Fuc(1)NeuAc(2)	C[+57], N[+2919]	153	>sp|P35613|BASI_HUMAN Basigin OS=Homo sapiens GN=BSG PE=1 SV=2	45.8321	77183000
R.GYYN[+2919.042]QSEAGSHTLQR.M	HexNAc(6)Hex(6)Fuc(1)NeuAc(2)	N[+2919]	107	>sp|Q9TNN7|1C05_HUMAN HLA class I histocompatibility antigen, Cw-5 alpha chain OS=Homo sapiens GN=HLA-C PE=1 SV=1	15.9912	193360000
R.DPNSGFVFNLNPLNSSQGYN[+2919.042]VSGIGK.I	HexNAc(6)Hex(6)Fuc(1)NeuAc(2)	N[+2919]	938	>sp|P11717|MPRI_HUMAN Cation-independent mannose-6-phosphate receptor OS=Homo sapiens GN=IGF2R PE=1 SV=3	68.1341
K.DASSFLAEWQN[+2919.042]ITK.G	HexNAc(6)Hex(6)Fuc(1)NeuAc(2)	N[+2919]	355	>sp|P08195|4F2_HUMAN 4F2 cell-surface antigen heavy chain OS=Homo sapiens GN=SLC3A2 PE=1 SV=3	72.5172	114290000
K.GSQWSDIEEFC[+57.021]N[+2627.947]R.S	HexNAc(6)Hex(6)Fuc(1)NeuAc(1)	C[+57], N[+2628]	84	>sp|P08174|DAF_HUMAN Complement decay-accelerating factor OS=Homo sapiens GN=CD55 PE=1 SV=4	48.7675	24486000
K.VASVININPN[+2627.947]TTHSTGSC[+57.021]R.S	HexNAc(6)Hex(6)Fuc(1)NeuAc(1)	C[+57], N[+2628]	248	>sp|P13473|LAMP2_HUMAN Lysosome-associated membrane glycoprotein 2 OS=Homo sapiens GN=LAMP2 PE=1 SV=2	27.9385	184490000
R.FNQC[+57.021]N[+2627.947]TTR.G	HexNAc(6)Hex(6)Fuc(1)NeuAc(1)	C[+57], N[+2628]	137	>sp|P09923|PPBI_HUMAN Intestinal-type alkaline phosphatase OS=Homo sapiens GN=ALPI PE=1 SV=2	8.5036	173120000
K.TC[+57.021]DWLPKPN[+2627.947]MSASC[+57.021]K.E	HexNAc(6)Hex(6)Fuc(1)NeuAc(1)	C[+57]*2, N[+2628]	93	>sp|P07602|SAP_HUMAN Prosaposin OS=Homo sapiens GN=PSAP PE=1 SV=2	36.8725	24115000
R.KDN[+2627.947]TTVTR.L	HexNAc(6)Hex(6)Fuc(1)NeuAc(1)	N[+2628]	247	>sp|P11279|LAMP1_HUMAN Lysosome-associated membrane glycoprotein 1 OS=Homo sapiens GN=LAMP1 PE=1 SV=3	6.3091	97839000
K.ILLTC[+57.021]SLN[+2627.947]DSATEVTGHR.W	HexNAc(6)Hex(6)Fuc(1)NeuAc(1)	C[+57], N[+2628]	153	>sp|P35613|BASI_HUMAN Basigin OS=Homo sapiens GN=BSG PE=1 SV=2	43.0815
K.SC[+57.021]GEC[+57.021]IQAGPNC[+57.021]GWC[+57.021]TN[+2627.947]STFLQEGMPTSAR.C	HexNAc(6)Hex(6)Fuc(1)NeuAc(1)	C[+57]*4, N[+2628]	34	>sp|P05556|ITB1_HUMAN Integrin beta-1 OS=Homo sapiens GN=ITGB1 PE=1 SV=2	62.1926	72114000
K.GWN[+2627.947]WTSGFNK.C	HexNAc(6)Hex(6)Fuc(1)NeuAc(1)	N[+2628]	159	>sp|P15328|FOLR1_HUMAN Folate receptor alpha OS=Homo sapiens GN=FOLR1 PE=1 SV=3	47.9484	13984000
R.LLEFDSTN[+2627.947]VSDTAAK.P	HexNAc(6)Hex(6)Fuc(1)NeuAc(1)	N[+2628]	127	>sp|Q8WWB7|GLMP_HUMAN Glycosylated lysosomal membrane protein OS=Homo sapiens GN=GLMP PE=1 SV=1	38.6958	12477000
K.GWN[+2627.947]WTSGFNK.C	HexNAc(6)Hex(6)Fuc(1)NeuAc(1)	N[+2628]	159	>sp|P15328|FOLR1_HUMAN Folate receptor alpha OS=Homo sapiens GN=FOLR1 PE=1 SV=3	48.0445	36504000
R.GN[+2627.947]VTQHVQGHR.N	HexNAc(6)Hex(6)Fuc(1)NeuAc(1)	N[+2628]	76	>sp|Q15043|S39AE_HUMAN Zinc transporter ZIP14 OS=Homo sapiens GN=SLC39A14 PE=1 SV=3	6.9017	62350000
K.TGPVVEDSGSLLLEYVN[+2627.947]GSAC[+57.021]TTSDGR.Q	HexNAc(6)Hex(6)Fuc(1)NeuAc(1)	C[+57], N[+2628]	855	>sp|P11717|MPRI_HUMAN Cation-independent mannose-6-phosphate receptor OS=Homo sapiens GN=IGF2R PE=1 SV=3	69.9876	74994000
K.N[+3048.084]MTFDLPSDATVVLN[+406.159]R.S	HexNAc(6)Hex(5)Fuc(1)NeuAc(3),HexNAc(2)	N[+406][+3048]	62	>sp|P11279|LAMP1_HUMAN Lysosome-associated membrane glycoprotein 1 OS=Homo sapiens GN=LAMP1 PE=1 SV=3	62.8422	63547000
K.ILLTC[+57.021]SLN[+3064.079]DSATEVTGHR.W	HexNAc(6)Hex(5)Fuc(1)NeuAc(2)NeuGc(1)	C[+57], N[+3064]	153	>sp|P35613|BASI_HUMAN Basigin OS=Homo sapiens GN=BSG PE=1 SV=2	45.6302	17352000
K.LDLPVN[+2756.989]TSIPN[+714.269]VTEVK.E	HexNAc(6)Hex(5)Fuc(1)NeuAc(2),HexNAc(2)Hex(1)Fuc(1)	N[+714][+2757]	95	>sp|P56199|ITA1_HUMAN Integrin alpha-1 OS=Homo sapiens GN=ITGA1 PE=1 SV=2	69.4186	29117000
R.TASVSIN[+2756.989]QTEPPK.V	HexNAc(6)Hex(5)Fuc(1)NeuAc(2)	N[+2757]	429	>sp|P29317|EPHA2_HUMAN Ephrin type-A receptor 2 OS=Homo sapiens GN=EPHA2 PE=1 SV=2	24.027	110110000
R.N[+2756.989]ISLAK.G	HexNAc(6)Hex(5)Fuc(1)NeuAc(2)	N[+2757]	300	>sp|Q6ZMJ2|SCAR5_HUMAN Scavenger receptor class A member 5 OS=Homo sapiens GN=SCARA5 PE=1 SV=1	18.0302	18877000
R.RN[+2756.989]WTEAEVK.G	HexNAc(6)Hex(5)Fuc(1)NeuAc(2)	N[+2757]	331	>sp|P16444|DPEP1_HUMAN Dipeptidase 1 OS=Homo sapiens GN=DPEP1 PE=1 SV=3	16.725	103500000
K.N[+2756.989]QTNLER.K	HexNAc(6)Hex(5)Fuc(1)NeuAc(2)	N[+2757]	144	>sp|Q8NBJ4|GOLM1_HUMAN Golgi membrane protein 1 OS=Homo sapiens GN=GOLM1 PE=1 SV=1	10.1818	61308000
K.KDTC[+57.021]TQEC[+57.021]SYFN[+2756.989]ITK.V	HexNAc(6)Hex(5)Fuc(1)NeuAc(2)	C[+57]*2, N[+2757]	658	>sp|P05556|ITB1_HUMAN Integrin beta-1 OS=Homo sapiens GN=ITGB1 PE=1 SV=2	34.8512	50042000
R.TFLN[+2756.989]TTVEK.H	HexNAc(6)Hex(5)Fuc(1)NeuAc(2)	N[+2757]	1077	>sp|Q9ULI3|HEG1_HUMAN Protein HEG homolog 1 OS=Homo sapiens GN=HEG1 PE=1 SV=3	30.7537	25150000
K.GLVSGGLYESHVGC[+57.021]RPYSIPPC[+57.021]EHHVN[+2756.989]GSRPPC[+57.021]TGEGDTPK.C	HexNAc(6)Hex(5)Fuc(1)NeuAc(2)	C[+57]*3, N[+2757]	166	>sp|P07858|CATB_HUMAN Cathepsin B OS=Homo sapiens GN=CTSB PE=1 SV=3	36.785	59332000
R.TFLN[+2756.989]TTVEK.H	HexNAc(6)Hex(5)Fuc(1)NeuAc(2)	N[+2757]	1077	>sp|Q9ULI3|HEG1_HUMAN Protein HEG homolog 1 OS=Homo sapiens GN=HEG1 PE=1 SV=3	30.6529	25150000
K.VSN[+2756.989]YSR.G	HexNAc(6)Hex(5)Fuc(1)NeuAc(2)	N[+2757]	199	>sp|P15328|FOLR1_HUMAN Folate receptor alpha OS=Homo sapiens GN=FOLR1 PE=1 SV=3	8.8842	94793000
R.AAC[+57.021]AVKPQEVQMVN[+2756.989]GTITNPINGK.S	HexNAc(6)Hex(5)Fuc(1)NeuAc(2)	C[+57], N[+2757]	2123	>sp|P11717|MPRI_HUMAN Cation-independent mannose-6-phosphate receptor OS=Homo sapiens GN=IGF2R PE=1 SV=3	46.5618	62121000
R.GYYN[+2756.989]QSEDGSHTLQR.M	HexNAc(6)Hex(5)Fuc(1)NeuAc(2)	N[+2757]	107	>sp|P30504|1C04_HUMAN HLA class I histocompatibility antigen, Cw-4 alpha chain OS=Homo sapiens GN=HLA-C PE=1 SV=1	20.6519	44438000
R.LC[+57.021]HTHGWN[+2756.989]ETSEFMPQGAVFSC[+57.021]LYR.H	HexNAc(6)Hex(5)Fuc(1)NeuAc(2)	C[+57]*2, N[+2757]	574	>sp|Q92896|GSLG1_HUMAN Golgi apparatus protein 1 OS=Homo sapiens GN=GLG1 PE=1 SV=2	67.5466	22589000
K.NAC[+57.021]C[+57.021]STN[+2756.989]TSQEAHK.D	HexNAc(6)Hex(5)Fuc(1)NeuAc(2)	C[+57]*2, N[+2757]	63	>sp|P15328|FOLR1_HUMAN Folate receptor alpha OS=Homo sapiens GN=FOLR1 PE=1 SV=3	7.5217	1095100000
K.LIDNN[+2756.989]K.T	HexNAc(6)Hex(5)Fuc(1)NeuAc(2)	N[+2757]	328	>sp|P07602|SAP_HUMAN Prosaposin OS=Homo sapiens GN=PSAP PE=1 SV=2	9.5909	315950000
K.LEN[+2756.989]WTDASR.V	HexNAc(6)Hex(5)Fuc(1)NeuAc(2)	N[+2757]	616	>sp|Q9P2B2|FPRP_HUMAN Prostaglandin F2 receptor negative regulator OS=Homo sapiens GN=PTGFRN PE=1 SV=2	23.1964	36668000
R.SAN[+2756.989]ASFNIK.W	HexNAc(6)Hex(5)Fuc(1)NeuAc(2)	N[+2757]	114	>sp|Q13308|PTK7_HUMAN Inactive tyrosine-protein kinase 7 OS=Homo sapiens GN=PTK7 PE=1 SV=2	23.0861	72910000
R.SLHVPGLN[+2756.989]K.T	HexNAc(6)Hex(5)Fuc(1)NeuAc(2)	N[+2757]	191	>sp|P30530|UFO_HUMAN Tyrosine-protein kinase receptor UFO OS=Homo sapiens GN=AXL PE=1 SV=3	31.4892	91062000
R.FNQC[+57.021]N[+2756.989]TTRGNEVISVMNR.A	HexNAc(6)Hex(5)Fuc(1)NeuAc(2)	C[+57], N[+2757]	137	>sp|P09923|PPBI_HUMAN Intestinal-type alkaline phosphatase OS=Homo sapiens GN=ALPI PE=1 SV=2	35.6943	87905000
R.GN[+2756.989]LSTEK.F	HexNAc(6)Hex(5)Fuc(1)NeuAc(2)	N[+2757]	316	>sp|P56199|ITA1_HUMAN Integrin alpha-1 OS=Homo sapiens GN=ITGA1 PE=1 SV=2	9.0731	278980000
R.GYYN[+2756.989]QSEDGSHTLQR.M	HexNAc(6)Hex(5)Fuc(1)NeuAc(2)	N[+2757]	107	>sp|P30504|1C04_HUMAN HLA class I histocompatibility antigen, Cw-4 alpha chain OS=Homo sapiens GN=HLA-C PE=1 SV=1	22.8221	208950000
R.LDPTVLDAGELAN[+2756.989]R.T	HexNAc(6)Hex(5)Fuc(1)NeuAc(2)	N[+2757]	2063	>sp|Q6UVK1|CSPG4_HUMAN Chondroitin sulfate proteoglycan 4 OS=Homo sapiens GN=CSPG4 PE=1 SV=2	51.9156	44702000
R.KDN[+2756.989]TTVTR.L	HexNAc(6)Hex(5)Fuc(1)NeuAc(2)	N[+2757]	247	>sp|P11279|LAMP1_HUMAN Lysosome-associated membrane glycoprotein 1 OS=Homo sapiens GN=LAMP1 PE=1 SV=3	6.8235	1024700000
K.N[+2756.989]TSVGPLYSGC[+57.021]R.L	HexNAc(6)Hex(5)Fuc(1)NeuAc(2)	C[+57], N[+2757]	12272	>sp|Q8WXI7|MUC16_HUMAN Mucin-16 OS=Homo sapiens GN=MUC16 PE=1 SV=3	26.356	42741000
K.VLHN[+2756.989]GTLAELQGLPHIR.V	HexNAc(6)Hex(5)Fuc(1)NeuAc(2)	N[+2757]	272	>sp|Q13641|TPBG_HUMAN Trophoblast glycoprotein OS=Homo sapiens GN=TPBG PE=1 SV=1	52.1747	8014000
R.C[+57.021]LQHFYGPNHEHC[+57.021]FN[+2756.989]R.T	HexNAc(6)Hex(5)Fuc(1)NeuAc(2)	C[+57]*2, N[+2757]	385	>sp|P08581|MET_HUMAN Hepatocyte growth factor receptor OS=Homo sapiens GN=MET PE=1 SV=4	20.8352	20510000
K.EDVYRN[+2756.989]HSIFLADINQER.G	HexNAc(6)Hex(5)Fuc(1)NeuAc(2)	N[+2757]	192	>sp|P50897|PPT1_HUMAN Palmitoyl-protein thioesterase 1 OS=Homo sapiens GN=PPT1 PE=1 SV=1	45.3885	366160000
K.EPLSDPVGTC[+57.021]YLSTDN[+2756.989]FTR.I	HexNAc(6)Hex(5)Fuc(1)NeuAc(2)	C[+57], N[+2757]	167	>sp|P08648|ITA5_HUMAN Integrin alpha-5 OS=Homo sapiens GN=ITGA5 PE=1 SV=2	58.7869	22182000
R.LN[+2756.989]GSSLHLEWSAPLESGGR.E	HexNAc(6)Hex(5)Fuc(1)NeuAc(2)	N[+2757]	334	>sp|P54760|EPHB4_HUMAN Ephrin type-B receptor 4 OS=Homo sapiens GN=EPHB4 PE=1 SV=2	61.2251	6904900
K.PLGLN[+2756.989]DTIVSAGEYTYYFR.V	HexNAc(6)Hex(5)Fuc(1)NeuAc(2)	N[+2757]	1242	>sp|P11717|MPRI_HUMAN Cation-independent mannose-6-phosphate receptor OS=Homo sapiens GN=IGF2R PE=1 SV=3	73.899	7910000
K.GWN[+2756.989]WTSGFNK.C	HexNAc(6)Hex(5)Fuc(1)NeuAc(2)	N[+2757]	159	>sp|P15328|FOLR1_HUMAN Folate receptor alpha OS=Homo sapiens GN=FOLR1 PE=1 SV=3	43.5086
K.VASVININPN[+2756.989]TTHSTGSC[+57.021]R.S	HexNAc(6)Hex(5)Fuc(1)NeuAc(2)	C[+57], N[+2757]	248	>sp|P13473|LAMP2_HUMAN Lysosome-associated membrane glycoprotein 2 OS=Homo sapiens GN=LAMP2 PE=1 SV=2	32.6714
R.GYYN[+2756.989]QSEAGSHTLQR.M	HexNAc(6)Hex(5)Fuc(1)NeuAc(2)	N[+2757]	107	>sp|Q9TNN7|1C05_HUMAN HLA class I histocompatibility antigen, Cw-5 alpha chain OS=Homo sapiens GN=HLA-C PE=1 SV=1	17.8046	18066000
R.ELAVPDGYTN[+2756.989]R.T	HexNAc(6)Hex(5)Fuc(1)NeuAc(2)	N[+2757]	77	>sp|P26006|ITA3_HUMAN Integrin alpha-3 OS=Homo sapiens GN=ITGA3 PE=1 SV=5	31.3748	249980000
R.KEN[+2756.989]SSEIC[+57.021]SNNGEC[+57.021]VC[+57.021]GQC[+57.021]VC[+57.021]R.K	HexNAc(6)Hex(5)Fuc(1)NeuAc(2)	C[+57]*5, N[+2757]	518	>sp|P05556|ITB1_HUMAN Integrin beta-1 OS=Homo sapiens GN=ITGB1 PE=1 SV=2	19.5618	39082000
K.EN[+2756.989]ATTDLLTK.L	HexNAc(6)Hex(5)Fuc(1)NeuAc(2)	N[+2757]	264	>sp|P28799|GRN_HUMAN Granulins OS=Homo sapiens GN=GRN PE=1 SV=2	26.447	25867000
K.LQNN[+2756.989]ISYQMADIHHLK.E	HexNAc(6)Hex(5)Fuc(1)NeuAc(2)	N[+2757]	112	>sp|Q6P4E1|CASC4_HUMAN Protein CASC4 OS=Homo sapiens GN=CASC4 PE=1 SV=1	39.5365
K.EDVYRN[+2756.989]HSIFLADINQER.G	HexNAc(6)Hex(5)Fuc(1)NeuAc(2)	N[+2757]	192	>sp|P50897|PPT1_HUMAN Palmitoyl-protein thioesterase 1 OS=Homo sapiens GN=PPT1 PE=1 SV=1	45.6118	68815000
R.DLGPTLAN[+2756.989]STHHNVR.L	HexNAc(6)Hex(5)Fuc(1)NeuAc(2)	N[+2757]	302	>sp|P04062|GLCM_HUMAN Glucosylceramidase OS=Homo sapiens GN=GBA PE=1 SV=3	20.8006	108010000
K.TC[+57.021]DWLPKPN[+2756.989]M[+15.995]SASC[+57.021]K.E	HexNAc(6)Hex(5)Fuc(1)NeuAc(2)	C[+57]*2, M[+16], N[+2757]	93	>sp|P07602|SAP_HUMAN Prosaposin OS=Homo sapiens GN=PSAP PE=1 SV=2	32.1144	108220000
R.SLHVPGLN[+2756.989]K.T	HexNAc(6)Hex(5)Fuc(1)NeuAc(2)	N[+2757]	191	>sp|P30530|UFO_HUMAN Tyrosine-protein kinase receptor UFO OS=Homo sapiens GN=AXL PE=1 SV=3	31.7977	59204000
R.AC[+57.021]TENNEC[+57.021]C[+57.021]HPEC[+57.021]LGSC[+57.021]SAPDN[+2756.989]DTAC[+57.021]VAC[+57.021]R.H	HexNAc(6)Hex(5)Fuc(1)NeuAc(2)	C[+57]*7, N[+2757]	223	>sp|P08069|IGF1R_HUMAN Insulin-like growth factor 1 receptor OS=Homo sapiens GN=IGF1R PE=1 SV=1	25.7174	48881000
K.QVALQTFGN[+2756.989]QTTIIPAGGAGYK.V	HexNAc(6)Hex(5)Fuc(1)NeuAc(2)	N[+2757]	251	>sp|Q9NX62|IMPA3_HUMAN Inositol monophosphatase 3 OS=Homo sapiens GN=IMPAD1 PE=1 SV=1	61.5431
K.AGFEAVEN[+2756.989]GTVC[+57.021]R.G	HexNAc(6)Hex(5)Fuc(1)NeuAc(2)	C[+57], N[+2757]	258	>sp|P29323|EPHB2_HUMAN Ephrin type-B receptor 2 OS=Homo sapiens GN=EPHB2 PE=1 SV=5	30.4464	31775000
R.DLGPTLAN[+2756.989]STHHNVR.L	HexNAc(6)Hex(5)Fuc(1)NeuAc(2)	N[+2757]	302	>sp|P04062|GLCM_HUMAN Glucosylceramidase OS=Homo sapiens GN=GBA PE=1 SV=3	20.6672	115780000
R.VTGLN[+2756.989]C[+57.021]TTNHPINPK.G	HexNAc(6)Hex(5)Fuc(1)NeuAc(2)	C[+57], N[+2757]	864	>sp|P08648|ITA5_HUMAN Integrin alpha-5 OS=Homo sapiens GN=ITGA5 PE=1 SV=2	21.0761	185060000
K.TC[+57.021]DWLPKPN[+2756.989]M[+15.995]SASC[+57.021]K.E	HexNAc(6)Hex(5)Fuc(1)NeuAc(2)	C[+57]*2, M[+16], N[+2757]	93	>sp|P07602|SAP_HUMAN Prosaposin OS=Homo sapiens GN=PSAP PE=1 SV=2	31.8032	108220000
K.WN[+2756.989]VTSLETLK.A	HexNAc(6)Hex(5)Fuc(1)NeuAc(2)	N[+2757]	387	>sp|Q13421|MSLN_HUMAN Mesothelin OS=Homo sapiens GN=MSLN PE=1 SV=2	62.1604	22866000
K.N[+2756.989]VTVK.S	HexNAc(6)Hex(5)Fuc(1)NeuAc(2)	N[+2757]	855	>sp|O75976|CBPD_HUMAN Carboxypeptidase D OS=Homo sapiens GN=CPD PE=1 SV=2	10.1772	98507000
R.TN[+2756.989]STFVQALVEHVKEEC[+57.021]DR.L	HexNAc(6)Hex(5)Fuc(1)NeuAc(2)	C[+57], N[+2757]	214	>sp|P07602|SAP_HUMAN Prosaposin OS=Homo sapiens GN=PSAP PE=1 SV=2	66.5384	295500000
K.PAIQWTITGSGSVIN[+2756.989]QTEESPYINGR.Y	HexNAc(6)Hex(5)Fuc(1)NeuAc(2)	N[+2757]	443	>sp|Q13740|CD166_HUMAN CD166 antigen OS=Homo sapiens GN=ALCAM PE=1 SV=2	68.4121	12791000
R.SSC[+57.021]GKEN[+2756.989]TSDPSLVIAFGR.G	HexNAc(6)Hex(5)Fuc(1)NeuAc(2)	C[+57], N[+2757]	78	>sp|P11279|LAMP1_HUMAN Lysosome-associated membrane glycoprotein 1 OS=Homo sapiens GN=LAMP1 PE=1 SV=3	49.8229	57261000
R.EGIC[+57.021]NGFTALC[+57.021]PASDPKPN[+2756.989]FTDC[+57.021]NR.H	HexNAc(6)Hex(5)Fuc(1)NeuAc(2)	C[+57]*3, N[+2757]	533	>sp|O14672|ADA10_HUMAN Disintegrin and metalloproteinase domain-containing protein 10 OS=Homo sapiens GN=ADAM10 PE=1 SV=1	54.9779
K.VYVYALN[+2756.989]QTR.F	HexNAc(6)Hex(5)Fuc(1)NeuAc(2)	N[+2757]	526	>sp|P56199|ITA1_HUMAN Integrin alpha-1 OS=Homo sapiens GN=ITGA1 PE=1 SV=2	37.1951	127870000
R.VVRPDSELGERPPEDN[+2756.989]QSFQYDHEAFLGK.E	HexNAc(6)Hex(5)Fuc(1)NeuAc(2)	N[+2757]	38	>sp|Q15293|RCN1_HUMAN Reticulocalbin-1 OS=Homo sapiens GN=RCN1 PE=1 SV=1	45.3252
K.AN[+2756.989]LSGGVWK.D	HexNAc(6)Hex(5)Fuc(1)NeuAc(2)	N[+2757]	105	>sp|P08581|MET_HUMAN Hepatocyte growth factor receptor OS=Homo sapiens GN=MET PE=1 SV=4	30.1436	26289000
K.AVLVNN[+2756.989]ITTGER.L	HexNAc(6)Hex(5)Fuc(1)NeuAc(2)	N[+2757]	104	>sp|Q8NBJ4|GOLM1_HUMAN Golgi membrane protein 1 OS=Homo sapiens GN=GOLM1 PE=1 SV=1	32.754	96060000
R.GYYN[+2756.989]QSEAGSHTLQR.M	HexNAc(6)Hex(5)Fuc(1)NeuAc(2)	N[+2757]	107	>sp|Q9TNN7|1C05_HUMAN HLA class I histocompatibility antigen, Cw-5 alpha chain OS=Homo sapiens GN=HLA-C PE=1 SV=1	18.4145
K.EN[+2756.989]TSDPSLVIAFGR.G	HexNAc(6)Hex(5)Fuc(1)NeuAc(2)	N[+2757]	83	>sp|P11279|LAMP1_HUMAN Lysosome-associated membrane glycoprotein 1 OS=Homo sapiens GN=LAMP1 PE=1 SV=3	58.4546	75916000
K.GWN[+2756.989]WTSGFNK.C	HexNAc(6)Hex(5)Fuc(1)NeuAc(2)	N[+2757]	159	>sp|P15328|FOLR1_HUMAN Folate receptor alpha OS=Homo sapiens GN=FOLR1 PE=1 SV=3	55.0886
R.AN[+2756.989]LTTLAGTHTNIPK.L	HexNAc(6)Hex(5)Fuc(1)NeuAc(2)	N[+2757]	56	>sp|P16444|DPEP1_HUMAN Dipeptidase 1 OS=Homo sapiens GN=DPEP1 PE=1 SV=3	37.9312	20504000
K.KDFEDLYTPVN[+2756.989]GSIVIVR.A	HexNAc(6)Hex(5)Fuc(1)NeuAc(2)	N[+2757]	241	>sp|P02786|TFR1_HUMAN Transferrin receptor protein 1 OS=Homo sapiens GN=TFRC PE=1 SV=2	66.2925	193860000
K.FVGTPEVN[+2756.989]QTTLYQR.Y	HexNAc(6)Hex(5)Fuc(1)NeuAc(2)	N[+2757]	46	>sp|P01033|TIMP1_HUMAN Metalloproteinase inhibitor 1 OS=Homo sapiens GN=TIMP1 PE=1 SV=1	44.6791
K.ILLTC[+57.021]SLN[+2756.989]DSATEVTGHR.W	HexNAc(6)Hex(5)Fuc(1)NeuAc(2)	C[+57], N[+2757]	153	>sp|P35613|BASI_HUMAN Basigin OS=Homo sapiens GN=BSG PE=1 SV=2	47.8151	1144300000
K.NYFHYN[+2756.989]QSYPPTYNVK.D	HexNAc(6)Hex(5)Fuc(1)NeuAc(2)	N[+2757]	316	>sp|P38571|LICH_HUMAN Lysosomal acid lipase/cholesteryl ester hydrolase OS=Homo sapiens GN=LIPA PE=1 SV=2	41.5377
R.GYYN[+2756.989]QSEAGSHTLQR.M	HexNAc(6)Hex(5)Fuc(1)NeuAc(2)	N[+2757]	107	>sp|Q9TNN7|1C05_HUMAN HLA class I histocompatibility antigen, Cw-5 alpha chain OS=Homo sapiens GN=HLA-C PE=1 SV=1	17.2538	6343100000
K.N[+2756.989]VSVAEGK.E	HexNAc(6)Hex(5)Fuc(1)NeuAc(2)	N[+2757]	286	>sp|Q9P2B2|FPRP_HUMAN Prostaglandin F2 receptor negative regulator OS=Homo sapiens GN=PTGFRN PE=1 SV=2	11.8708	476070000
K.QLVHSFAEGQDQGSAYAN[+2756.989]R.T	HexNAc(6)Hex(5)Fuc(1)NeuAc(2)	N[+2757]	74	>sp|Q5ZPR3|CD276_HUMAN CD276 antigen OS=Homo sapiens GN=CD276 PE=1 SV=1	26.7874	542120000
K.KVDVVIC[+57.021]LSTTVRN[+2756.989]DTLQEAK.E	HexNAc(6)Hex(5)Fuc(1)NeuAc(2)	C[+57], N[+2757]	773	>sp|Q92896|GSLG1_HUMAN Golgi apparatus protein 1 OS=Homo sapiens GN=GLG1 PE=1 SV=2	56.5562	11595000
R.N[+2756.989]VTLPEIF.-	HexNAc(6)Hex(5)Fuc(1)NeuAc(2)	N[+2757]	552	>sp|Q10472|GALT1_HUMAN Polypeptide N-acetylgalactosaminyltransferase 1 OS=Homo sapiens GN=GALNT1 PE=1 SV=1	73.676	15534000
K.C[+57.021]GLSQSQGN[+2756.989]LSHVDWFSVHK.E	HexNAc(6)Hex(5)Fuc(1)NeuAc(2)	C[+57], N[+2757]	48	>sp|P43121|MUC18_HUMAN Cell surface glycoprotein MUC18 OS=Homo sapiens GN=MCAM PE=1 SV=2	49.8083	1166400000
R.N[+2756.989]ATVVWMK.D	HexNAc(6)Hex(5)Fuc(1)NeuAc(2)	N[+2757]	361	>sp|Q13740|CD166_HUMAN CD166 antigen OS=Homo sapiens GN=ALCAM PE=1 SV=2	35.9065	594020000
R.C[+57.021]LQHFYGPNHEHC[+57.021]FN[+2756.989]R.T	HexNAc(6)Hex(5)Fuc(1)NeuAc(2)	C[+57]*2, N[+2757]	385	>sp|P08581|MET_HUMAN Hepatocyte growth factor receptor OS=Homo sapiens GN=MET PE=1 SV=4	20.97	129260000
K.KLGDC[+57.021]ISEDSYPDGN[+2756.989]ITWYR.N	HexNAc(6)Hex(5)Fuc(1)NeuAc(2)	C[+57], N[+2757]	153	>sp|Q13740|CD166_HUMAN CD166 antigen OS=Homo sapiens GN=ALCAM PE=1 SV=2	54.1523	36450000
R.KPDPAEQQN[+2756.989]VTQVAHSPQGYNTAR.E	HexNAc(6)Hex(5)Fuc(1)NeuAc(2)	N[+2757]	249	>sp|O00461|GOLI4_HUMAN Golgi integral membrane protein 4 OS=Homo sapiens GN=GOLIM4 PE=1 SV=1	21.8653	13508000
K.GWN[+2756.989]WTSGFNK.C	HexNAc(6)Hex(5)Fuc(1)NeuAc(2)	N[+2757]	159	>sp|P15328|FOLR1_HUMAN Folate receptor alpha OS=Homo sapiens GN=FOLR1 PE=1 SV=3	54.3346
K.LAN[+2756.989]NTHQHVFDDLR.G	HexNAc(6)Hex(5)Fuc(1)NeuAc(2)	N[+2757]	96	>sp|Q99523|SORT_HUMAN Sortilin OS=Homo sapiens GN=SORT1 PE=1 SV=3	25.0104	62321000
R.TASVSIN[+2756.989]QTEPPK.V	HexNAc(6)Hex(5)Fuc(1)NeuAc(2)	N[+2757]	429	>sp|P29317|EPHA2_HUMAN Ephrin type-A receptor 2 OS=Homo sapiens GN=EPHA2 PE=1 SV=2	23.7243	110110000
K.HN[+2756.989]LTITQGK.L	HexNAc(6)Hex(5)Fuc(1)NeuAc(2)	N[+2757]	444	>sp|P06213|INSR_HUMAN Insulin receptor OS=Homo sapiens GN=INSR PE=1 SV=4	14.056
R.GYYN[+2756.989]QSEAGSHTLQR.M	HexNAc(6)Hex(5)Fuc(1)NeuAc(2)	N[+2757]	107	>sp|Q9TNN7|1C05_HUMAN HLA class I histocompatibility antigen, Cw-5 alpha chain OS=Homo sapiens GN=HLA-C PE=1 SV=1	17.3543	6343100000
R.TN[+2756.989]STFVQALVEHVK.E	HexNAc(6)Hex(5)Fuc(1)NeuAc(2)	N[+2757]	214	>sp|P07602|SAP_HUMAN Prosaposin OS=Homo sapiens GN=PSAP PE=1 SV=2	64.5862	2981300000
R.LNLSEN[+2756.989]YTLSISNAR.I	HexNAc(6)Hex(5)Fuc(1)NeuAc(2)	N[+2757]	90	>sp|Q13740|CD166_HUMAN CD166 antigen OS=Homo sapiens GN=ALCAM PE=1 SV=2	55.295	67286000
R.GYYN[+2756.989]QSEAGSHTLQWM[+15.995]YGC[+57.021]DLGPDGR.L	HexNAc(6)Hex(5)Fuc(1)NeuAc(2)	C[+57], M[+16], N[+2757]	107	>sp|Q29960|1C16_HUMAN HLA class I histocompatibility antigen, Cw-16 alpha chain OS=Homo sapiens GN=HLA-C PE=1 SV=1	50.0473	39715000
K.AFN[+2756.989]STLPTM[+15.995]AQMEK.A	HexNAc(6)Hex(5)Fuc(1)NeuAc(2)	M[+16], N[+2757]	55	>sp|P16070|CD44_HUMAN CD44 antigen OS=Homo sapiens GN=CD44 PE=1 SV=3	38.3562
K.VLGQSQEPNVNPASAGN[+2756.989]QTQK.T	HexNAc(6)Hex(5)Fuc(1)NeuAc(2)	N[+2757]	153	>sp|Q5VW38|GP107_HUMAN Protein GPR107 OS=Homo sapiens GN=GPR107 PE=1 SV=1	25.3058	37945000
R.ASVSFLNFN[+2756.989]LSNC[+57.021]ER.K	HexNAc(6)Hex(5)Fuc(1)NeuAc(2)	C[+57], N[+2757]	262	>sp|Q9H5V8|CDCP1_HUMAN CUB domain-containing protein 1 OS=Homo sapiens GN=CDCP1 PE=1 SV=3	69.2504	48574000
R.FTFTSHTPGEHQIC[+57.021]LHSN[+2756.989]STK.F	HexNAc(6)Hex(5)Fuc(1)NeuAc(2)	C[+57], N[+2757]	108	>sp|Q9BVK6|TMED9_HUMAN Transmembrane emp24 domain-containing protein 9 OS=Homo sapiens GN=TMED9 PE=1 SV=2	30.7436	510860000
R.TN[+2756.989]STFVQALVEHVKEEC[+57.021]DR.L	HexNAc(6)Hex(5)Fuc(1)NeuAc(2)	C[+57], N[+2757]	214	>sp|P07602|SAP_HUMAN Prosaposin OS=Homo sapiens GN=PSAP PE=1 SV=2	66.6202	31504000
R.YVQN[+2756.989]GTYTVK.I	HexNAc(6)Hex(5)Fuc(1)NeuAc(2)	N[+2757]	459	>sp|Q14126|DSG2_HUMAN Desmoglein-2 OS=Homo sapiens GN=DSG2 PE=1 SV=2	17.3913	170470000
R.VALLGQAN[+2756.989]C[+57.021]SSEALAQPATDYHFHFYR.L	HexNAc(6)Hex(5)Fuc(1)NeuAc(2)	C[+57], N[+2757]	1122	>sp|Q9Y2G1|MYRF_HUMAN Myelin regulatory factor OS=Homo sapiens GN=MYRF PE=1 SV=3	63.4408	7756500
R.VVLGAN[+2756.989]GTYSC[+57.021]LVR.N	HexNAc(6)Hex(5)Fuc(1)NeuAc(2)	C[+57], N[+2757]	428	>sp|Q5ZPR3|CD276_HUMAN CD276 antigen OS=Homo sapiens GN=CD276 PE=1 SV=1	48.0537	341870000
R.KWN[+2756.989]VTSLETLK.A	HexNAc(6)Hex(5)Fuc(1)NeuAc(2)	N[+2757]	386	>sp|Q13421|MSLN_HUMAN Mesothelin OS=Homo sapiens GN=MSLN PE=1 SV=2	49.6125	167850000
K.TASN[+2756.989]LTVSVLEAEGVFEK.G	HexNAc(6)Hex(5)Fuc(1)NeuAc(2)	N[+2757]	65	>sp|Q6YHK3|CD109_HUMAN CD109 antigen OS=Homo sapiens GN=CD109 PE=1 SV=2	71.0503	20220000
K.TAVN[+2756.989]C[+57.021]SSDFDAC[+57.021]LITK.A	HexNAc(6)Hex(5)Fuc(1)NeuAc(2)	C[+57]*2, N[+2757]	40	>sp|P13987|CD59_HUMAN CD59 glycoprotein OS=Homo sapiens GN=CD59 PE=1 SV=1	46.6495	688210000
K.HLASLYANNHPSMHMGQPSC[+57.021]PN[+2756.989]K.S	HexNAc(6)Hex(5)Fuc(1)NeuAc(2)	C[+57], N[+2757]	1121	>sp|O75976|CBPD_HUMAN Carboxypeptidase D OS=Homo sapiens GN=CPD PE=1 SV=2	27.8279	39926000
R.GYYN[+2756.989]QSEAGSHTLQR.M	HexNAc(6)Hex(5)Fuc(1)NeuAc(2)	N[+2757]	107	>sp|Q9TNN7|1C05_HUMAN HLA class I histocompatibility antigen, Cw-5 alpha chain OS=Homo sapiens GN=HLA-C PE=1 SV=1	16.3066
R.IQGEEIVFHDLN[+2756.989]LTAHGISHC[+57.021]PTC[+57.021]R.D	HexNAc(6)Hex(5)Fuc(1)NeuAc(2)	C[+57]*2, N[+2757]	3825	>sp|P98160|PGBM_HUMAN Basement membrane-specific heparan sulfate proteoglycan core protein OS=Homo sapiens GN=HSPG2 PE=1 SV=4	62.8952	56133000
K.TAVN[+2756.989]C[+57.021]SSDFDAC[+57.021]LITK.A	HexNAc(6)Hex(5)Fuc(1)NeuAc(2)	C[+57]*2, N[+2757]	40	>sp|P13987|CD59_HUMAN CD59 glycoprotein OS=Homo sapiens GN=CD59 PE=1 SV=1	46.3359	688210000
R.GYYN[+2756.989]QSEAGSHTLQR.M	HexNAc(6)Hex(5)Fuc(1)NeuAc(2)	N[+2757]	107	>sp|Q9TNN7|1C05_HUMAN HLA class I histocompatibility antigen, Cw-5 alpha chain OS=Homo sapiens GN=HLA-C PE=1 SV=1	16.2018	10329000000
K.GPDSLIDGGN[+2756.989]ETVAAIC[+57.021]IAATGK.P	HexNAc(6)Hex(5)Fuc(1)NeuAc(2)	C[+57], N[+2757]	177	>sp|Q9NQS3|NECT3_HUMAN Nectin-3 OS=Homo sapiens GN=NECTIN3 PE=1 SV=1	68.9469	13394000
R.THN[+2756.989]LTDLSPHLR.Y	HexNAc(6)Hex(5)Fuc(1)NeuAc(2)	N[+2757]	977	>sp|P32004|L1CAM_HUMAN Neural cell adhesion molecule L1 OS=Homo sapiens GN=L1CAM PE=1 SV=2	30.1252	89846000
R.SLLEFN[+2756.989]TTVSC[+57.021]DQQGTNHR.V	HexNAc(6)Hex(5)Fuc(1)NeuAc(2)	C[+57], N[+2757]	107	>sp|P11717|MPRI_HUMAN Cation-independent mannose-6-phosphate receptor OS=Homo sapiens GN=IGF2R PE=1 SV=3	45.2976
K.TC[+57.021]DWLPKPN[+2756.989]MSASC[+57.021]K.E	HexNAc(6)Hex(5)Fuc(1)NeuAc(2)	C[+57]*2, N[+2757]	93	>sp|P07602|SAP_HUMAN Prosaposin OS=Homo sapiens GN=PSAP PE=1 SV=2	41.5055	1169500000
K.TFKN[+2756.989]ESENTC[+57.021]QDVDEC[+57.021]QQNPR.L	HexNAc(6)Hex(5)Fuc(1)NeuAc(2)	C[+57]*2, N[+2757]	105	>sp|P48960|CD97_HUMAN CD97 antigen OS=Homo sapiens GN=CD97 PE=1 SV=4	14.08	56070000
K.HNIIPIFAVTN[+2756.989]YSYSYYEK.L	HexNAc(6)Hex(5)Fuc(1)NeuAc(2)	N[+2757]	317	>sp|P16144|ITB4_HUMAN Integrin beta-4 OS=Homo sapiens GN=ITGB4 PE=1 SV=5	71.9008	63281000
R.TC[+57.021]SSN[+2756.989]LTLTSGSK.H	HexNAc(6)Hex(5)Fuc(1)NeuAc(2)	C[+57], N[+2757]	382	>sp|Q9H5V8|CDCP1_HUMAN CUB domain-containing protein 1 OS=Homo sapiens GN=CDCP1 PE=1 SV=3	19.7694	161660000
K.LGDC[+57.021]ISEDSYPDGN[+2756.989]ITWYR.N	HexNAc(6)Hex(5)Fuc(1)NeuAc(2)	C[+57], N[+2757]	154	>sp|Q13740|CD166_HUMAN CD166 antigen OS=Homo sapiens GN=ALCAM PE=1 SV=2	58.3867	75210000
R.IQGEEIVFHDLN[+2756.989]LTAHGISHC[+57.021]PTC[+57.021]R.D	HexNAc(6)Hex(5)Fuc(1)NeuAc(2)	C[+57]*2, N[+2757]	3825	>sp|P98160|PGBM_HUMAN Basement membrane-specific heparan sulfate proteoglycan core protein OS=Homo sapiens GN=HSPG2 PE=1 SV=4	62.6937	56133000
K.GWN[+2756.989]WTSGFNK.C	HexNAc(6)Hex(5)Fuc(1)NeuAc(2)	N[+2757]	159	>sp|P15328|FOLR1_HUMAN Folate receptor alpha OS=Homo sapiens GN=FOLR1 PE=1 SV=3	57.9274	56241000
K.KDFEDLYTPVN[+2756.989]GSIVIVR.A	HexNAc(6)Hex(5)Fuc(1)NeuAc(2)	N[+2757]	241	>sp|P02786|TFR1_HUMAN Transferrin receptor protein 1 OS=Homo sapiens GN=TFRC PE=1 SV=2	66.3881	193860000
R.EFVENSEC[+57.021]IQC[+57.021]HPEC[+57.021]LPQAMN[+2756.989]ITC[+57.021]TGR.G	HexNAc(6)Hex(5)Fuc(1)NeuAc(2)	C[+57]*4, N[+2757]	548	>sp|P00533|EGFR_HUMAN Epidermal growth factor receptor OS=Homo sapiens GN=EGFR PE=1 SV=2	54.767	90715000
K.AFN[+2756.989]STLPTMAQMEK.A	HexNAc(6)Hex(5)Fuc(1)NeuAc(2)	N[+2757]	55	>sp|P16070|CD44_HUMAN CD44 antigen OS=Homo sapiens GN=CD44 PE=1 SV=3	52.4562	135480000
K.GYFYIPPLATHTIC[+57.021]DRN[+2756.989]HTWLPVSDDAC[+57.021]YR.E	HexNAc(6)Hex(5)Fuc(1)NeuAc(2)	C[+57]*2, N[+2757]	67	>sp|P15529|MCP_HUMAN Membrane cofactor protein OS=Homo sapiens GN=CD46 PE=1 SV=3	69.9777	654520000
K.GFYLDGSDTIVC[+57.021]DSN[+2756.989]STWDPPVPK.C	HexNAc(6)Hex(5)Fuc(1)NeuAc(2)	C[+57], N[+2757]	259	>sp|P15529|MCP_HUMAN Membrane cofactor protein OS=Homo sapiens GN=CD46 PE=1 SV=3	69.135
K.GPYTLQGLLGC[+57.021]ELGPDN[+2756.989]TSVPTAK.F	HexNAc(6)Hex(5)Fuc(1)NeuAc(2)	C[+57], N[+2757]	109	>sp|P55899|FCGRN_HUMAN IgG receptor FcRn large subunit p51 OS=Homo sapiens GN=FCGRT PE=1 SV=1	71.3531	23872000
K.HNIIPIFAVTN[+2756.989]YSYSYYEK.L	HexNAc(6)Hex(5)Fuc(1)NeuAc(2)	N[+2757]	317	>sp|P16144|ITB4_HUMAN Integrin beta-4 OS=Homo sapiens GN=ITGB4 PE=1 SV=5	71.9872	69033000
R.C[+57.021]VYEALC[+57.021]N[+2756.989]TTSEC[+57.021]PPPVITR.I	HexNAc(6)Hex(5)Fuc(1)NeuAc(2)	C[+57]*3, N[+2757]	788	>sp|O15031|PLXB2_HUMAN Plexin-B2 OS=Homo sapiens GN=PLXNB2 PE=1 SV=3	51.3856	118520000
K.DN[+2756.989]ATEEEILVYLEK.T	HexNAc(6)Hex(5)Fuc(1)NeuAc(2)	N[+2757]	79	>sp|P07602|SAP_HUMAN Prosaposin OS=Homo sapiens GN=PSAP PE=1 SV=2	70.1994	318690000
K.C[+57.021]IPEC[+57.021]PSGYTMN[+2756.989]SSNLLC[+57.021]TPC[+57.021]LGPC[+57.021]PK.V	HexNAc(6)Hex(5)Fuc(1)NeuAc(2)	C[+57]*5, N[+2757]	311	>sp|P06213|INSR_HUMAN Insulin receptor OS=Homo sapiens GN=INSR PE=1 SV=4	66.5108	14474000
R.LGLTPEATN[+2756.989]ASLLGC[+57.021]MEDLSVNGQR.R	HexNAc(6)Hex(5)Fuc(1)NeuAc(2)	C[+57], N[+2757]	340	>sp|Q6UVK1|CSPG4_HUMAN Chondroitin sulfate proteoglycan 4 OS=Homo sapiens GN=CSPG4 PE=1 SV=2	72.8357
R.LAFATMFN[+2756.989]SSEQSQK.G	HexNAc(6)Hex(5)Fuc(1)NeuAc(2)	N[+2757]	113	>sp|P19440|GGT1_HUMAN Glutathione hydrolase 1 proenzyme OS=Homo sapiens GN=GGT1 PE=1 SV=2	55.7207	40125000
R.DIVSSDFLSN[+2756.989]MSMDFQNHLGSC[+57.021]QK.C	HexNAc(6)Hex(5)Fuc(1)NeuAc(2)	C[+57], N[+2757]	166	>sp|P00533|EGFR_HUMAN Epidermal growth factor receptor OS=Homo sapiens GN=EGFR PE=1 SV=2	72.9397	39993000
K.YGC[+57.021]C[+57.021]PMPN[+2756.989]ATC[+57.021]C[+57.021]SDHLHC[+57.021]C[+57.021]PQDTVC[+57.021]DLIQSK.C	HexNAc(6)Hex(5)Fuc(1)NeuAc(2)	C[+57]*7, N[+2757]	229	>sp|P28799|GRN_HUMAN Granulins OS=Homo sapiens GN=GRN PE=1 SV=2	51.6173	142740000
K.EELGVTVYQSPHSGSFTITGN[+2756.989]NSNFAQR.F	HexNAc(6)Hex(5)Fuc(1)NeuAc(2)	N[+2757]	80	>sp|P32004|L1CAM_HUMAN Neural cell adhesion molecule L1 OS=Homo sapiens GN=L1CAM PE=1 SV=2	55.6001	181870000
R.HC[+57.021]LPC[+57.021]HPEC[+57.021]QPQN[+2756.989]GSVTC[+57.021]FGPEADQC[+57.021]VAC[+57.021]AHYK.D	HexNAc(6)Hex(5)Fuc(1)NeuAc(2)	C[+57]*6, N[+2757]	559	>sp|P04626|ERBB2_HUMAN Receptor tyrosine-protein kinase erbB-2 OS=Homo sapiens GN=ERBB2 PE=1 SV=1	35.9536	84858000
K.EELGVTVYQSPHSGSFTITGN[+2756.989]NSNFAQR.F	HexNAc(6)Hex(5)Fuc(1)NeuAc(2)	N[+2757]	80	>sp|P32004|L1CAM_HUMAN Neural cell adhesion molecule L1 OS=Homo sapiens GN=L1CAM PE=1 SV=2	55.4092	181870000
R.HC[+57.021]LPC[+57.021]HPEC[+57.021]QPQN[+2756.989]GSVTC[+57.021]FGPEADQC[+57.021]VAC[+57.021]AHYK.D	HexNAc(6)Hex(5)Fuc(1)NeuAc(2)	C[+57]*6, N[+2757]	559	>sp|P04626|ERBB2_HUMAN Receptor tyrosine-protein kinase erbB-2 OS=Homo sapiens GN=ERBB2 PE=1 SV=1	36.0124	84858000
K.GWN[+2772.984]WTSGFNK.C	HexNAc(6)Hex(5)Fuc(1)NeuAc(1)NeuGc(1)	N[+2773]	159	>sp|P15328|FOLR1_HUMAN Folate receptor alpha OS=Homo sapiens GN=FOLR1 PE=1 SV=3	53.4984	25927000
R.GYYN[+2772.984]QSEAGSHTLQR.M	HexNAc(6)Hex(5)Fuc(1)NeuAc(1)NeuGc(1)	N[+2773]	107	>sp|Q9TNN7|1C05_HUMAN HLA class I histocompatibility antigen, Cw-5 alpha chain OS=Homo sapiens GN=HLA-C PE=1 SV=1	16.9528	89061000
R.GYYN[+2772.984]QSEAGSHTLQR.M	HexNAc(6)Hex(5)Fuc(1)NeuAc(1)NeuGc(1)	N[+2773]	107	>sp|Q9TNN7|1C05_HUMAN HLA class I histocompatibility antigen, Cw-5 alpha chain OS=Homo sapiens GN=HLA-C PE=1 SV=1	16.0434	152380000
R.GYYN[+2465.894]QSEAGSHTLQR.M	HexNAc(6)Hex(5)Fuc(1)NeuAc(1)	N[+2466]	107	>sp|Q9TNN7|1C05_HUMAN HLA class I histocompatibility antigen, Cw-5 alpha chain OS=Homo sapiens GN=HLA-C PE=1 SV=1	14.7575	57540000
K.NAC[+57.021]C[+57.021]STN[+2465.894]TSQEAHK.D	HexNAc(6)Hex(5)Fuc(1)NeuAc(1)	C[+57]*2, N[+2466]	63	>sp|P15328|FOLR1_HUMAN Folate receptor alpha OS=Homo sapiens GN=FOLR1 PE=1 SV=3	6.1026	91877000
R.C[+57.021]VSGTQVHMNN[+1866.688]VTVTLHDATIQAYLSN[+2448.878]SSFSR.G	HexNAc(6)Hex(4),HexNAc(6)Hex(3)Fuc(1)NeuAc(1)NeuGc(1)	C[+57], N[+1867][+2449]	155	>sp|P11279|LAMP1_HUMAN Lysosome-associated membrane glycoprotein 1 OS=Homo sapiens GN=LAMP1 PE=1 SV=3	64.7243	48008000
R.VHPGETNSSWIMKGFLDYILGN[+1866.688]SSDAQLLR.D	HexNAc(6)Hex(4)	N[+1867]	363	>sp|Q8NEM8|CBPC3_HUMAN Cytosolic carboxypeptidase 3 OS=Homo sapiens GN=AGBL3 PE=2 SV=2	36.2863	80004000
K.KLGDC[+57.021]ISEDSYPDGN[+1866.688]ITWYRNGK.V	HexNAc(6)Hex(4)	C[+57], N[+1867]	153	>sp|Q13740|CD166_HUMAN CD166 antigen OS=Homo sapiens GN=ALCAM PE=1 SV=2	58.2157	23516000
R.FPPAAPPAEPVTVFPSM[+15.995]LNVAANHPN[+1866.688]ASTVGLVLPPAAGAGGSR.L	HexNAc(6)Hex(4)	M[+16], N[+1867]	163	>sp|Q9Y4D7|PLXD1_HUMAN Plexin-D1 OS=Homo sapiens GN=PLXND1 PE=1 SV=3	74.641	17988000
K.N[+2432.884]MTFDLPSDATVVLN[+1387.512]R.S	HexNAc(6)Hex(3)Fuc(1)NeuAc(2),HexNAc(3)Hex(3)Fuc(2)	N[+1388][+2433]	62	>sp|P11279|LAMP1_HUMAN Lysosome-associated membrane glycoprotein 1 OS=Homo sapiens GN=LAMP1 PE=1 SV=3	62.0492	64985000
R.MDPPC[+57.021]TN[+1704.635]TTAASTYLNNPYVR.K	HexNAc(6)Hex(3)	C[+57], N[+1705]	327	>sp|P10619|PPGB_HUMAN Lysosomal protective protein OS=Homo sapiens GN=CTSA PE=1 SV=2	43.1484	26951000
R.VHPGETNSSWIMKGFLDYILGN[+1704.635]SSDAQLLR.D	HexNAc(6)Hex(3)	N[+1705]	363	>sp|Q8NEM8|CBPC3_HUMAN Cytosolic carboxypeptidase 3 OS=Homo sapiens GN=AGBL3 PE=2 SV=2	36.2235	228630000
K.N[+1704.635]ISSHTNIVFSNGELDPWSGGGVTK.D	HexNAc(6)Hex(3)	N[+1705]	415	>sp|P42785|PCP_HUMAN Lysosomal Pro-X carboxypeptidase OS=Homo sapiens GN=PRCP PE=1 SV=1	56.7304
R.FPPAAPPAEPVTVFPSM[+15.995]LNVAANHPN[+1704.635]ASTVGLVLPPAAGAGGSR.L	HexNAc(6)Hex(3)	M[+16], N[+1705]	163	>sp|Q9Y4D7|PLXD1_HUMAN Plexin-D1 OS=Homo sapiens GN=PLXND1 PE=1 SV=3	74.7369	27093000
K.NLC[+57.021]NNTGDPEMC[+57.021]PEN[+1704.635]GSC[+57.021]VPDGPGLLQC[+57.021]VC[+57.021]ADGFHGYK.C	HexNAc(6)Hex(3)	C[+57]*5, N[+1705]	154	>sp|Q6UW56|ARAID_HUMAN All-trans retinoic acid-induced differentiation factor OS=Homo sapiens GN=ATRAID PE=1 SV=2	62.2178	21858000
K.FGHSPLVN[+1704.635]LTGGLSHASDVVLYHQHK.Q	HexNAc(6)Hex(3)	N[+1705]	4118	>sp|Q07954|LRP1_HUMAN Prolow-density lipoprotein receptor-related protein 1 OS=Homo sapiens GN=LRP1 PE=1 SV=2	53.0127
K.PTVTTVYANN[+1704.635]GSVLQGSSVASVYDGK.L	HexNAc(6)Hex(3)	N[+1705]	314	>sp|Q15165|PON2_HUMAN Serum paraoxonase/arylesterase 2 OS=Homo sapiens GN=PON2 PE=1 SV=3	49.257	33037000
R.FPPAAPPAEPVTVFPSM[+15.995]LNVAANHPN[+1704.635]ASTVGLVLPPAAGAGGSR.L	HexNAc(6)Hex(3)	M[+16], N[+1705]	163	>sp|Q9Y4D7|PLXD1_HUMAN Plexin-D1 OS=Homo sapiens GN=PLXND1 PE=1 SV=3	71.2943
K.TLFANGSIYPPNEGFC[+57.021]PC[+57.021]LESGIQN[+3276.158]VSTC[+57.021]R.F	HexNAc(6)Hex(10)Fuc(1)NeuAc(1)	C[+57]*3, N[+3276]	306	>sp|Q8WTV0|SCRB1_HUMAN Scavenger receptor class B member 1 OS=Homo sapiens GN=SCARB1 PE=1 SV=1	64.4957
K.C[+57.021]C[+57.021]GAAN[+2457.877]YTDWEK.I	HexNAc(5)Hex(8)Fuc(1)	C[+57]*2, N[+2458]	145	>sp|P08962|CD63_HUMAN CD63 antigen OS=Homo sapiens GN=CD63 PE=1 SV=2	21.9528	2249200
K.C[+57.021]C[+57.021]GAAN[+2311.819]YTDWEK.I	HexNAc(5)Hex(8)	C[+57]*2, N[+2312]	145	>sp|P08962|CD63_HUMAN CD63 antigen OS=Homo sapiens GN=CD63 PE=1 SV=2	21.9344	20345000
K.NN[+2311.819]HTASILDR.M	HexNAc(5)Hex(8)	N[+2312]	129	>sp|P08962|CD63_HUMAN CD63 antigen OS=Homo sapiens GN=CD63 PE=1 SV=2	12.1805	176200000
K.N[+2586.920]GTLR.I	HexNAc(5)Hex(7)Fuc(1)NeuAc(1)	N[+2587]	463	>sp|Q13308|PTK7_HUMAN Inactive tyrosine-protein kinase 7 OS=Homo sapiens GN=PTK7 PE=1 SV=2	5.4823	421340000
K.SDAVSHTGN[+2295.824]YTC[+57.021]EVTELTR.E	HexNAc(5)Hex(7)Fuc(1)	C[+57], N[+2296]	103	>sp|Q08722|CD47_HUMAN Leukocyte surface antigen CD47 OS=Homo sapiens GN=CD47 PE=1 SV=1	31.9176	34647000
K.SDAVSHTGN[+2149.767]YTC[+57.021]EVTELTR.E	HexNAc(5)Hex(7)	C[+57], N[+2150]	103	>sp|Q08722|CD47_HUMAN Leukocyte surface antigen CD47 OS=Homo sapiens GN=CD47 PE=1 SV=1	32.2351	33824000
K.VASVININPN[+2278.809]TTHSTGSC[+57.021]R.S	HexNAc(5)Hex(6)NeuAc(1)	C[+57], N[+2279]	248	>sp|P13473|LAMP2_HUMAN Lysosome-associated membrane glycoprotein 2 OS=Homo sapiens GN=LAMP2 PE=1 SV=2	27.8647
K.C[+57.021]VIN[+2716.983]ATGPFTDSVR.K	HexNAc(5)Hex(6)Fuc(3)NeuAc(1)	C[+57], N[+2717]	285	>sp|P43304|GPDM_HUMAN Glycerol-3-phosphate dehydrogenase, mitochondrial OS=Homo sapiens GN=GPD2 PE=1 SV=3	23.9846	123240000
K.GWN[+2716.983]WTSGFNK.C	HexNAc(5)Hex(6)Fuc(3)NeuAc(1)	N[+2717]	159	>sp|P15328|FOLR1_HUMAN Folate receptor alpha OS=Homo sapiens GN=FOLR1 PE=1 SV=3	46.5802
K.TC[+57.021]DWLPKPN[+2716.983]MSASC[+57.021]K.E	HexNAc(5)Hex(6)Fuc(3)NeuAc(1)	C[+57]*2, N[+2717]	93	>sp|P07602|SAP_HUMAN Prosaposin OS=Homo sapiens GN=PSAP PE=1 SV=2	40.986
K.DN[+2716.983]ATEEEILVYLEK.T	HexNAc(5)Hex(6)Fuc(3)NeuAc(1)	N[+2717]	79	>sp|P07602|SAP_HUMAN Prosaposin OS=Homo sapiens GN=PSAP PE=1 SV=2	69.437	23230000
K.DN[+2425.887]ATEEEILVYLEK.T	HexNAc(5)Hex(6)Fuc(3)	N[+2426]	79	>sp|P07602|SAP_HUMAN Prosaposin OS=Homo sapiens GN=PSAP PE=1 SV=2	67.3149
R.GYYN[+2425.887]QSEAGSHTLQWMYGC[+57.021]DLGPDGR.L	HexNAc(5)Hex(6)Fuc(3)	C[+57], N[+2426]	107	>sp|Q29960|1C16_HUMAN HLA class I histocompatibility antigen, Cw-16 alpha chain OS=Homo sapiens GN=HLA-C PE=1 SV=1	54.4597	21842000
K.GWN[+2425.887]WTSGFNK.C	HexNAc(5)Hex(6)Fuc(3)	N[+2426]	159	>sp|P15328|FOLR1_HUMAN Folate receptor alpha OS=Homo sapiens GN=FOLR1 PE=1 SV=3	42.4629	21574000
K.VASVININPN[+2425.887]TTHSTGSC[+57.021]R.S	HexNAc(5)Hex(6)Fuc(3)	C[+57], N[+2426]	248	>sp|P13473|LAMP2_HUMAN Lysosome-associated membrane glycoprotein 2 OS=Homo sapiens GN=LAMP2 PE=1 SV=2	27.7643	43131000
K.TAVN[+2570.925]C[+57.021]SSDFDAC[+57.021]LITK.A	HexNAc(5)Hex(6)Fuc(2)NeuAc(1)	C[+57]*2, N[+2571]	40	>sp|P13987|CD59_HUMAN CD59 glycoprotein OS=Homo sapiens GN=CD59 PE=1 SV=1	45.8132	174330000
K.TAVN[+2570.925]C[+57.021]SSDFDAC[+57.021]LITK.A	HexNAc(5)Hex(6)Fuc(2)NeuAc(1)	C[+57]*2, N[+2571]	40	>sp|P13987|CD59_HUMAN CD59 glycoprotein OS=Homo sapiens GN=CD59 PE=1 SV=1	40.2538
K.GWN[+2570.925]WTSGFNK.C	HexNAc(5)Hex(6)Fuc(2)NeuAc(1)	N[+2571]	159	>sp|P15328|FOLR1_HUMAN Folate receptor alpha OS=Homo sapiens GN=FOLR1 PE=1 SV=3	53.9375	39834000
K.DASSFLAEWQN[+2570.925]ITK.G	HexNAc(5)Hex(6)Fuc(2)NeuAc(1)	N[+2571]	355	>sp|P08195|4F2_HUMAN 4F2 cell-surface antigen heavy chain OS=Homo sapiens GN=SLC3A2 PE=1 SV=3	70.3144	23153000
R.IGPGEPLELLC[+57.021]N[+2279.830]VSGALPPAGR.H	HexNAc(5)Hex(6)Fuc(2)	C[+57], N[+2280]	316	>sp|Q969P0|IGSF8_HUMAN Immunoglobulin superfamily member 8 OS=Homo sapiens GN=IGSF8 PE=1 SV=1	73.4003	38868000
K.SGDASIN[+2279.830]VTNLQLSDIGTYQC[+57.021]K.V	HexNAc(5)Hex(6)Fuc(2)	C[+57], N[+2280]	100	>sp|P78310|CXAR_HUMAN Coxsackievirus and adenovirus receptor OS=Homo sapiens GN=CXADR PE=1 SV=1	60.9992	19750000
K.GWN[+2279.830]WTSGFNK.C	HexNAc(5)Hex(6)Fuc(2)	N[+2280]	159	>sp|P15328|FOLR1_HUMAN Folate receptor alpha OS=Homo sapiens GN=FOLR1 PE=1 SV=3	49.6026	219100000
K.NAC[+57.021]C[+57.021]STN[+2279.830]TSQEAHK.D	HexNAc(5)Hex(6)Fuc(2)	C[+57]*2, N[+2280]	63	>sp|P15328|FOLR1_HUMAN Folate receptor alpha OS=Homo sapiens GN=FOLR1 PE=1 SV=3	5.747	153400000
K.VASVININPN[+2279.830]TTHSTGSC[+57.021]R.S	HexNAc(5)Hex(6)Fuc(2)	C[+57], N[+2280]	248	>sp|P13473|LAMP2_HUMAN Lysosome-associated membrane glycoprotein 2 OS=Homo sapiens GN=LAMP2 PE=1 SV=2	24.454	145880000
R.LEVHSN[+3055.043]GSVAYFN[+349.137]ASQVTGPSIYSFHC[+57.021]EYVSSLSK.K	HexNAc(5)Hex(6)Fuc(1)NeuGc(3),HexNAc(1)Fuc(1)	C[+57], N[+349][+3055]	345	>sp|Q15904|VAS1_HUMAN V-type proton ATPase subunit S1 OS=Homo sapiens GN=ATP6AP1 PE=1 SV=2	60.17	33577000
R.DLGPTLAN[+3007.058]STHHNVR.L	HexNAc(5)Hex(6)Fuc(1)NeuAc(3)	N[+3007]	302	>sp|P04062|GLCM_HUMAN Glucosylceramidase OS=Homo sapiens GN=GBA PE=1 SV=3	22.5864	42665000
K.EN[+3007.058]TSDPSLVIAFGR.G	HexNAc(5)Hex(6)Fuc(1)NeuAc(3)	N[+3007]	83	>sp|P11279|LAMP1_HUMAN Lysosome-associated membrane glycoprotein 1 OS=Homo sapiens GN=LAMP1 PE=1 SV=3	60.611	5811000
K.TC[+57.021]DWLPKPN[+3007.058]MSASC[+57.021]K.E	HexNAc(5)Hex(6)Fuc(1)NeuAc(3)	C[+57]*2, N[+3007]	93	>sp|P07602|SAP_HUMAN Prosaposin OS=Homo sapiens GN=PSAP PE=1 SV=2	44.2454
K.TC[+57.021]DWLPKPN[+3007.058]MSASC[+57.021]K.E	HexNAc(5)Hex(6)Fuc(1)NeuAc(3)	C[+57]*2, N[+3007]	93	>sp|P07602|SAP_HUMAN Prosaposin OS=Homo sapiens GN=PSAP PE=1 SV=2	44.5795
K.DN[+3007.058]ATEEEILVYLEK.T	HexNAc(5)Hex(6)Fuc(1)NeuAc(3)	N[+3007]	79	>sp|P07602|SAP_HUMAN Prosaposin OS=Homo sapiens GN=PSAP PE=1 SV=2	71.2759	27503000
R.LLNINPN[+3023.053]K.T	HexNAc(5)Hex(6)Fuc(1)NeuAc(2)NeuGc(1)	N[+3023]	255	>sp|P11279|LAMP1_HUMAN Lysosome-associated membrane glycoprotein 1 OS=Homo sapiens GN=LAMP1 PE=1 SV=3	24.1902	9085400
R.LN[+2715.963]GTDPIVAADSK.R	HexNAc(5)Hex(6)Fuc(1)NeuAc(2)	N[+2716]	4074	>sp|Q07954|LRP1_HUMAN Prolow-density lipoprotein receptor-related protein 1 OS=Homo sapiens GN=LRP1 PE=1 SV=2	20.849	9555100
K.TC[+57.021]DWLPKPN[+2715.963]MSASC[+57.021]K.E	HexNAc(5)Hex(6)Fuc(1)NeuAc(2)	C[+57]*2, N[+2716]	93	>sp|P07602|SAP_HUMAN Prosaposin OS=Homo sapiens GN=PSAP PE=1 SV=2	40.7926
K.YEIDVGN[+2424.867]ESTTLGYYNGK.L	HexNAc(5)Hex(6)Fuc(1)NeuAc(1)	N[+2425]	904	>sp|Q12913|PTPRJ_HUMAN Receptor-type tyrosine-protein phosphatase eta OS=Homo sapiens GN=PTPRJ PE=1 SV=3	43.8886	13594000
K.GWN[+2424.867]WTSGFNK.C	HexNAc(5)Hex(6)Fuc(1)NeuAc(1)	N[+2425]	159	>sp|P15328|FOLR1_HUMAN Folate receptor alpha OS=Homo sapiens GN=FOLR1 PE=1 SV=3	49.1855	282820000
K.NAC[+57.021]C[+57.021]STN[+2424.867]TSQEAHK.D	HexNAc(5)Hex(6)Fuc(1)NeuAc(1)	C[+57]*2, N[+2425]	63	>sp|P15328|FOLR1_HUMAN Folate receptor alpha OS=Homo sapiens GN=FOLR1 PE=1 SV=3	5.8526	162610000
K.VASVININPN[+2424.867]TTHSTGSC[+57.021]R.S	HexNAc(5)Hex(6)Fuc(1)NeuAc(1)	C[+57], N[+2425]	248	>sp|P13473|LAMP2_HUMAN Lysosome-associated membrane glycoprotein 2 OS=Homo sapiens GN=LAMP2 PE=1 SV=2	27.6103	43131000
K.VASVININPN[+2424.867]TTHSTGSC[+57.021]R.S	HexNAc(5)Hex(6)Fuc(1)NeuAc(1)	C[+57], N[+2425]	248	>sp|P13473|LAMP2_HUMAN Lysosome-associated membrane glycoprotein 2 OS=Homo sapiens GN=LAMP2 PE=1 SV=2	27.7164	43131000
K.DASSFLAEWQN[+2424.867]ITK.G	HexNAc(5)Hex(6)Fuc(1)NeuAc(1)	N[+2425]	355	>sp|P08195|4F2_HUMAN 4F2 cell-surface antigen heavy chain OS=Homo sapiens GN=SLC3A2 PE=1 SV=3	70.3052	51291000
R.LN[+2133.772]SSTIK.Y	HexNAc(5)Hex(6)Fuc(1)	N[+2134]	274	>sp|P13473|LAMP2_HUMAN Lysosome-associated membrane glycoprotein 2 OS=Homo sapiens GN=LAMP2 PE=1 SV=2	9.1921	21094000
R.GN[+2133.772]VTQHVQGHR.N	HexNAc(5)Hex(6)Fuc(1)	N[+2134]	76	>sp|Q15043|S39AE_HUMAN Zinc transporter ZIP14 OS=Homo sapiens GN=SLC39A14 PE=1 SV=3	6.2571	38631000
R.LLNINPN[+2133.772]K.T	HexNAc(5)Hex(6)Fuc(1)	N[+2134]	255	>sp|P11279|LAMP1_HUMAN Lysosome-associated membrane glycoprotein 1 OS=Homo sapiens GN=LAMP1 PE=1 SV=3	19.8062	128340000
K.NN[+2133.772]HTASILDR.M	HexNAc(5)Hex(6)Fuc(1)	N[+2134]	129	>sp|P08962|CD63_HUMAN CD63 antigen OS=Homo sapiens GN=CD63 PE=1 SV=2	12.4995	257540000
K.SLVTQYLN[+2133.772]ATGNR.W	HexNAc(5)Hex(6)Fuc(1)	N[+2134]	417	>sp|P08195|4F2_HUMAN 4F2 cell-surface antigen heavy chain OS=Homo sapiens GN=SLC3A2 PE=1 SV=3	40.047	38151000
K.DASSFLAEWQN[+2133.772]ITK.G	HexNAc(5)Hex(6)Fuc(1)	N[+2134]	355	>sp|P08195|4F2_HUMAN 4F2 cell-surface antigen heavy chain OS=Homo sapiens GN=SLC3A2 PE=1 SV=3	67.97	64889000
R.AHC[+57.021]VWLEC[+57.021]PIPDAPVVTN[+2133.772]VTVK.A	HexNAc(5)Hex(6)Fuc(1)	C[+57]*2, N[+2134]	909	>sp|P26006|ITA3_HUMAN Integrin alpha-3 OS=Homo sapiens GN=ITGA3 PE=1 SV=5	61.201	45136000
R.LLNINPN[+1987.714]K.T	HexNAc(5)Hex(6)	N[+1988]	255	>sp|P11279|LAMP1_HUMAN Lysosome-associated membrane glycoprotein 1 OS=Homo sapiens GN=LAMP1 PE=1 SV=3	19.7832	25134000
K.SDAVSHTGN[+1987.714]YTC[+57.021]EVTELTR.E	HexNAc(5)Hex(6)	C[+57], N[+1988]	103	>sp|Q08722|CD47_HUMAN Leukocyte surface antigen CD47 OS=Homo sapiens GN=CD47 PE=1 SV=1	32.456	10077000
K.VASVININPN[+1987.714]TTHSTGSC[+57.021]R.S	HexNAc(5)Hex(6)	C[+57], N[+1988]	248	>sp|P13473|LAMP2_HUMAN Lysosome-associated membrane glycoprotein 2 OS=Homo sapiens GN=LAMP2 PE=1 SV=2	24.66	103130000
R.AHC[+57.021]VWLEC[+57.021]PIPDAPVVTN[+1987.714]VTVK.A	HexNAc(5)Hex(6)	C[+57]*2, N[+1988]	909	>sp|P26006|ITA3_HUMAN Integrin alpha-3 OS=Homo sapiens GN=ITGA3 PE=1 SV=5	61.3069	97133000
R.GC[+57.021]GYLPGC[+57.021]PGSNGFHNN[+2407.852]DTFHFLK.C	HexNAc(5)Hex(5)NeuAc(2)	C[+57]*2, N[+2408]	168	>sp|Q03405|UPAR_HUMAN Urokinase plasminogen activator surface receptor OS=Homo sapiens GN=PLAUR PE=1 SV=1	58.3637	87996000
K.FLSSSPHLPPSSYFN[+2407.852]ASGR.A	HexNAc(5)Hex(5)NeuAc(2)	N[+2408]	429	>sp|O14773|TPP1_HUMAN Tripeptidyl-peptidase 1 OS=Homo sapiens GN=TPP1 PE=1 SV=2	52.0262
R.GC[+57.021]GYLPGC[+57.021]PGSNGFHNN[+2407.852]DTFHFLK.C	HexNAc(5)Hex(5)NeuAc(2)	C[+57]*2, N[+2408]	168	>sp|Q03405|UPAR_HUMAN Urokinase plasminogen activator surface receptor OS=Homo sapiens GN=PLAUR PE=1 SV=1	57.3288	14202000
R.VTYQNHN[+2407.852]K.T	HexNAc(5)Hex(5)NeuAc(2)	N[+2408]	288	>sp|P32004|L1CAM_HUMAN Neural cell adhesion molecule L1 OS=Homo sapiens GN=L1CAM PE=1 SV=2	6.7032	26445000
K.KDFEDLYTPVN[+2407.852]GSIVIVR.A	HexNAc(5)Hex(5)NeuAc(2)	N[+2408]	241	>sp|P02786|TFR1_HUMAN Transferrin receptor protein 1 OS=Homo sapiens GN=TFRC PE=1 SV=2	66.2187	6413800
K.FLSSSPHLPPSSYFN[+2407.852]ASGR.A	HexNAc(5)Hex(5)NeuAc(2)	N[+2408]	429	>sp|O14773|TPP1_HUMAN Tripeptidyl-peptidase 1 OS=Homo sapiens GN=TPP1 PE=1 SV=2	52.3443	23442000
R.GHC[+57.021]WGPGPTQC[+57.021]VN[+2407.852]C[+57.021]SQFLR.G	HexNAc(5)Hex(5)NeuAc(2)	C[+57]*3, N[+2408]	518	>sp|P04626|ERBB2_HUMAN Receptor tyrosine-protein kinase erbB-2 OS=Homo sapiens GN=ERBB2 PE=1 SV=1	47.3005	23814000
K.TVAQN[+2407.852]YSSVTHLHSIGK.S	HexNAc(5)Hex(5)NeuAc(2)	N[+2408]	34	>sp|P14384|CBPM_HUMAN Carboxypeptidase M OS=Homo sapiens GN=CPM PE=1 SV=2	26.5944	33975000
R.AGQPATAFSQQDLLDGAVLYSHN[+2407.852]GSLSPR.D	HexNAc(5)Hex(5)NeuAc(2)	N[+2408]	1180	>sp|Q6UVK1|CSPG4_HUMAN Chondroitin sulfate proteoglycan 4 OS=Homo sapiens GN=CSPG4 PE=1 SV=2	65.5587	14990000
R.C[+57.021]VASVPSIPGLN[+2407.852]R.T	HexNAc(5)Hex(5)NeuAc(2)	C[+57], N[+2408]	407	>sp|P43121|MUC18_HUMAN Cell surface glycoprotein MUC18 OS=Homo sapiens GN=MCAM PE=1 SV=2	53.4242
K.AGHFQN[+2407.852]TSSPSAR.C	HexNAc(5)Hex(5)NeuAc(2)	N[+2408]	172	>sp|P36941|TNR3_HUMAN Tumor necrosis factor receptor superfamily member 3 OS=Homo sapiens GN=LTBR PE=1 SV=1	10.4376	25474000
R.N[+2407.852]MTSEFFAAQLR.A	HexNAc(5)Hex(5)NeuAc(2)	N[+2408]	344	>sp|P19440|GGT1_HUMAN Glutathione hydrolase 1 proenzyme OS=Homo sapiens GN=GGT1 PE=1 SV=2	59.4068	16467000
R.GC[+57.021]GYLPGC[+57.021]PGSNGFHNN[+2407.852]DTFHFLK.C	HexNAc(5)Hex(5)NeuAc(2)	C[+57]*2, N[+2408]	168	>sp|Q03405|UPAR_HUMAN Urokinase plasminogen activator surface receptor OS=Homo sapiens GN=PLAUR PE=1 SV=1	57.2528	14202000
R.FNQC[+57.021]N[+2407.852]TTR.G	HexNAc(5)Hex(5)NeuAc(2)	C[+57], N[+2408]	137	>sp|P09923|PPBI_HUMAN Intestinal-type alkaline phosphatase OS=Homo sapiens GN=ALPI PE=1 SV=2	9.7158	89351000
K.EN[+2407.852]TSDPSLVIAFGR.G	HexNAc(5)Hex(5)NeuAc(2)	N[+2408]	83	>sp|P11279|LAMP1_HUMAN Lysosome-associated membrane glycoprotein 1 OS=Homo sapiens GN=LAMP1 PE=1 SV=3	58.3913	24716000
K.GN[+2407.852]STHGC[+57.021]SSEETFLIDC[+57.021]R.G	HexNAc(5)Hex(5)NeuAc(2)	C[+57]*2, N[+2408]	221	>sp|Q03405|UPAR_HUMAN Urokinase plasminogen activator surface receptor OS=Homo sapiens GN=PLAUR PE=1 SV=1	37.0983	11654000
R.VVRPDSELGERPPEDN[+2407.852]QSFQYDHEAFLGK.E	HexNAc(5)Hex(5)NeuAc(2)	N[+2408]	38	>sp|Q15293|RCN1_HUMAN Reticulocalbin-1 OS=Homo sapiens GN=RCN1 PE=1 SV=1	42.2463	29014000
K.AFN[+2407.852]STLPTMAQMEK.A	HexNAc(5)Hex(5)NeuAc(2)	N[+2408]	55	>sp|P16070|CD44_HUMAN CD44 antigen OS=Homo sapiens GN=CD44 PE=1 SV=3	52.3546	27531000
R.VWDTAVGLN[+2407.852]HTAEPSLQTLER.Q	HexNAc(5)Hex(5)NeuAc(2)	N[+2408]	136	>sp|Q9C0H2|TTYH3_HUMAN Protein tweety homolog 3 OS=Homo sapiens GN=TTYH3 PE=1 SV=3	58.1488	14368000
K.HQGAWYVWN[+2407.852]R.T	HexNAc(5)Hex(5)NeuAc(2)	N[+2408]	260	>sp|P09923|PPBI_HUMAN Intestinal-type alkaline phosphatase OS=Homo sapiens GN=ALPI PE=1 SV=2	41.4229	361090000
K.NAC[+57.021]C[+57.021]STN[+2407.852]TSQEAHK.D	HexNAc(5)Hex(5)NeuAc(2)	C[+57]*2, N[+2408]	63	>sp|P15328|FOLR1_HUMAN Folate receptor alpha OS=Homo sapiens GN=FOLR1 PE=1 SV=3	6.6238	4602300000
K.NAC[+57.021]C[+57.021]STN[+2407.852]TSQEAHK.D	HexNAc(5)Hex(5)NeuAc(2)	C[+57]*2, N[+2408]	63	>sp|P15328|FOLR1_HUMAN Folate receptor alpha OS=Homo sapiens GN=FOLR1 PE=1 SV=3	6.5787	4602300000
K.QLVLN[+2407.852]LTGNTLC[+57.021]AGGASDEK.L	HexNAc(5)Hex(5)NeuAc(2)	C[+57], N[+2408]	356	>sp|O00592|PODXL_HUMAN Podocalyxin OS=Homo sapiens GN=PODXL PE=1 SV=2	59.845	24773000
K.TC[+57.021]DWLPKPN[+2407.852]MSASC[+57.021]K.E	HexNAc(5)Hex(5)NeuAc(2)	C[+57]*2, N[+2408]	93	>sp|P07602|SAP_HUMAN Prosaposin OS=Homo sapiens GN=PSAP PE=1 SV=2	41.821	78493000
K.DFEDLYTPVN[+2407.852]GSIVIVR.A	HexNAc(5)Hex(5)NeuAc(2)	N[+2408]	242	>sp|P02786|TFR1_HUMAN Transferrin receptor protein 1 OS=Homo sapiens GN=TFRC PE=1 SV=2	71.2667
K.DTC[+57.021]TQEC[+57.021]SYFN[+2407.852]ITK.V	HexNAc(5)Hex(5)NeuAc(2)	C[+57]*2, N[+2408]	659	>sp|P05556|ITB1_HUMAN Integrin beta-1 OS=Homo sapiens GN=ITGB1 PE=1 SV=2	41.9211	64415000
K.GWN[+2407.852]WTSGFNK.C	HexNAc(5)Hex(5)NeuAc(2)	N[+2408]	159	>sp|P15328|FOLR1_HUMAN Folate receptor alpha OS=Homo sapiens GN=FOLR1 PE=1 SV=3	54.546	914050000
K.TC[+57.021]PAGVMGEN[+2407.852]NTLVWK.Y	HexNAc(5)Hex(5)NeuAc(2)	C[+57], N[+2408]	594	>sp|P00533|EGFR_HUMAN Epidermal growth factor receptor OS=Homo sapiens GN=EGFR PE=1 SV=2	47.9153
K.GYFYIPPLATHTIC[+57.021]DRN[+2407.852]HTWLPVSDDAC[+57.021]YR.E	HexNAc(5)Hex(5)NeuAc(2)	C[+57]*2, N[+2408]	67	>sp|P15529|MCP_HUMAN Membrane cofactor protein OS=Homo sapiens GN=CD46 PE=1 SV=3	68.3926
K.GWN[+2407.852]WTSGFNK.C	HexNAc(5)Hex(5)NeuAc(2)	N[+2408]	159	>sp|P15328|FOLR1_HUMAN Folate receptor alpha OS=Homo sapiens GN=FOLR1 PE=1 SV=3	54.2437	914050000
R.GYYN[+2407.852]QSEAGSHTLQWMYGC[+57.021]DLGPDGR.L	HexNAc(5)Hex(5)NeuAc(2)	C[+57], N[+2408]	107	>sp|Q29960|1C16_HUMAN HLA class I histocompatibility antigen, Cw-16 alpha chain OS=Homo sapiens GN=HLA-C PE=1 SV=1	54.8671	97813000
R.VQEVLN[+2407.852]GTEVNLQHLTALVDC[+57.021]R.S	HexNAc(5)Hex(5)NeuAc(2)	C[+57], N[+2408]	346	>sp|Q9C0H2|TTYH3_HUMAN Protein tweety homolog 3 OS=Homo sapiens GN=TTYH3 PE=1 SV=3	69.8821	17280000
K.ENSGYYYC[+57.021]HVSLWAPGHN[+2116.756]R.S	HexNAc(5)Hex(5)NeuAc(1)	C[+57], N[+2117]	366	>sp|Q9P2B2|FPRP_HUMAN Prostaglandin F2 receptor negative regulator OS=Homo sapiens GN=PTGFRN PE=1 SV=2	40.9952	18414000
R.N[+2116.756]VTIK.G	HexNAc(5)Hex(5)NeuAc(1)	N[+2117]	481	>sp|P42702|LIFR_HUMAN Leukemia inhibitory factor receptor OS=Homo sapiens GN=LIFR PE=1 SV=1	10.7722	53570000
R.LN[+2116.756]SSTIK.Y	HexNAc(5)Hex(5)NeuAc(1)	N[+2117]	274	>sp|P13473|LAMP2_HUMAN Lysosome-associated membrane glycoprotein 2 OS=Homo sapiens GN=LAMP2 PE=1 SV=2	11.4496	344130000
R.FNQC[+57.021]N[+2116.756]TTR.G	HexNAc(5)Hex(5)NeuAc(1)	C[+57], N[+2117]	137	>sp|P09923|PPBI_HUMAN Intestinal-type alkaline phosphatase OS=Homo sapiens GN=ALPI PE=1 SV=2	8.1477	104400000
K.WKPPSDPNGN[+2116.756]ITHYLVFWER.Q	HexNAc(5)Hex(5)NeuAc(1)	N[+2117]	642	>sp|P06213|INSR_HUMAN Insulin receptor OS=Homo sapiens GN=INSR PE=1 SV=4	68.6195	22168000
K.C[+57.021]C[+57.021]GAAN[+2116.756]YTDWEK.I	HexNAc(5)Hex(5)NeuAc(1)	C[+57]*2, N[+2117]	145	>sp|P08962|CD63_HUMAN CD63 antigen OS=Homo sapiens GN=CD63 PE=1 SV=2	26.9892
K.N[+2116.756]ITIVTGAPR.H	HexNAc(5)Hex(5)NeuAc(1)	N[+2117]	265	>sp|P26006|ITA3_HUMAN Integrin alpha-3 OS=Homo sapiens GN=ITGA3 PE=1 SV=5	28.8697	65714000
R.THN[+2116.756]LTDLSPHLR.Y	HexNAc(5)Hex(5)NeuAc(1)	N[+2117]	977	>sp|P32004|L1CAM_HUMAN Neural cell adhesion molecule L1 OS=Homo sapiens GN=L1CAM PE=1 SV=2	27.4512	73446000
K.HFFN[+2116.756]VSDELALVTIVK.T	HexNAc(5)Hex(5)NeuAc(1)	N[+2117]	338	>sp|P56199|ITA1_HUMAN Integrin alpha-1 OS=Homo sapiens GN=ITGA1 PE=1 SV=2	73.1471	18366000
K.C[+57.021]HEGN[+2116.756]GTFEC[+57.021]GAC[+57.021]R.C	HexNAc(5)Hex(5)NeuAc(1)	C[+57]*3, N[+2117]	477	>sp|P05556|ITB1_HUMAN Integrin beta-1 OS=Homo sapiens GN=ITGB1 PE=1 SV=2	11.4864	57323000
R.C[+57.021]N[+2116.756]TTHC[+57.021]LVR.W	HexNAc(5)Hex(5)NeuAc(1)	C[+57]*2, N[+2117]	228	>sp|P15509|CSF2R_HUMAN Granulocyte-macrophage colony-stimulating factor receptor subunit alpha OS=Homo sapiens GN=CSF2RA PE=1 SV=1	10.7906	30180000
K.NAC[+57.021]C[+57.021]STN[+2116.756]TSQEAHK.D	HexNAc(5)Hex(5)NeuAc(1)	C[+57]*2, N[+2117]	63	>sp|P15328|FOLR1_HUMAN Folate receptor alpha OS=Homo sapiens GN=FOLR1 PE=1 SV=3	6.1505	372780000
R.TQDEILFSN[+2116.756]STR.L	HexNAc(5)Hex(5)NeuAc(1)	N[+2117]	110	>sp|Q6YHK3|CD109_HUMAN CD109 antigen OS=Homo sapiens GN=CD109 PE=1 SV=2	30.9687	44800000
K.LRNPC[+57.021]TSEQN[+2116.756]C[+57.021]TSPFSYK.N	HexNAc(5)Hex(5)NeuAc(1)	C[+57]*2, N[+2117]	203	>sp|P05556|ITB1_HUMAN Integrin beta-1 OS=Homo sapiens GN=ITGB1 PE=1 SV=2	27.2921	200540000
R.C[+57.021]VASVPSIPGLN[+2116.756]R.T	HexNAc(5)Hex(5)NeuAc(1)	C[+57], N[+2117]	407	>sp|P43121|MUC18_HUMAN Cell surface glycoprotein MUC18 OS=Homo sapiens GN=MCAM PE=1 SV=2	49.3968	240800000
K.GWN[+2116.756]WTSGFNK.C	HexNAc(5)Hex(5)NeuAc(1)	N[+2117]	159	>sp|P15328|FOLR1_HUMAN Folate receptor alpha OS=Homo sapiens GN=FOLR1 PE=1 SV=3	49.8321	35194000
R.VTYQNHN[+2116.756]K.T	HexNAc(5)Hex(5)NeuAc(1)	N[+2117]	288	>sp|P32004|L1CAM_HUMAN Neural cell adhesion molecule L1 OS=Homo sapiens GN=L1CAM PE=1 SV=2	5.9482	376910000
K.LRNPC[+57.021]TSEQN[+2116.756]C[+57.021]TSPFSYK.N	HexNAc(5)Hex(5)NeuAc(1)	C[+57]*2, N[+2117]	203	>sp|P05556|ITB1_HUMAN Integrin beta-1 OS=Homo sapiens GN=ITGB1 PE=1 SV=2	27.1817	200540000
R.NPC[+57.021]TSEQN[+2116.756]C[+57.021]TSPFSYK.N	HexNAc(5)Hex(5)NeuAc(1)	C[+57]*2, N[+2117]	205	>sp|P05556|ITB1_HUMAN Integrin beta-1 OS=Homo sapiens GN=ITGB1 PE=1 SV=2	26.769	35141000
K.SGDASIN[+2116.756]VTNLQLSDIGTYQC[+57.021]K.V	HexNAc(5)Hex(5)NeuAc(1)	C[+57], N[+2117]	100	>sp|P78310|CXAR_HUMAN Coxsackievirus and adenovirus receptor OS=Homo sapiens GN=CXADR PE=1 SV=1	61.3265	12851000
R.AHC[+57.021]VWLEC[+57.021]PIPDAPVVTN[+2116.756]VTVK.A	HexNAc(5)Hex(5)NeuAc(1)	C[+57]*2, N[+2117]	909	>sp|P26006|ITA3_HUMAN Integrin alpha-3 OS=Homo sapiens GN=ITGA3 PE=1 SV=5	65.7757	25948000
K.LGDC[+57.021]ISEDSYPDGN[+2116.756]ITWYR.N	HexNAc(5)Hex(5)NeuAc(1)	C[+57], N[+2117]	154	>sp|Q13740|CD166_HUMAN CD166 antigen OS=Homo sapiens GN=ALCAM PE=1 SV=2	54.886	64129000
K.GWN[+2116.756]WTSGFNK.C	HexNAc(5)Hex(5)NeuAc(1)	N[+2117]	159	>sp|P15328|FOLR1_HUMAN Folate receptor alpha OS=Homo sapiens GN=FOLR1 PE=1 SV=3	49.6079	157800000
K.IIISPEEN[+2116.756]VTLTC[+57.021]TAENQLER.T	HexNAc(5)Hex(5)NeuAc(1)	C[+57], N[+2117]	473	>sp|Q13740|CD166_HUMAN CD166 antigen OS=Homo sapiens GN=ALCAM PE=1 SV=2	57.4118	17669000
R.AN[+2116.756]LTTLAGTHTNIPK.L	HexNAc(5)Hex(5)NeuAc(1)	N[+2117]	56	>sp|P16444|DPEP1_HUMAN Dipeptidase 1 OS=Homo sapiens GN=DPEP1 PE=1 SV=3	33.6939	44121000
K.GWN[+2116.756]WTSGFNK.C	HexNAc(5)Hex(5)NeuAc(1)	N[+2117]	159	>sp|P15328|FOLR1_HUMAN Folate receptor alpha OS=Homo sapiens GN=FOLR1 PE=1 SV=3	50.0235	157800000
R.THN[+2116.756]LTDLSPHLR.Y	HexNAc(5)Hex(5)NeuAc(1)	N[+2117]	977	>sp|P32004|L1CAM_HUMAN Neural cell adhesion molecule L1 OS=Homo sapiens GN=L1CAM PE=1 SV=2	27.1333	138430000
R.LHNQLLPN[+2116.756]VTTVER.N	HexNAc(5)Hex(5)NeuAc(1)	N[+2117]	504	>sp|P19440|GGT1_HUMAN Glutathione hydrolase 1 proenzyme OS=Homo sapiens GN=GGT1 PE=1 SV=2	40.8653	44748000
R.LVIHSLDYSDQGN[+2116.756]YSC[+57.021]VASTELDVVESR.A	HexNAc(5)Hex(5)NeuAc(1)	C[+57], N[+2117]	576	>sp|P32004|L1CAM_HUMAN Neural cell adhesion molecule L1 OS=Homo sapiens GN=L1CAM PE=1 SV=2	63.5423	8943800
K.EITGFLLIQAWPEN[+2263.835]R.T	HexNAc(5)Hex(5)Fuc(3)	N[+2264]	400	>sp|P00533|EGFR_HUMAN Epidermal growth factor receptor OS=Homo sapiens GN=EGFR PE=1 SV=2	73.7398	3736900
K.TAVN[+2263.835]C[+57.021]SSDFDAC[+57.021]LITK.A	HexNAc(5)Hex(5)Fuc(3)	C[+57]*2, N[+2264]	40	>sp|P13987|CD59_HUMAN CD59 glycoprotein OS=Homo sapiens GN=CD59 PE=1 SV=1	42.6261
K.PKPPKN[+2263.835]ESLETYPVMK.Y	HexNAc(5)Hex(5)Fuc(3)	N[+2264]	188	>sp|P05026|AT1B1_HUMAN Sodium/potassium-transporting ATPase subunit beta-1 OS=Homo sapiens GN=ATP1B1 PE=1 SV=1	23.3635	31657000
K.FGHSPLVN[+2263.835]LTGGLSHASDVVLYHQHK.Q	HexNAc(5)Hex(5)Fuc(3)	N[+2264]	4118	>sp|Q07954|LRP1_HUMAN Prolow-density lipoprotein receptor-related protein 1 OS=Homo sapiens GN=LRP1 PE=1 SV=2	57.1747	24978000
K.NAC[+57.021]C[+57.021]STN[+2263.835]TSQEAHK.D	HexNAc(5)Hex(5)Fuc(3)	C[+57]*2, N[+2264]	63	>sp|P15328|FOLR1_HUMAN Folate receptor alpha OS=Homo sapiens GN=FOLR1 PE=1 SV=3	6.8636	372050000
R.TN[+2263.835]STFVQALVEHVK.E	HexNAc(5)Hex(5)Fuc(3)	N[+2264]	214	>sp|P07602|SAP_HUMAN Prosaposin OS=Homo sapiens GN=PSAP PE=1 SV=2	58.1143	53048000
R.SFDDHFQHLLN[+2263.835]DSER.T	HexNAc(5)Hex(5)Fuc(3)	N[+2264]	106	>sp|P35052|GPC1_HUMAN Glypican-1 OS=Homo sapiens GN=GPC1 PE=1 SV=2	40.9424	24303000
K.ENSGYYYC[+57.021]HVSLWAPGHN[+2263.835]R.S	HexNAc(5)Hex(5)Fuc(3)	C[+57], N[+2264]	366	>sp|Q9P2B2|FPRP_HUMAN Prostaglandin F2 receptor negative regulator OS=Homo sapiens GN=PTGFRN PE=1 SV=2	40.5957	230970000
K.KLGDC[+57.021]ISEDSYPDGN[+2263.835]ITWYR.N	HexNAc(5)Hex(5)Fuc(3)	C[+57], N[+2264]	153	>sp|Q13740|CD166_HUMAN CD166 antigen OS=Homo sapiens GN=ALCAM PE=1 SV=2	50.583	23257000
K.LRNPC[+57.021]TSEQN[+2263.835]C[+57.021]TSPFSYK.N	HexNAc(5)Hex(5)Fuc(3)	C[+57]*2, N[+2264]	203	>sp|P05556|ITB1_HUMAN Integrin beta-1 OS=Homo sapiens GN=ITGB1 PE=1 SV=2	27.1761	116870000
K.LSHDAN[+2263.835]ETLPLHLYVK.S	HexNAc(5)Hex(5)Fuc(3)	N[+2264]	728	>sp|O15031|PLXB2_HUMAN Plexin-B2 OS=Homo sapiens GN=PLXNB2 PE=1 SV=3	45.3644
K.ILLTC[+57.021]SLN[+2263.835]DSATEVTGHR.W	HexNAc(5)Hex(5)Fuc(3)	C[+57], N[+2264]	153	>sp|P35613|BASI_HUMAN Basigin OS=Homo sapiens GN=BSG PE=1 SV=2	44.1146	66904000
K.TAVN[+2263.835]C[+57.021]SSDFDAC[+57.021]LITK.A	HexNAc(5)Hex(5)Fuc(3)	C[+57]*2, N[+2264]	40	>sp|P13987|CD59_HUMAN CD59 glycoprotein OS=Homo sapiens GN=CD59 PE=1 SV=1	42.0974	94572000
K.LGDC[+57.021]ISEDSYPDGN[+2263.835]ITWYR.N	HexNAc(5)Hex(5)Fuc(3)	C[+57], N[+2264]	154	>sp|Q13740|CD166_HUMAN CD166 antigen OS=Homo sapiens GN=ALCAM PE=1 SV=2	54.5404	58026000
K.VASVININPN[+2263.835]TTHSTGSC[+57.021]R.S	HexNAc(5)Hex(5)Fuc(3)	C[+57], N[+2264]	248	>sp|P13473|LAMP2_HUMAN Lysosome-associated membrane glycoprotein 2 OS=Homo sapiens GN=LAMP2 PE=1 SV=2	28.9461	206090000
R.NPC[+57.021]TSEQN[+2263.835]C[+57.021]TSPFSYK.N	HexNAc(5)Hex(5)Fuc(3)	C[+57]*2, N[+2264]	205	>sp|P05556|ITB1_HUMAN Integrin beta-1 OS=Homo sapiens GN=ITGB1 PE=1 SV=2	26.6199	79075000
K.TAVN[+2263.835]C[+57.021]SSDFDAC[+57.021]LITK.A	HexNAc(5)Hex(5)Fuc(3)	C[+57]*2, N[+2264]	40	>sp|P13987|CD59_HUMAN CD59 glycoprotein OS=Homo sapiens GN=CD59 PE=1 SV=1	42.8371	94572000
K.TC[+57.021]DWLPKPN[+2263.835]MSASC[+57.021]K.E	HexNAc(5)Hex(5)Fuc(3)	C[+57]*2, N[+2264]	93	>sp|P07602|SAP_HUMAN Prosaposin OS=Homo sapiens GN=PSAP PE=1 SV=2	37.4782	18498000
K.DTC[+57.021]TQEC[+57.021]SYFN[+2263.835]ITK.V	HexNAc(5)Hex(5)Fuc(3)	C[+57]*2, N[+2264]	659	>sp|P05556|ITB1_HUMAN Integrin beta-1 OS=Homo sapiens GN=ITGB1 PE=1 SV=2	37.7775	65703000
K.NRVPDSC[+57.021]C[+57.021]IN[+2263.835]VTVGC[+57.021]GINFNEK.A	HexNAc(5)Hex(5)Fuc(3)	C[+57]*3, N[+2264]	163	>sp|P08962|CD63_HUMAN CD63 antigen OS=Homo sapiens GN=CD63 PE=1 SV=2	49.3338	99316000
R.GHC[+57.021]WGPGPTQC[+57.021]VN[+2117.777]C[+57.021]SQFLR.G	HexNAc(5)Hex(5)Fuc(2)	C[+57]*3, N[+2118]	518	>sp|P04626|ERBB2_HUMAN Receptor tyrosine-protein kinase erbB-2 OS=Homo sapiens GN=ERBB2 PE=1 SV=1	43.2586	17603000
K.KLGDC[+57.021]ISEDSYPDGN[+2117.777]ITWYR.N	HexNAc(5)Hex(5)Fuc(2)	C[+57], N[+2118]	153	>sp|Q13740|CD166_HUMAN CD166 antigen OS=Homo sapiens GN=ALCAM PE=1 SV=2	50.8677	24042000
K.VASVININPN[+2117.777]TTHSTGSC[+57.021]R.S	HexNAc(5)Hex(5)Fuc(2)	C[+57], N[+2118]	248	>sp|P13473|LAMP2_HUMAN Lysosome-associated membrane glycoprotein 2 OS=Homo sapiens GN=LAMP2 PE=1 SV=2	28.7362	45843000
R.YHQPGHEAVTSAVDQLQQEFHC[+57.021]C[+57.021]GSN[+2117.777]NSQDWR.D	HexNAc(5)Hex(5)Fuc(2)	C[+57]*2, N[+2118]	134	>sp|P48509|CD151_HUMAN CD151 antigen OS=Homo sapiens GN=CD151 PE=1 SV=3	53.5838	359160000
K.N[+2553.910]MTFDLPSDATVVLN[+1387.512]R.S	HexNAc(5)Hex(5)Fuc(1)NeuAc(2),HexNAc(3)Hex(3)Fuc(2)	N[+1388][+2554]	62	>sp|P11279|LAMP1_HUMAN Lysosome-associated membrane glycoprotein 1 OS=Homo sapiens GN=LAMP1 PE=1 SV=3	61.7675
R.C[+57.021]AWC[+57.021]GGQSRC[+57.021]VYEALC[+57.021]N[+2553.910]TTSEC[+57.021]PPPVITR.I	HexNAc(5)Hex(5)Fuc(1)NeuAc(2)	C[+57]*5, N[+2554]	779	>sp|O15031|PLXB2_HUMAN Plexin-B2 OS=Homo sapiens GN=PLXNB2 PE=1 SV=3	53.9141	70297000
K.INPKN[+2553.910]YTENELEK.I	HexNAc(5)Hex(5)Fuc(1)NeuAc(2)	N[+2554]	188	>sp|P49448|DHE4_HUMAN Glutamate dehydrogenase 2, mitochondrial OS=Homo sapiens GN=GLUD2 PE=1 SV=2	52.4078	51844000
K.EDVYRN[+2553.910]HSIFLADINQER.G	HexNAc(5)Hex(5)Fuc(1)NeuAc(2)	N[+2554]	192	>sp|P50897|PPT1_HUMAN Palmitoyl-protein thioesterase 1 OS=Homo sapiens GN=PPT1 PE=1 SV=1	45.288
K.VSN[+2553.910]YSR.G	HexNAc(5)Hex(5)Fuc(1)NeuAc(2)	N[+2554]	199	>sp|P15328|FOLR1_HUMAN Folate receptor alpha OS=Homo sapiens GN=FOLR1 PE=1 SV=3	8.451	5078200000
K.LSHDAN[+2553.910]ETLPLHLYVK.S	HexNAc(5)Hex(5)Fuc(1)NeuAc(2)	N[+2554]	728	>sp|O15031|PLXB2_HUMAN Plexin-B2 OS=Homo sapiens GN=PLXNB2 PE=1 SV=3	49.3051	21215000
R.FNQC[+57.021]N[+2553.910]TTR.G	HexNAc(5)Hex(5)Fuc(1)NeuAc(2)	C[+57], N[+2554]	137	>sp|P09923|PPBI_HUMAN Intestinal-type alkaline phosphatase OS=Homo sapiens GN=ALPI PE=1 SV=2	9.9395	480990000
K.ENSGYYYC[+57.021]HVSLWAPGHN[+2553.910]R.S	HexNAc(5)Hex(5)Fuc(1)NeuAc(2)	C[+57], N[+2554]	366	>sp|Q9P2B2|FPRP_HUMAN Prostaglandin F2 receptor negative regulator OS=Homo sapiens GN=PTGFRN PE=1 SV=2	44.4449	41286000
R.FNQC[+57.021]N[+2553.910]TTR.G	HexNAc(5)Hex(5)Fuc(1)NeuAc(2)	C[+57], N[+2554]	137	>sp|P09923|PPBI_HUMAN Intestinal-type alkaline phosphatase OS=Homo sapiens GN=ALPI PE=1 SV=2	9.906	5946000000
R.AGQPATAFSQQDLLDGAVLYSHN[+2553.910]GSLSPR.D	HexNAc(5)Hex(5)Fuc(1)NeuAc(2)	N[+2554]	1180	>sp|Q6UVK1|CSPG4_HUMAN Chondroitin sulfate proteoglycan 4 OS=Homo sapiens GN=CSPG4 PE=1 SV=2	67.5846	6740000
R.HRPTAGAFN[+2553.910]HSDLDAELRR.L	HexNAc(5)Hex(5)Fuc(1)NeuAc(2)	N[+2554]	160	>sp|P09758|TACD2_HUMAN Tumor-associated calcium signal transducer 2 OS=Homo sapiens GN=TACSTD2 PE=1 SV=3	25.8146	37548000
R.DIVSSDFLSN[+2553.910]MSMDFQNHLGSC[+57.021]QK.C	HexNAc(5)Hex(5)Fuc(1)NeuAc(2)	C[+57], N[+2554]	166	>sp|P00533|EGFR_HUMAN Epidermal growth factor receptor OS=Homo sapiens GN=EGFR PE=1 SV=2	72.6338	10449000
K.TC[+57.021]DWLPKPN[+2553.910]M[+15.995]SASC[+57.021]K.E	HexNAc(5)Hex(5)Fuc(1)NeuAc(2)	C[+57]*2, M[+16], N[+2554]	93	>sp|P07602|SAP_HUMAN Prosaposin OS=Homo sapiens GN=PSAP PE=1 SV=2	31.3984	82930000
R.FNQC[+57.021]N[+2553.910]TTR.G	HexNAc(5)Hex(5)Fuc(1)NeuAc(2)	C[+57], N[+2554]	137	>sp|P09923|PPBI_HUMAN Intestinal-type alkaline phosphatase OS=Homo sapiens GN=ALPI PE=1 SV=2	9.6014	5946000000
R.GHPQILEAAGN[+2553.910]ASAGTVLLR.W	HexNAc(5)Hex(5)Fuc(1)NeuAc(2)	N[+2554]	930	>sp|Q13332|PTPRS_HUMAN Receptor-type tyrosine-protein phosphatase S OS=Homo sapiens GN=PTPRS PE=1 SV=3	55.822	6476400
R.DLGPTLAN[+2553.910]STHHNVR.L	HexNAc(5)Hex(5)Fuc(1)NeuAc(2)	N[+2554]	302	>sp|P04062|GLCM_HUMAN Glucosylceramidase OS=Homo sapiens GN=GBA PE=1 SV=3	20.6417	74820000
K.TAVN[+2553.910]C[+57.021]SSDFDAC[+57.021]LITK.A	HexNAc(5)Hex(5)Fuc(1)NeuAc(2)	C[+57]*2, N[+2554]	40	>sp|P13987|CD59_HUMAN CD59 glycoprotein OS=Homo sapiens GN=CD59 PE=1 SV=1	46.1672	20762000
K.GWN[+2553.910]WTSGFNK.C	HexNAc(5)Hex(5)Fuc(1)NeuAc(2)	N[+2554]	159	>sp|P15328|FOLR1_HUMAN Folate receptor alpha OS=Homo sapiens GN=FOLR1 PE=1 SV=3	54.3543	212590000
R.SSC[+57.021]GKEN[+2553.910]TSDPSLVIAFGR.G	HexNAc(5)Hex(5)Fuc(1)NeuAc(2)	C[+57], N[+2554]	78	>sp|P11279|LAMP1_HUMAN Lysosome-associated membrane glycoprotein 1 OS=Homo sapiens GN=LAMP1 PE=1 SV=3	49.4106
K.TVAQN[+2553.910]YSSVTHLHSIGK.S	HexNAc(5)Hex(5)Fuc(1)NeuAc(2)	N[+2554]	34	>sp|P14384|CBPM_HUMAN Carboxypeptidase M OS=Homo sapiens GN=CPM PE=1 SV=2	29.8001	99232000
K.IN[+2553.910]DSVTLNEK.P	HexNAc(5)Hex(5)Fuc(1)NeuAc(2)	N[+2554]	261	>sp|Q9H6X2|ANTR1_HUMAN Anthrax toxin receptor 1 OS=Homo sapiens GN=ANTXR1 PE=1 SV=2	22.3893
R.N[+2553.910]ATVVWMK.D	HexNAc(5)Hex(5)Fuc(1)NeuAc(2)	N[+2554]	361	>sp|Q13740|CD166_HUMAN CD166 antigen OS=Homo sapiens GN=ALCAM PE=1 SV=2	35.2807	23181000
K.NN[+2553.910]HTASILDR.M	HexNAc(5)Hex(5)Fuc(1)NeuAc(2)	N[+2554]	129	>sp|P08962|CD63_HUMAN CD63 antigen OS=Homo sapiens GN=CD63 PE=1 SV=2	16.3302	58602000
K.NAC[+57.021]C[+57.021]STN[+2553.910]TSQEAHK.D	HexNAc(5)Hex(5)Fuc(1)NeuAc(2)	C[+57]*2, N[+2554]	63	>sp|P15328|FOLR1_HUMAN Folate receptor alpha OS=Homo sapiens GN=FOLR1 PE=1 SV=3	6.6027	3890800000
R.VTGLN[+2553.910]C[+57.021]TTNHPINPK.G	HexNAc(5)Hex(5)Fuc(1)NeuAc(2)	C[+57], N[+2554]	864	>sp|P08648|ITA5_HUMAN Integrin alpha-5 OS=Homo sapiens GN=ITGA5 PE=1 SV=2	20.705	201450000
K.TC[+57.021]DWLPKPN[+2553.910]MSASC[+57.021]K.E	HexNAc(5)Hex(5)Fuc(1)NeuAc(2)	C[+57]*2, N[+2554]	93	>sp|P07602|SAP_HUMAN Prosaposin OS=Homo sapiens GN=PSAP PE=1 SV=2	41.4953	1071100000
R.TN[+2553.910]STFVQALVEHVK.E	HexNAc(5)Hex(5)Fuc(1)NeuAc(2)	N[+2554]	214	>sp|P07602|SAP_HUMAN Prosaposin OS=Homo sapiens GN=PSAP PE=1 SV=2	63.7637	79379000
R.TN[+2553.910]STFVQALVEHVK.E	HexNAc(5)Hex(5)Fuc(1)NeuAc(2)	N[+2554]	214	>sp|P07602|SAP_HUMAN Prosaposin OS=Homo sapiens GN=PSAP PE=1 SV=2	64.4861	79379000
K.PN[+2553.910]MSASC[+57.021]K.E	HexNAc(5)Hex(5)Fuc(1)NeuAc(2)	C[+57], N[+2554]	100	>sp|P07602|SAP_HUMAN Prosaposin OS=Homo sapiens GN=PSAP PE=1 SV=2	10.2439	33842000
R.FNPN[+2553.910]ISWQPIPVHTVPITEDR.L	HexNAc(5)Hex(5)Fuc(1)NeuAc(2)	N[+2554]	130	>sp|P11117|PPAL_HUMAN Lysosomal acid phosphatase OS=Homo sapiens GN=ACP2 PE=1 SV=3	68.2871	30512000
K.TAVN[+2553.910]C[+57.021]SSDFDAC[+57.021]LITK.A	HexNAc(5)Hex(5)Fuc(1)NeuAc(2)	C[+57]*2, N[+2554]	40	>sp|P13987|CD59_HUMAN CD59 glycoprotein OS=Homo sapiens GN=CD59 PE=1 SV=1	46.4461	1151900000
K.GWN[+2553.910]WTSGFNK.C	HexNAc(5)Hex(5)Fuc(1)NeuAc(2)	N[+2554]	159	>sp|P15328|FOLR1_HUMAN Folate receptor alpha OS=Homo sapiens GN=FOLR1 PE=1 SV=3	52.8981	1047200000
R.GYYN[+2553.910]QSEAGSHTLQR.M	HexNAc(5)Hex(5)Fuc(1)NeuAc(2)	N[+2554]	107	>sp|Q9TNN7|1C05_HUMAN HLA class I histocompatibility antigen, Cw-5 alpha chain OS=Homo sapiens GN=HLA-C PE=1 SV=1	16.1062	2724600000
K.EN[+2553.910]TSDPSLVIAFGR.G	HexNAc(5)Hex(5)Fuc(1)NeuAc(2)	N[+2554]	83	>sp|P11279|LAMP1_HUMAN Lysosome-associated membrane glycoprotein 1 OS=Homo sapiens GN=LAMP1 PE=1 SV=3	58.1383	158100000
K.DTC[+57.021]TQEC[+57.021]SYFN[+2553.910]ITK.V	HexNAc(5)Hex(5)Fuc(1)NeuAc(2)	C[+57]*2, N[+2554]	659	>sp|P05556|ITB1_HUMAN Integrin beta-1 OS=Homo sapiens GN=ITGB1 PE=1 SV=2	41.1888	193590000
K.TC[+57.021]DWLPKPN[+2553.910]MSASC[+57.021]K.E	HexNAc(5)Hex(5)Fuc(1)NeuAc(2)	C[+57]*2, N[+2554]	93	>sp|P07602|SAP_HUMAN Prosaposin OS=Homo sapiens GN=PSAP PE=1 SV=2	41.8113	1071100000
R.GYYN[+2553.910]QSEAGSHTLQR.M	HexNAc(5)Hex(5)Fuc(1)NeuAc(2)	N[+2554]	107	>sp|Q9TNN7|1C05_HUMAN HLA class I histocompatibility antigen, Cw-5 alpha chain OS=Homo sapiens GN=HLA-C PE=1 SV=1	15.8279	2724600000
K.TC[+57.021]DWLPKPN[+2553.910]MSASC[+57.021]K.E	HexNAc(5)Hex(5)Fuc(1)NeuAc(2)	C[+57]*2, N[+2554]	93	>sp|P07602|SAP_HUMAN Prosaposin OS=Homo sapiens GN=PSAP PE=1 SV=2	41.1831	1071100000
R.TN[+2553.910]STFVQALVEHVK.E	HexNAc(5)Hex(5)Fuc(1)NeuAc(2)	N[+2554]	214	>sp|P07602|SAP_HUMAN Prosaposin OS=Homo sapiens GN=PSAP PE=1 SV=2	64.1642	79379000
K.KDFEDLYTPVN[+2553.910]GSIVIVR.A	HexNAc(5)Hex(5)Fuc(1)NeuAc(2)	N[+2554]	241	>sp|P02786|TFR1_HUMAN Transferrin receptor protein 1 OS=Homo sapiens GN=TFRC PE=1 SV=2	65.988	30041000
K.TAVN[+2553.910]C[+57.021]SSDFDAC[+57.021]LITK.A	HexNAc(5)Hex(5)Fuc(1)NeuAc(2)	C[+57]*2, N[+2554]	40	>sp|P13987|CD59_HUMAN CD59 glycoprotein OS=Homo sapiens GN=CD59 PE=1 SV=1	45.621	1151900000
R.TN[+2553.910]STFVQALVEHVK.E	HexNAc(5)Hex(5)Fuc(1)NeuAc(2)	N[+2554]	214	>sp|P07602|SAP_HUMAN Prosaposin OS=Homo sapiens GN=PSAP PE=1 SV=2	63.9852
K.TC[+57.021]PAGVMGEN[+2553.910]NTLVWK.Y	HexNAc(5)Hex(5)Fuc(1)NeuAc(2)	C[+57], N[+2554]	594	>sp|P00533|EGFR_HUMAN Epidermal growth factor receptor OS=Homo sapiens GN=EGFR PE=1 SV=2	51.7037	52268000
R.KPDPAEQQN[+2553.910]VTQVAHSPQGYNTAR.E	HexNAc(5)Hex(5)Fuc(1)NeuAc(2)	N[+2554]	249	>sp|O00461|GOLI4_HUMAN Golgi integral membrane protein 4 OS=Homo sapiens GN=GOLIM4 PE=1 SV=1	21.5243	14276000
K.QLVLN[+2553.910]LTGNTLC[+57.021]AGGASDEK.L	HexNAc(5)Hex(5)Fuc(1)NeuAc(2)	C[+57], N[+2554]	356	>sp|O00592|PODXL_HUMAN Podocalyxin OS=Homo sapiens GN=PODXL PE=1 SV=2	58.9985	75023000
R.EFVENSEC[+57.021]IQC[+57.021]HPEC[+57.021]LPQAMN[+2553.910]ITC[+57.021]TGR.G	HexNAc(5)Hex(5)Fuc(1)NeuAc(2)	C[+57]*4, N[+2554]	548	>sp|P00533|EGFR_HUMAN Epidermal growth factor receptor OS=Homo sapiens GN=EGFR PE=1 SV=2	54.2483	77973000
K.DTC[+57.021]TQEC[+57.021]SYFN[+2553.910]ITK.V	HexNAc(5)Hex(5)Fuc(1)NeuAc(2)	C[+57]*2, N[+2554]	659	>sp|P05556|ITB1_HUMAN Integrin beta-1 OS=Homo sapiens GN=ITGB1 PE=1 SV=2	40.8606	193590000
K.DN[+2553.910]ATEEEILVYLEK.T	HexNAc(5)Hex(5)Fuc(1)NeuAc(2)	N[+2554]	79	>sp|P07602|SAP_HUMAN Prosaposin OS=Homo sapiens GN=PSAP PE=1 SV=2	69.9922	245720000
R.HC[+57.021]LPC[+57.021]HPEC[+57.021]QPQN[+2553.910]GSVTC[+57.021]FGPEADQC[+57.021]VAC[+57.021]AHYK.D	HexNAc(5)Hex(5)Fuc(1)NeuAc(2)	C[+57]*6, N[+2554]	559	>sp|P04626|ERBB2_HUMAN Receptor tyrosine-protein kinase erbB-2 OS=Homo sapiens GN=ERBB2 PE=1 SV=1	35.7045	54027000
K.GWN[+2569.905]WTSGFNK.C	HexNAc(5)Hex(5)Fuc(1)NeuAc(1)NeuGc(1)	N[+2570]	159	>sp|P15328|FOLR1_HUMAN Folate receptor alpha OS=Homo sapiens GN=FOLR1 PE=1 SV=3	52.6728	14178000
R.GYYN[+2569.905]QSEAGSHTLQR.M	HexNAc(5)Hex(5)Fuc(1)NeuAc(1)NeuGc(1)	N[+2570]	107	>sp|Q9TNN7|1C05_HUMAN HLA class I histocompatibility antigen, Cw-5 alpha chain OS=Homo sapiens GN=HLA-C PE=1 SV=1	15.475	50267000
K.TAVN[+2569.905]C[+57.021]SSDFDAC[+57.021]LITK.A	HexNAc(5)Hex(5)Fuc(1)NeuAc(1)NeuGc(1)	C[+57]*2, N[+2570]	40	>sp|P13987|CD59_HUMAN CD59 glycoprotein OS=Homo sapiens GN=CD59 PE=1 SV=1	45.5381	174330000
R.GC[+57.021]GYLPGC[+57.021]PGSNGFHNN[+2262.814]DTFHFLK.C	HexNAc(5)Hex(5)Fuc(1)NeuAc(1)	C[+57]*2, N[+2263]	168	>sp|Q03405|UPAR_HUMAN Urokinase plasminogen activator surface receptor OS=Homo sapiens GN=PLAUR PE=1 SV=1	54.7992	27553000
R.VYWN[+2262.814]R.S	HexNAc(5)Hex(5)Fuc(1)NeuAc(1)	N[+2263]	704	>sp|Q7Z388|D19L4_HUMAN Probable C-mannosyltransferase DPY19L4 OS=Homo sapiens GN=DPY19L4 PE=1 SV=1	19.2347
K.ALMN[+2262.814]GSESR.F	HexNAc(5)Hex(5)Fuc(1)NeuAc(1)	N[+2263]	265	>sp|P35613|BASI_HUMAN Basigin OS=Homo sapiens GN=BSG PE=1 SV=2	11.8652	179430000
R.GYYN[+2262.814]QSEDGSHTLQR.M	HexNAc(5)Hex(5)Fuc(1)NeuAc(1)	N[+2263]	107	>sp|P30504|1C04_HUMAN HLA class I histocompatibility antigen, Cw-4 alpha chain OS=Homo sapiens GN=HLA-C PE=1 SV=1	19.9976	50372000
K.INPKN[+2262.814]YTENELEK.I	HexNAc(5)Hex(5)Fuc(1)NeuAc(1)	N[+2263]	188	>sp|P49448|DHE4_HUMAN Glutamate dehydrogenase 2, mitochondrial OS=Homo sapiens GN=GLUD2 PE=1 SV=2	48.9162	103900000
R.VEDEGN[+2262.814]YTC[+57.021]LFVTFPQGSR.S	HexNAc(5)Hex(5)Fuc(1)NeuAc(1)	C[+57], N[+2263]	115	>sp|P15151|PVR_HUMAN Poliovirus receptor OS=Homo sapiens GN=PVR PE=1 SV=2	64.313	2192400
R.YKPDTLAVAVEN[+2262.814]GTGTDR.Q	HexNAc(5)Hex(5)Fuc(1)NeuAc(1)	N[+2263]	378	>sp|Q9H0X4|F234A_HUMAN Protein FAM234A OS=Homo sapiens GN=FAM234A PE=1 SV=1	32.9787	16383000
K.HN[+2262.814]LTITQGK.L	HexNAc(5)Hex(5)Fuc(1)NeuAc(1)	N[+2263]	444	>sp|P06213|INSR_HUMAN Insulin receptor OS=Homo sapiens GN=INSR PE=1 SV=4	12.597	203140000
R.VYWN[+2262.814]R.S	HexNAc(5)Hex(5)Fuc(1)NeuAc(1)	N[+2263]	704	>sp|Q7Z388|D19L4_HUMAN Probable C-mannosyltransferase DPY19L4 OS=Homo sapiens GN=DPY19L4 PE=1 SV=1	19.7597	317640000
K.QRN[+2262.814]NSWVK.S	HexNAc(5)Hex(5)Fuc(1)NeuAc(1)	N[+2263]	523	>sp|Q9P2B2|FPRP_HUMAN Prostaglandin F2 receptor negative regulator OS=Homo sapiens GN=PTGFRN PE=1 SV=2	10.215	112340000
R.IGPGEPLELLC[+57.021]N[+2262.814]VSGALPPAGR.H	HexNAc(5)Hex(5)Fuc(1)NeuAc(1)	C[+57], N[+2263]	316	>sp|Q969P0|IGSF8_HUMAN Immunoglobulin superfamily member 8 OS=Homo sapiens GN=IGSF8 PE=1 SV=1	73.4925
R.VYWN[+2262.814]R.S	HexNAc(5)Hex(5)Fuc(1)NeuAc(1)	N[+2263]	704	>sp|Q7Z388|D19L4_HUMAN Probable C-mannosyltransferase DPY19L4 OS=Homo sapiens GN=DPY19L4 PE=1 SV=1	19.1438	609140000
R.YVWN[+2262.814]R.T	HexNAc(5)Hex(5)Fuc(1)NeuAc(1)	N[+2263]	265	>sp|P10696|PPBN_HUMAN Alkaline phosphatase, placental-like OS=Homo sapiens GN=ALPPL2 PE=2 SV=4	19.1438	609140000
R.EGIC[+57.021]NGFTALC[+57.021]PASDPKPN[+2262.814]FTDC[+57.021]NR.H	HexNAc(5)Hex(5)Fuc(1)NeuAc(1)	C[+57]*3, N[+2263]	533	>sp|O14672|ADA10_HUMAN Disintegrin and metalloproteinase domain-containing protein 10 OS=Homo sapiens GN=ADAM10 PE=1 SV=1	51.41	57162000
K.PKPPKN[+2262.814]ESLETYPVMK.Y	HexNAc(5)Hex(5)Fuc(1)NeuAc(1)	N[+2263]	188	>sp|P05026|AT1B1_HUMAN Sodium/potassium-transporting ATPase subunit beta-1 OS=Homo sapiens GN=ATP1B1 PE=1 SV=1	23.4109	31657000
K.VSN[+2262.814]YSR.G	HexNAc(5)Hex(5)Fuc(1)NeuAc(1)	N[+2263]	199	>sp|P15328|FOLR1_HUMAN Folate receptor alpha OS=Homo sapiens GN=FOLR1 PE=1 SV=3	7.723	764230000
K.QPVSPVIHPPVSYN[+2262.814]DTAPR.I	HexNAc(5)Hex(5)Fuc(1)NeuAc(1)	N[+2263]	248	>sp|Q15904|VAS1_HUMAN V-type proton ATPase subunit S1 OS=Homo sapiens GN=ATP6AP1 PE=1 SV=2	40.4472	34265000
R.DDAGN[+2262.814]YTC[+57.021]IASNGPQGQIR.A	HexNAc(5)Hex(5)Fuc(1)NeuAc(1)	C[+57], N[+2263]	563	>sp|Q13308|PTK7_HUMAN Inactive tyrosine-protein kinase 7 OS=Homo sapiens GN=PTK7 PE=1 SV=2	32.2397	36073000
K.ILLTC[+57.021]SLN[+2262.814]DSATEVTGHR.W	HexNAc(5)Hex(5)Fuc(1)NeuAc(1)	C[+57], N[+2263]	153	>sp|P35613|BASI_HUMAN Basigin OS=Homo sapiens GN=BSG PE=1 SV=2	43.5316
K.GWN[+2262.814]WTSGFNK.C	HexNAc(5)Hex(5)Fuc(1)NeuAc(1)	N[+2263]	159	>sp|P15328|FOLR1_HUMAN Folate receptor alpha OS=Homo sapiens GN=FOLR1 PE=1 SV=3	50.3054
K.NMTFDLPSDATVVLN[+2262.814]R.S	HexNAc(5)Hex(5)Fuc(1)NeuAc(1)	N[+2263]	62	>sp|P11279|LAMP1_HUMAN Lysosome-associated membrane glycoprotein 1 OS=Homo sapiens GN=LAMP1 PE=1 SV=3	66.9349	101920000
R.KDN[+2262.814]TTVTR.L	HexNAc(5)Hex(5)Fuc(1)NeuAc(1)	N[+2263]	247	>sp|P11279|LAMP1_HUMAN Lysosome-associated membrane glycoprotein 1 OS=Homo sapiens GN=LAMP1 PE=1 SV=3	6.0316	944460000
K.ENSGYYYC[+57.021]HVSLWAPGHN[+2262.814]R.S	HexNAc(5)Hex(5)Fuc(1)NeuAc(1)	C[+57], N[+2263]	366	>sp|Q9P2B2|FPRP_HUMAN Prostaglandin F2 receptor negative regulator OS=Homo sapiens GN=PTGFRN PE=1 SV=2	40.7547	230970000
K.GSQWSDIEEFC[+57.021]N[+2262.814]R.S	HexNAc(5)Hex(5)Fuc(1)NeuAc(1)	C[+57], N[+2263]	84	>sp|P08174|DAF_HUMAN Complement decay-accelerating factor OS=Homo sapiens GN=CD55 PE=1 SV=4	44.7846	28730000
K.N[+2262.814]VSVAEGK.E	HexNAc(5)Hex(5)Fuc(1)NeuAc(1)	N[+2263]	286	>sp|Q9P2B2|FPRP_HUMAN Prostaglandin F2 receptor negative regulator OS=Homo sapiens GN=PTGFRN PE=1 SV=2	10.4317	149700000
R.LLNINPN[+2262.814]K.T	HexNAc(5)Hex(5)Fuc(1)NeuAc(1)	N[+2263]	255	>sp|P11279|LAMP1_HUMAN Lysosome-associated membrane glycoprotein 1 OS=Homo sapiens GN=LAMP1 PE=1 SV=3	24.5598	20251000
R.NFPDAFEYNN[+2262.814]VSR.Q	HexNAc(5)Hex(5)Fuc(1)NeuAc(1)	N[+2263]	155	>sp|P14384|CBPM_HUMAN Carboxypeptidase M OS=Homo sapiens GN=CPM PE=1 SV=2	43.3298	12945000
R.FNQC[+57.021]N[+2262.814]TTR.G	HexNAc(5)Hex(5)Fuc(1)NeuAc(1)	C[+57], N[+2263]	137	>sp|P09923|PPBI_HUMAN Intestinal-type alkaline phosphatase OS=Homo sapiens GN=ALPI PE=1 SV=2	8.3286	3006700000
R.YHQPGHEAVTSAVDQLQQEFHC[+57.021]C[+57.021]GSN[+2262.814]NSQDWR.D	HexNAc(5)Hex(5)Fuc(1)NeuAc(1)	C[+57]*2, N[+2263]	134	>sp|P48509|CD151_HUMAN CD151 antigen OS=Homo sapiens GN=CD151 PE=1 SV=3	53.707	15001000
K.HQGAWYVWN[+2262.814]R.T	HexNAc(5)Hex(5)Fuc(1)NeuAc(1)	N[+2263]	260	>sp|P09923|PPBI_HUMAN Intestinal-type alkaline phosphatase OS=Homo sapiens GN=ALPI PE=1 SV=2	36.7942	20089000
R.SLHVPGLN[+2262.814]K.T	HexNAc(5)Hex(5)Fuc(1)NeuAc(1)	N[+2263]	191	>sp|P30530|UFO_HUMAN Tyrosine-protein kinase receptor UFO OS=Homo sapiens GN=AXL PE=1 SV=3	26.7782	37244000
R.LLN[+2262.814]TTDVYLLPSLNPDGFER.A	HexNAc(5)Hex(5)Fuc(1)NeuAc(1)	N[+2263]	170	>sp|O75976|CBPD_HUMAN Carboxypeptidase D OS=Homo sapiens GN=CPD PE=1 SV=2	73.4833
K.HQGAWYVWN[+2262.814]R.T	HexNAc(5)Hex(5)Fuc(1)NeuAc(1)	N[+2263]	260	>sp|P09923|PPBI_HUMAN Intestinal-type alkaline phosphatase OS=Homo sapiens GN=ALPI PE=1 SV=2	36.1181	199790000
K.LRNPC[+57.021]TSEQN[+2262.814]C[+57.021]TSPFSYK.N	HexNAc(5)Hex(5)Fuc(1)NeuAc(1)	C[+57]*2, N[+2263]	203	>sp|P05556|ITB1_HUMAN Integrin beta-1 OS=Homo sapiens GN=ITGB1 PE=1 SV=2	27.4996	116870000
R.YVQN[+2262.814]GTYTVK.I	HexNAc(5)Hex(5)Fuc(1)NeuAc(1)	N[+2263]	459	>sp|Q14126|DSG2_HUMAN Desmoglein-2 OS=Homo sapiens GN=DSG2 PE=1 SV=2	14.631	51417000
R.DDAGN[+2262.814]YTC[+57.021]IASNGPQGQIR.A	HexNAc(5)Hex(5)Fuc(1)NeuAc(1)	C[+57], N[+2263]	563	>sp|Q13308|PTK7_HUMAN Inactive tyrosine-protein kinase 7 OS=Homo sapiens GN=PTK7 PE=1 SV=2	32.0086
R.EGIC[+57.021]NGFTALC[+57.021]PASDPKPN[+2262.814]FTDC[+57.021]NR.H	HexNAc(5)Hex(5)Fuc(1)NeuAc(1)	C[+57]*3, N[+2263]	533	>sp|O14672|ADA10_HUMAN Disintegrin and metalloproteinase domain-containing protein 10 OS=Homo sapiens GN=ADAM10 PE=1 SV=1	51.4917	31614000
K.C[+57.021]IPEC[+57.021]PSGYTMN[+2262.814]SSNLLC[+57.021]TPC[+57.021]LGPC[+57.021]PK.V	HexNAc(5)Hex(5)Fuc(1)NeuAc(1)	C[+57]*5, N[+2263]	311	>sp|P06213|INSR_HUMAN Insulin receptor OS=Homo sapiens GN=INSR PE=1 SV=4	63.7683
K.TC[+57.021]PAGVMGEN[+2262.814]NTLVWK.Y	HexNAc(5)Hex(5)Fuc(1)NeuAc(1)	C[+57], N[+2263]	594	>sp|P00533|EGFR_HUMAN Epidermal growth factor receptor OS=Homo sapiens GN=EGFR PE=1 SV=2	47.7182	51639000
K.GWN[+2262.814]WTSGFNK.C	HexNAc(5)Hex(5)Fuc(1)NeuAc(1)	N[+2263]	159	>sp|P15328|FOLR1_HUMAN Folate receptor alpha OS=Homo sapiens GN=FOLR1 PE=1 SV=3	49.9138	956800000
K.TC[+57.021]DWLPKPN[+2262.814]MSASC[+57.021]K.E	HexNAc(5)Hex(5)Fuc(1)NeuAc(1)	C[+57]*2, N[+2263]	93	>sp|P07602|SAP_HUMAN Prosaposin OS=Homo sapiens GN=PSAP PE=1 SV=2	37.0891	24577000
R.GYYN[+2262.814]QSEAGSHTLQR.M	HexNAc(5)Hex(5)Fuc(1)NeuAc(1)	N[+2263]	107	>sp|Q9TNN7|1C05_HUMAN HLA class I histocompatibility antigen, Cw-5 alpha chain OS=Homo sapiens GN=HLA-C PE=1 SV=1	14.1947	52866000
K.GWN[+2262.814]WTSGFNK.C	HexNAc(5)Hex(5)Fuc(1)NeuAc(1)	N[+2263]	159	>sp|P15328|FOLR1_HUMAN Folate receptor alpha OS=Homo sapiens GN=FOLR1 PE=1 SV=3	48.8585	956800000
R.GYYN[+2262.814]QSEAGSHTLQR.M	HexNAc(5)Hex(5)Fuc(1)NeuAc(1)	N[+2263]	107	>sp|Q9TNN7|1C05_HUMAN HLA class I histocompatibility antigen, Cw-5 alpha chain OS=Homo sapiens GN=HLA-C PE=1 SV=1	14.3068	441950000
K.GWN[+2262.814]WTSGFNK.C	HexNAc(5)Hex(5)Fuc(1)NeuAc(1)	N[+2263]	159	>sp|P15328|FOLR1_HUMAN Folate receptor alpha OS=Homo sapiens GN=FOLR1 PE=1 SV=3	48.4382	956800000
K.TC[+57.021]DWLPKPN[+2262.814]MSASC[+57.021]K.E	HexNAc(5)Hex(5)Fuc(1)NeuAc(1)	C[+57]*2, N[+2263]	93	>sp|P07602|SAP_HUMAN Prosaposin OS=Homo sapiens GN=PSAP PE=1 SV=2	37.1754	225910000
K.NAC[+57.021]C[+57.021]STN[+2262.814]TSQEAHK.D	HexNAc(5)Hex(5)Fuc(1)NeuAc(1)	C[+57]*2, N[+2263]	63	>sp|P15328|FOLR1_HUMAN Folate receptor alpha OS=Homo sapiens GN=FOLR1 PE=1 SV=3	5.8904	5271100000
K.TC[+57.021]DWLPKPN[+2262.814]MSASC[+57.021]K.E	HexNAc(5)Hex(5)Fuc(1)NeuAc(1)	C[+57]*2, N[+2263]	93	>sp|P07602|SAP_HUMAN Prosaposin OS=Homo sapiens GN=PSAP PE=1 SV=2	37.8208	225910000
K.LGDC[+57.021]ISEDSYPDGN[+2262.814]ITWYR.N	HexNAc(5)Hex(5)Fuc(1)NeuAc(1)	C[+57], N[+2263]	154	>sp|Q13740|CD166_HUMAN CD166 antigen OS=Homo sapiens GN=ALCAM PE=1 SV=2	54.5607
K.ILLTC[+57.021]SLN[+2262.814]DSATEVTGHR.W	HexNAc(5)Hex(5)Fuc(1)NeuAc(1)	C[+57], N[+2263]	153	>sp|P35613|BASI_HUMAN Basigin OS=Homo sapiens GN=BSG PE=1 SV=2	44.1484	66904000
K.HNIIPIFAVTN[+2262.814]YSYSYYEK.L	HexNAc(5)Hex(5)Fuc(1)NeuAc(1)	N[+2263]	317	>sp|P16144|ITB4_HUMAN Integrin beta-4 OS=Homo sapiens GN=ITGB4 PE=1 SV=5	69.0715	13833000
K.TC[+57.021]DWLPKPN[+2262.814]MSASC[+57.021]K.E	HexNAc(5)Hex(5)Fuc(1)NeuAc(1)	C[+57]*2, N[+2263]	93	>sp|P07602|SAP_HUMAN Prosaposin OS=Homo sapiens GN=PSAP PE=1 SV=2	37.493	225910000
K.GWN[+2262.814]WTSGFNK.C	HexNAc(5)Hex(5)Fuc(1)NeuAc(1)	N[+2263]	159	>sp|P15328|FOLR1_HUMAN Folate receptor alpha OS=Homo sapiens GN=FOLR1 PE=1 SV=3	49.281	956800000
R.HIWSLEISNKPN[+2262.814]VSEPEEPK.I	HexNAc(5)Hex(5)Fuc(1)NeuAc(1)	N[+2263]	967	>sp|O75976|CBPD_HUMAN Carboxypeptidase D OS=Homo sapiens GN=CPD PE=1 SV=2	42.76	34530000
R.NPC[+57.021]TSEQN[+2262.814]C[+57.021]TSPFSYK.N	HexNAc(5)Hex(5)Fuc(1)NeuAc(1)	C[+57]*2, N[+2263]	205	>sp|P05556|ITB1_HUMAN Integrin beta-1 OS=Homo sapiens GN=ITGB1 PE=1 SV=2	26.6634	79075000
K.HNIIPIFAVTN[+2262.814]YSYSYYEK.L	HexNAc(5)Hex(5)Fuc(1)NeuAc(1)	N[+2263]	317	>sp|P16144|ITB4_HUMAN Integrin beta-4 OS=Homo sapiens GN=ITGB4 PE=1 SV=5	69.1304	51490000
K.GWN[+2262.814]WTSGFNK.C	HexNAc(5)Hex(5)Fuc(1)NeuAc(1)	N[+2263]	159	>sp|P15328|FOLR1_HUMAN Folate receptor alpha OS=Homo sapiens GN=FOLR1 PE=1 SV=3	49.598	956800000
K.VASVININPN[+2262.814]TTHSTGSC[+57.021]R.S	HexNAc(5)Hex(5)Fuc(1)NeuAc(1)	C[+57], N[+2263]	248	>sp|P13473|LAMP2_HUMAN Lysosome-associated membrane glycoprotein 2 OS=Homo sapiens GN=LAMP2 PE=1 SV=2	29.008
K.TAVN[+2262.814]C[+57.021]SSDFDAC[+57.021]LITK.A	HexNAc(5)Hex(5)Fuc(1)NeuAc(1)	C[+57]*2, N[+2263]	40	>sp|P13987|CD59_HUMAN CD59 glycoprotein OS=Homo sapiens GN=CD59 PE=1 SV=1	42.4582	94572000
K.VPGN[+2262.814]QTSTTLK.L	HexNAc(5)Hex(5)Fuc(1)NeuAc(1)	N[+2263]	668	>sp|P32004|L1CAM_HUMAN Neural cell adhesion molecule L1 OS=Homo sapiens GN=L1CAM PE=1 SV=2	12.9084	232200000
K.NAC[+57.021]C[+57.021]STN[+2262.814]TSQEAHK.D	HexNAc(5)Hex(5)Fuc(1)NeuAc(1)	C[+57]*2, N[+2263]	63	>sp|P15328|FOLR1_HUMAN Folate receptor alpha OS=Homo sapiens GN=FOLR1 PE=1 SV=3	6.2377	4839700000
K.NN[+2262.814]HTASILDR.M	HexNAc(5)Hex(5)Fuc(1)NeuAc(1)	N[+2263]	129	>sp|P08962|CD63_HUMAN CD63 antigen OS=Homo sapiens GN=CD63 PE=1 SV=2	14.215	246290000
R.GYYN[+2262.814]QSEAGSHTLQR.M	HexNAc(5)Hex(5)Fuc(1)NeuAc(1)	N[+2263]	107	>sp|Q9TNN7|1C05_HUMAN HLA class I histocompatibility antigen, Cw-5 alpha chain OS=Homo sapiens GN=HLA-C PE=1 SV=1	13.9151	441950000
K.SGDASIN[+2262.814]VTNLQLSDIGTYQC[+57.021]K.V	HexNAc(5)Hex(5)Fuc(1)NeuAc(1)	C[+57], N[+2263]	100	>sp|P78310|CXAR_HUMAN Coxsackievirus and adenovirus receptor OS=Homo sapiens GN=CXADR PE=1 SV=1	60.8975	38548000
K.DTC[+57.021]TQEC[+57.021]SYFN[+2262.814]ITK.V	HexNAc(5)Hex(5)Fuc(1)NeuAc(1)	C[+57]*2, N[+2263]	659	>sp|P05556|ITB1_HUMAN Integrin beta-1 OS=Homo sapiens GN=ITGB1 PE=1 SV=2	37.7048	117660000
K.TC[+57.021]PAGVMGEN[+2262.814]NTLVWK.Y	HexNAc(5)Hex(5)Fuc(1)NeuAc(1)	C[+57], N[+2263]	594	>sp|P00533|EGFR_HUMAN Epidermal growth factor receptor OS=Homo sapiens GN=EGFR PE=1 SV=2	48.0353	51639000
K.QLVLN[+2245.799]LTGNTLC[+57.021]AGGASDEK.L	HexNAc(5)Hex(4)NeuAc(2)	C[+57], N[+2246]	356	>sp|O00592|PODXL_HUMAN Podocalyxin OS=Homo sapiens GN=PODXL PE=1 SV=2	68.9561
K.TC[+57.021]DWLPKPN[+2407.852]MSASC[+57.021]K.E	HexNAc(5)Hex(4)Fuc(1)NeuAc(1)NeuGc(1)	C[+57]*2, N[+2408]	93	>sp|P07602|SAP_HUMAN Prosaposin OS=Homo sapiens GN=PSAP PE=1 SV=2	42.1501	78493000
K.TC[+57.021]DWLPKPN[+2100.761]MSASC[+57.021]K.E	HexNAc(5)Hex(4)Fuc(1)NeuAc(1)	C[+57]*2, N[+2101]	93	>sp|P07602|SAP_HUMAN Prosaposin OS=Homo sapiens GN=PSAP PE=1 SV=2	37.8576	12623000
R.GGLN[+1938.709]LTAVTVAAENN[+2553.910]HTVAFLGTSDGR.I	HexNAc(5)Hex(3)Fuc(1)NeuAc(1),HexNAc(5)Hex(5)Fuc(1)NeuAc(2)	N[+1939][+2554]	388	>sp|O15031|PLXB2_HUMAN Plexin-B2 OS=Homo sapiens GN=PLXNB2 PE=1 SV=3	67.271	65031000
R.VVRPDSELGERPPEDN[+1647.613]QSFQYDHEAFLGK.E	HexNAc(5)Hex(3)Fuc(1)	N[+1648]	38	>sp|Q15293|RCN1_HUMAN Reticulocalbin-1 OS=Homo sapiens GN=RCN1 PE=1 SV=1	39.9463	18906000
R.VEASDADAGIDGVILYSLGTSSPFFSVN[+1501.555]K.T	HexNAc(5)Hex(3)	N[+1502]	2447	>sp|Q6V1P9|PCD23_HUMAN Protocadherin-23 OS=Homo sapiens GN=DCHS2 PE=2 SV=1	66.7814	1005100000
K.N[+2237.783]MTFDLPSDATVVLN[+1054.370]R.S	HexNAc(4)Hex(7)NeuAc(1),HexNAc(2)Hex(4)	N[+1054][+2238]	62	>sp|P11279|LAMP1_HUMAN Lysosome-associated membrane glycoprotein 1 OS=Homo sapiens GN=LAMP1 PE=1 SV=3	63.1074	22817000
R.N[+2237.783]YTLWR.V	HexNAc(4)Hex(7)NeuAc(1)	N[+2238]	184	>sp|Q9UBR2|CATZ_HUMAN Cathepsin Z OS=Homo sapiens GN=CTSZ PE=1 SV=1	31.6289	40230000
K.QRN[+2237.783]NSWVK.S	HexNAc(4)Hex(7)NeuAc(1)	N[+2238]	523	>sp|Q9P2B2|FPRP_HUMAN Prostaglandin F2 receptor negative regulator OS=Homo sapiens GN=PTGFRN PE=1 SV=2	9.4855	64017000
R.VYWN[+2237.783]R.S	HexNAc(4)Hex(7)NeuAc(1)	N[+2238]	704	>sp|Q7Z388|D19L4_HUMAN Probable C-mannosyltransferase DPY19L4 OS=Homo sapiens GN=DPY19L4 PE=1 SV=1	19.0243
K.GSLSYLN[+2237.783]VTR.K	HexNAc(4)Hex(7)NeuAc(1)	N[+2238]	257	>sp|P07339|CATD_HUMAN Cathepsin D OS=Homo sapiens GN=CTSD PE=1 SV=1	36.5451	152880000
K.GSLSYLN[+2237.783]VTR.K	HexNAc(4)Hex(7)NeuAc(1)	N[+2238]	257	>sp|P07339|CATD_HUMAN Cathepsin D OS=Homo sapiens GN=CTSD PE=1 SV=1	36.8575	152880000
K.EN[+2237.783]TSDPSLVIAFGR.G	HexNAc(4)Hex(7)NeuAc(1)	N[+2238]	83	>sp|P11279|LAMP1_HUMAN Lysosome-associated membrane glycoprotein 1 OS=Homo sapiens GN=LAMP1 PE=1 SV=3	53.1136
R.KVEAEALN[+2237.783]ATAIR.V	HexNAc(4)Hex(7)NeuAc(1)	N[+2238]	726	>sp|Q13332|PTPRS_HUMAN Receptor-type tyrosine-protein phosphatase S OS=Homo sapiens GN=PTPRS PE=1 SV=3	25.8475	39496000
R.GHTLTLN[+2237.783]FTR.N	HexNAc(4)Hex(7)NeuAc(1)	N[+2238]	97	>sp|P11279|LAMP1_HUMAN Lysosome-associated membrane glycoprotein 1 OS=Homo sapiens GN=LAMP1 PE=1 SV=3	34.995	52633000
R.THN[+2237.783]LTDLSPHLR.Y	HexNAc(4)Hex(7)NeuAc(1)	N[+2238]	977	>sp|P32004|L1CAM_HUMAN Neural cell adhesion molecule L1 OS=Homo sapiens GN=L1CAM PE=1 SV=2	26.792	32851000
R.NPC[+57.021]TSEQN[+2237.783]C[+57.021]TSPFSYK.N	HexNAc(4)Hex(7)NeuAc(1)	C[+57]*2, N[+2238]	205	>sp|P05556|ITB1_HUMAN Integrin beta-1 OS=Homo sapiens GN=ITGB1 PE=1 SV=2	26.3468	9751900
K.GWN[+2237.783]WTSGFNK.C	HexNAc(4)Hex(7)NeuAc(1)	N[+2238]	159	>sp|P15328|FOLR1_HUMAN Folate receptor alpha OS=Homo sapiens GN=FOLR1 PE=1 SV=3	49.4336
K.LHVTLYN[+2237.783]C[+57.021]SFGR.S	HexNAc(4)Hex(7)NeuAc(1)	C[+57], N[+2238]	753	>sp|O15031|PLXB2_HUMAN Plexin-B2 OS=Homo sapiens GN=PLXNB2 PE=1 SV=3	41.0136	15689000
R.TN[+2237.783]STFVQALVEHVKEEC[+57.021]DR.L	HexNAc(4)Hex(7)NeuAc(1)	C[+57], N[+2238]	214	>sp|P07602|SAP_HUMAN Prosaposin OS=Homo sapiens GN=PSAP PE=1 SV=2	62.818	9852800
R.DHPN[+2237.783]ATVWR.K	HexNAc(4)Hex(7)NeuAc(1)	N[+2238]	203	>sp|Q9UMR5|PPT2_HUMAN Lysosomal thioesterase PPT2 OS=Homo sapiens GN=PPT2 PE=1 SV=4	16.5178	46779000
K.GEGN[+2237.783]ETTNMVITWK.P	HexNAc(4)Hex(7)NeuAc(1)	N[+2238]	723	>sp|P32004|L1CAM_HUMAN Neural cell adhesion molecule L1 OS=Homo sapiens GN=L1CAM PE=1 SV=2	42.8892	27829000
R.TN[+2237.783]STFVQALVEHVK.E	HexNAc(4)Hex(7)NeuAc(1)	N[+2238]	214	>sp|P07602|SAP_HUMAN Prosaposin OS=Homo sapiens GN=PSAP PE=1 SV=2	58.7765	115370000
R.NNVITLN[+2237.783]ITGK.A	HexNAc(4)Hex(7)NeuAc(1)	N[+2238]	458	>sp|P16278|BGAL_HUMAN Beta-galactosidase OS=Homo sapiens GN=GLB1 PE=1 SV=2	43.3986	36493000
K.DN[+2237.783]ATEEEILVYLEK.T	HexNAc(4)Hex(7)NeuAc(1)	N[+2238]	79	>sp|P07602|SAP_HUMAN Prosaposin OS=Homo sapiens GN=PSAP PE=1 SV=2	67.4405	296300000
R.TN[+2238.803]STFVQALVEHVKEEC[+57.021]DR.L	HexNAc(4)Hex(7)Fuc(2)	C[+57], N[+2239]	214	>sp|P07602|SAP_HUMAN Prosaposin OS=Homo sapiens GN=PSAP PE=1 SV=2	62.9541	9852800
K.TC[+57.021]DWLPKPN[+2238.803]MSASC[+57.021]K.E	HexNAc(4)Hex(7)Fuc(2)	C[+57]*2, N[+2239]	93	>sp|P07602|SAP_HUMAN Prosaposin OS=Homo sapiens GN=PSAP PE=1 SV=2	37.3631	18644000
K.GQTEIQVNC[+57.021]PPAVTEN[+2238.803]K.T	HexNAc(4)Hex(7)Fuc(2)	C[+57], N[+2239]	56	>sp|Q16563|SYPL1_HUMAN Synaptophysin-like protein 1 OS=Homo sapiens GN=SYPL1 PE=1 SV=1	28.1929	27972000
K.N[+2075.730]MTFDLPSDATVVLN[+1581.555]R.S	HexNAc(4)Hex(6)NeuAc(1),HexNAc(3)Hex(6)	N[+1582][+2076]	62	>sp|P11279|LAMP1_HUMAN Lysosome-associated membrane glycoprotein 1 OS=Homo sapiens GN=LAMP1 PE=1 SV=3	62.2704	59555000
R.EFVENSEC[+57.021]IQC[+57.021]HPEC[+57.021]LPQAMN[+2075.730]ITC[+57.021]TGR.G	HexNAc(4)Hex(6)NeuAc(1)	C[+57]*4, N[+2076]	548	>sp|P00533|EGFR_HUMAN Epidermal growth factor receptor OS=Homo sapiens GN=EGFR PE=1 SV=2	56.7534	18383000
R.ATVFAN[+2075.730]GSLLLTQVRPR.N	HexNAc(4)Hex(6)NeuAc(1)	N[+2076]	278	>sp|Q13308|PTK7_HUMAN Inactive tyrosine-protein kinase 7 OS=Homo sapiens GN=PTK7 PE=1 SV=2	59.3053	26421000
K.ILLTC[+57.021]SLN[+2075.730]DSATEVTGHR.W	HexNAc(4)Hex(6)NeuAc(1)	C[+57], N[+2076]	153	>sp|P35613|BASI_HUMAN Basigin OS=Homo sapiens GN=BSG PE=1 SV=2	44.1008
K.YGC[+57.021]C[+57.021]PMPN[+2075.730]ATC[+57.021]C[+57.021]SDHLHC[+57.021]C[+57.021]PQDTVC[+57.021]DLIQSK.C	HexNAc(4)Hex(6)NeuAc(1)	C[+57]*7, N[+2076]	229	>sp|P28799|GRN_HUMAN Granulins OS=Homo sapiens GN=GRN PE=1 SV=2	48.8828
K.LSHDAN[+2075.730]ETLPLHLYVK.S	HexNAc(4)Hex(6)NeuAc(1)	N[+2076]	728	>sp|O15031|PLXB2_HUMAN Plexin-B2 OS=Homo sapiens GN=PLXNB2 PE=1 SV=3	44.9955
R.LHNKLLPN[+2075.730]VTTVER.N	HexNAc(4)Hex(6)NeuAc(1)	N[+2076]	504	>sp|P36268|GGT2_HUMAN Inactive glutathione hydrolase 2 OS=Homo sapiens GN=GGT2 PE=1 SV=3	40.9134	41803000
R.LLNINPN[+2075.730]K.T	HexNAc(4)Hex(6)NeuAc(1)	N[+2076]	255	>sp|P11279|LAMP1_HUMAN Lysosome-associated membrane glycoprotein 1 OS=Homo sapiens GN=LAMP1 PE=1 SV=3	24.3632
K.QRN[+2075.730]NSWVK.S	HexNAc(4)Hex(6)NeuAc(1)	N[+2076]	523	>sp|Q9P2B2|FPRP_HUMAN Prostaglandin F2 receptor negative regulator OS=Homo sapiens GN=PTGFRN PE=1 SV=2	9.7595	115130000
R.N[+2075.730]MTSEFFAAQLR.A	HexNAc(4)Hex(6)NeuAc(1)	N[+2076]	344	>sp|P19440|GGT1_HUMAN Glutathione hydrolase 1 proenzyme OS=Homo sapiens GN=GGT1 PE=1 SV=2	54.8952	20158000
R.N[+2075.730]GSSIVDLSPLIHR.T	HexNAc(4)Hex(6)NeuAc(1)	N[+2076]	1656	>sp|P11717|MPRI_HUMAN Cation-independent mannose-6-phosphate receptor OS=Homo sapiens GN=IGF2R PE=1 SV=3	54.7716	173560000
K.GWN[+2075.730]WTSGFNK.C	HexNAc(4)Hex(6)NeuAc(1)	N[+2076]	159	>sp|P15328|FOLR1_HUMAN Folate receptor alpha OS=Homo sapiens GN=FOLR1 PE=1 SV=3	50.1344	225810000
K.N[+2075.730]ITIVTGAPR.H	HexNAc(4)Hex(6)NeuAc(1)	N[+2076]	265	>sp|P26006|ITA3_HUMAN Integrin alpha-3 OS=Homo sapiens GN=ITGA3 PE=1 SV=5	28.7949	98373000
K.WQMN[+2075.730]FTVR.Y	HexNAc(4)Hex(6)NeuAc(1)	N[+2076]	46	>sp|P13473|LAMP2_HUMAN Lysosome-associated membrane glycoprotein 2 OS=Homo sapiens GN=LAMP2 PE=1 SV=2	49.9282	42777000
R.SLHVPGLN[+2075.730]K.T	HexNAc(4)Hex(6)NeuAc(1)	N[+2076]	191	>sp|P30530|UFO_HUMAN Tyrosine-protein kinase receptor UFO OS=Homo sapiens GN=AXL PE=1 SV=3	26.691	14402000
K.PSSSELHSIPAPAN[+2075.730]STK.L	HexNAc(4)Hex(6)NeuAc(1)	N[+2076]	478	>sp|Q99650|OSMR_HUMAN Oncostatin-M-specific receptor subunit beta OS=Homo sapiens GN=OSMR PE=1 SV=1	20.9112	8647500
R.N[+2075.730]ATVVWMK.D	HexNAc(4)Hex(6)NeuAc(1)	N[+2076]	361	>sp|Q13740|CD166_HUMAN CD166 antigen OS=Homo sapiens GN=ALCAM PE=1 SV=2	30.5749	35134000
K.N[+2075.730]VSVAEGK.E	HexNAc(4)Hex(6)NeuAc(1)	N[+2076]	286	>sp|Q9P2B2|FPRP_HUMAN Prostaglandin F2 receptor negative regulator OS=Homo sapiens GN=PTGFRN PE=1 SV=2	9.6152	27246000
K.NRVPDSC[+57.021]C[+57.021]IN[+2075.730]VTVGC[+57.021]GINFNEK.A	HexNAc(4)Hex(6)NeuAc(1)	C[+57]*3, N[+2076]	163	>sp|P08962|CD63_HUMAN CD63 antigen OS=Homo sapiens GN=CD63 PE=1 SV=2	49.8367	43657000
K.LRNPC[+57.021]TSEQN[+2075.730]C[+57.021]TSPFSYK.N	HexNAc(4)Hex(6)NeuAc(1)	C[+57]*2, N[+2076]	203	>sp|P05556|ITB1_HUMAN Integrin beta-1 OS=Homo sapiens GN=ITGB1 PE=1 SV=2	27.3165
R.GHAHLAALVNHESYN[+2075.730]FSHR.I	HexNAc(4)Hex(6)NeuAc(1)	N[+2076]	198	>sp|Q96RQ1|ERGI2_HUMAN Endoplasmic reticulum-Golgi intermediate compartment protein 2 OS=Homo sapiens GN=ERGIC2 PE=1 SV=2	27.192	20261000
K.ENSGYYYC[+57.021]HVSLWAPGHN[+2075.730]R.S	HexNAc(4)Hex(6)NeuAc(1)	C[+57], N[+2076]	366	>sp|Q9P2B2|FPRP_HUMAN Prostaglandin F2 receptor negative regulator OS=Homo sapiens GN=PTGFRN PE=1 SV=2	40.9768	34934000
R.YHQPGHEAVTSAVDQLQQEFHC[+57.021]C[+57.021]GSN[+2075.730]NSQDWR.D	HexNAc(4)Hex(6)NeuAc(1)	C[+57]*2, N[+2076]	134	>sp|P48509|CD151_HUMAN CD151 antigen OS=Homo sapiens GN=CD151 PE=1 SV=3	53.808
K.QLVLN[+2075.730]LTGNTLC[+57.021]AGGASDEK.L	HexNAc(4)Hex(6)NeuAc(1)	C[+57], N[+2076]	356	>sp|O00592|PODXL_HUMAN Podocalyxin OS=Homo sapiens GN=PODXL PE=1 SV=2	56.3825
R.TN[+2075.730]STFVQALVEHVK.E	HexNAc(4)Hex(6)NeuAc(1)	N[+2076]	214	>sp|P07602|SAP_HUMAN Prosaposin OS=Homo sapiens GN=PSAP PE=1 SV=2	59.3479	48115000
K.TC[+57.021]DWLPKPN[+2075.730]MSASC[+57.021]K.E	HexNAc(4)Hex(6)NeuAc(1)	C[+57]*2, N[+2076]	93	>sp|P07602|SAP_HUMAN Prosaposin OS=Homo sapiens GN=PSAP PE=1 SV=2	37.5218	63415000
K.IIISPEEN[+2075.730]VTLTC[+57.021]TAENQLER.T	HexNAc(4)Hex(6)NeuAc(1)	C[+57], N[+2076]	473	>sp|Q13740|CD166_HUMAN CD166 antigen OS=Homo sapiens GN=ALCAM PE=1 SV=2	57.4349	12624000
K.GQTEIQVNC[+57.021]PPAVTEN[+2075.730]K.T	HexNAc(4)Hex(6)NeuAc(1)	C[+57], N[+2076]	56	>sp|Q16563|SYPL1_HUMAN Synaptophysin-like protein 1 OS=Homo sapiens GN=SYPL1 PE=1 SV=1	28.4579	73790000
K.GEGN[+2075.730]ETTNMVITWK.P	HexNAc(4)Hex(6)NeuAc(1)	N[+2076]	723	>sp|P32004|L1CAM_HUMAN Neural cell adhesion molecule L1 OS=Homo sapiens GN=L1CAM PE=1 SV=2	43.0907	30359000
K.GWN[+2075.730]WTSGFNK.C	HexNAc(4)Hex(6)NeuAc(1)	N[+2076]	159	>sp|P15328|FOLR1_HUMAN Folate receptor alpha OS=Homo sapiens GN=FOLR1 PE=1 SV=3	49.8129	225810000
K.GSQWSDIEEFC[+57.021]N[+2075.730]R.S	HexNAc(4)Hex(6)NeuAc(1)	C[+57], N[+2076]	84	>sp|P08174|DAF_HUMAN Complement decay-accelerating factor OS=Homo sapiens GN=CD55 PE=1 SV=4	44.967	42536000
R.VTMGQNGNLYFANVLTSDN[+2075.730]HSDYIC[+57.021]HAHFPGTR.T	HexNAc(4)Hex(6)NeuAc(1)	C[+57], N[+2076]	185	>sp|P32004|L1CAM_HUMAN Neural cell adhesion molecule L1 OS=Homo sapiens GN=L1CAM PE=1 SV=2	64.9985	11982000
K.HFN[+2075.730]YTSLIAFHC[+57.021]K.R	HexNAc(4)Hex(6)NeuAc(1)	C[+57], N[+2076]	1755	>sp|P11717|MPRI_HUMAN Cation-independent mannose-6-phosphate receptor OS=Homo sapiens GN=IGF2R PE=1 SV=3	50.6509	45636000
K.DFEDLYTPVN[+2075.730]GSIVIVR.A	HexNAc(4)Hex(6)NeuAc(1)	N[+2076]	242	>sp|P02786|TFR1_HUMAN Transferrin receptor protein 1 OS=Homo sapiens GN=TFRC PE=1 SV=2	69.5729	16262000
K.C[+57.021]C[+57.021]GAAN[+2075.730]YTDWEK.I	HexNAc(4)Hex(6)NeuAc(1)	C[+57]*2, N[+2076]	145	>sp|P08962|CD63_HUMAN CD63 antigen OS=Homo sapiens GN=CD63 PE=1 SV=2	26.8836	63432000
K.LTQVPDDLPTN[+2222.808]ITVLN[+1362.481]LTHNQLR.R	HexNAc(4)Hex(6)Fuc(3),HexNAc(2)Hex(5)Fuc(1)	N[+1362][+2223]	42	>sp|O15455|TLR3_HUMAN Toll-like receptor 3 OS=Homo sapiens GN=TLR3 PE=1 SV=1	62.4246	64663000
K.AN[+2076.750]LSQVADHLDHIK.E	HexNAc(4)Hex(6)Fuc(2)	N[+2077]	278	>sp|P16444|DPEP1_HUMAN Dipeptidase 1 OS=Homo sapiens GN=DPEP1 PE=1 SV=3	39.8271	13185000
R.SLLEFN[+2076.750]TTVSC[+57.021]DQQGTNHR.V	HexNAc(4)Hex(6)Fuc(2)	C[+57], N[+2077]	107	>sp|P11717|MPRI_HUMAN Cation-independent mannose-6-phosphate receptor OS=Homo sapiens GN=IGF2R PE=1 SV=3	41.265	12216000
K.LRNPC[+57.021]TSEQN[+2076.750]C[+57.021]TSPFSYK.N	HexNAc(4)Hex(6)Fuc(2)	C[+57]*2, N[+2077]	203	>sp|P05556|ITB1_HUMAN Integrin beta-1 OS=Homo sapiens GN=ITGB1 PE=1 SV=2	27.2345	84557000
K.VASVININPN[+2076.750]TTHSTGSC[+57.021]R.S	HexNAc(4)Hex(6)Fuc(2)	C[+57], N[+2077]	248	>sp|P13473|LAMP2_HUMAN Lysosome-associated membrane glycoprotein 2 OS=Homo sapiens GN=LAMP2 PE=1 SV=2	28.6495	83736000
K.DFEDLYTPVN[+2076.750]GSIVIVR.A	HexNAc(4)Hex(6)Fuc(2)	N[+2077]	242	>sp|P02786|TFR1_HUMAN Transferrin receptor protein 1 OS=Homo sapiens GN=TFRC PE=1 SV=2	69.626	19863000
K.NAC[+57.021]C[+57.021]STN[+2076.750]TSQEAHK.D	HexNAc(4)Hex(6)Fuc(2)	C[+57]*2, N[+2077]	63	>sp|P15328|FOLR1_HUMAN Folate receptor alpha OS=Homo sapiens GN=FOLR1 PE=1 SV=3	5.6129	2352600000
R.DPNSGFVFNLNPLN[+2221.788]SSQGYN[+552.217]VSGIGK.I	HexNAc(4)Hex(6)Fuc(1)NeuAc(1),HexNAc(2)Fuc(1)	N[+552][+2222]	938	>sp|P11717|MPRI_HUMAN Cation-independent mannose-6-phosphate receptor OS=Homo sapiens GN=IGF2R PE=1 SV=3	68.2584	27234000
K.ILAPAYFILGGN[+2221.788]QSGEGC[+57.021]VITR.D	HexNAc(4)Hex(6)Fuc(1)NeuAc(1)	C[+57], N[+2222]	275	>sp|Q13510|ASAH1_HUMAN Acid ceramidase OS=Homo sapiens GN=ASAH1 PE=1 SV=5	74.1339	11510000
R.FNQC[+57.021]N[+2221.788]TTR.G	HexNAc(4)Hex(6)Fuc(1)NeuAc(1)	C[+57], N[+2222]	137	>sp|P09923|PPBI_HUMAN Intestinal-type alkaline phosphatase OS=Homo sapiens GN=ALPI PE=1 SV=2	8.1431	98023000
K.NAC[+57.021]C[+57.021]STN[+2221.788]TSQEAHK.D	HexNAc(4)Hex(6)Fuc(1)NeuAc(1)	C[+57]*2, N[+2222]	63	>sp|P15328|FOLR1_HUMAN Folate receptor alpha OS=Homo sapiens GN=FOLR1 PE=1 SV=3	5.9009	532550000
R.N[+2204.772]VTDPTC[+57.021]PSLSPGVSQC[+57.021]FPDC[+57.021]VC[+57.021]EDAYN[+1216.423]NTYAC[+57.021]VR.T	HexNAc(4)Hex(5)NeuAc(2),HexNAc(2)Hex(5)	C[+57]*5, N[+1216][+2205]	422	>sp|P15586|GNS_HUMAN N-acetylglucosamine-6-sulfatase OS=Homo sapiens GN=GNS PE=1 SV=3	55.2219
R.DMN[+2204.772]QTLGDN[+1054.370]ITVK.M	HexNAc(4)Hex(5)NeuAc(2),HexNAc(2)Hex(4)	N[+1054][+2205]	147	>sp|Q8TCT8|SPP2A_HUMAN Signal peptide peptidase-like 2A OS=Homo sapiens GN=SPPL2A PE=1 SV=2	23.9547
R.SWPAVGN[+2204.772]C[+57.021]SSALR.W	HexNAc(4)Hex(5)NeuAc(2)	C[+57], N[+2205]	181	>sp|P02790|HEMO_HUMAN Hemopexin OS=Homo sapiens GN=HPX PE=1 SV=2	38.7741	17002000
K.ILAPAYFILGGN[+2204.772]QSGEGC[+57.021]VITR.D	HexNAc(4)Hex(5)NeuAc(2)	C[+57], N[+2205]	275	>sp|Q13510|ASAH1_HUMAN Acid ceramidase OS=Homo sapiens GN=ASAH1 PE=1 SV=5	74.0418
K.ILAPAYFILGGN[+2204.772]QSGEGC[+57.021]VITR.D	HexNAc(4)Hex(5)NeuAc(2)	C[+57], N[+2205]	275	>sp|Q13510|ASAH1_HUMAN Acid ceramidase OS=Homo sapiens GN=ASAH1 PE=1 SV=5	74.1155	16062000
R.GQPAN[+1913.677]QSVLLSIYDER.G	HexNAc(4)Hex(5)NeuAc(1)	N[+1914]	98	>sp|P25940|CO5A3_HUMAN Collagen alpha-3(V) chain OS=Homo sapiens GN=COL5A3 PE=1 SV=3	63.6333
R.LHNKLLPN[+1913.677]VTTVER.N	HexNAc(4)Hex(5)NeuAc(1)	N[+1914]	504	>sp|P36268|GGT2_HUMAN Inactive glutathione hydrolase 2 OS=Homo sapiens GN=GGT2 PE=1 SV=3	40.3254	15326000
K.DASINIENMQFIHN[+1913.677]GTYIC[+57.021]DVK.N	HexNAc(4)Hex(5)NeuAc(1)	C[+57], N[+1914]	117	>sp|O95297|MPZL1_HUMAN Myelin protein zero-like protein 1 OS=Homo sapiens GN=MPZL1 PE=1 SV=1	63.4546	12648000
R.LHNKLLPN[+1913.677]VTTVER.N	HexNAc(4)Hex(5)NeuAc(1)	N[+1914]	504	>sp|P36268|GGT2_HUMAN Inactive glutathione hydrolase 2 OS=Homo sapiens GN=GGT2 PE=1 SV=3	41.236	39357000
K.WQMN[+1913.677]FTVR.Y	HexNAc(4)Hex(5)NeuAc(1)	N[+1914]	46	>sp|P13473|LAMP2_HUMAN Lysosome-associated membrane glycoprotein 2 OS=Homo sapiens GN=LAMP2 PE=1 SV=2	50.4498	21149000
K.EIFVAN[+1913.677]GTQGK.L	HexNAc(4)Hex(5)NeuAc(1)	N[+1914]	45	>sp|O95297|MPZL1_HUMAN Myelin protein zero-like protein 1 OS=Homo sapiens GN=MPZL1 PE=1 SV=1	20.4075	11899000
R.AHC[+57.021]VWLEC[+57.021]PIPDAPVVTN[+1913.677]VTVK.A	HexNAc(4)Hex(5)NeuAc(1)	C[+57]*2, N[+1914]	909	>sp|P26006|ITA3_HUMAN Integrin alpha-3 OS=Homo sapiens GN=ITGA3 PE=1 SV=5	65.4756	6475100
R.MN[+1913.677]ITVK.N	HexNAc(4)Hex(5)NeuAc(1)	N[+1914]	106	>sp|P26006|ITA3_HUMAN Integrin alpha-3 OS=Homo sapiens GN=ITGA3 PE=1 SV=5	19.4706
R.GHAHLAALVNHESYN[+1913.677]FSHR.I	HexNAc(4)Hex(5)NeuAc(1)	N[+1914]	198	>sp|Q96RQ1|ERGI2_HUMAN Endoplasmic reticulum-Golgi intermediate compartment protein 2 OS=Homo sapiens GN=ERGIC2 PE=1 SV=2	27.7402	13392000
R.FNQC[+57.021]N[+1913.677]TTR.G	HexNAc(4)Hex(5)NeuAc(1)	C[+57], N[+1914]	137	>sp|P09923|PPBI_HUMAN Intestinal-type alkaline phosphatase OS=Homo sapiens GN=ALPI PE=1 SV=2	8.1242	124780000
R.VQPFN[+1913.677]VTQGK.Y	HexNAc(4)Hex(5)NeuAc(1)	N[+1914]	352	>sp|P13473|LAMP2_HUMAN Lysosome-associated membrane glycoprotein 2 OS=Homo sapiens GN=LAMP2 PE=1 SV=2	24.7979	22514000
R.VYWN[+1913.677]R.S	HexNAc(4)Hex(5)NeuAc(1)	N[+1914]	704	>sp|Q7Z388|D19L4_HUMAN Probable C-mannosyltransferase DPY19L4 OS=Homo sapiens GN=DPY19L4 PE=1 SV=1	19.8881	45853000
R.YVWN[+1913.677]R.T	HexNAc(4)Hex(5)NeuAc(1)	N[+1914]	265	>sp|P10696|PPBN_HUMAN Alkaline phosphatase, placental-like OS=Homo sapiens GN=ALPPL2 PE=2 SV=4	19.8881	45853000
R.AN[+1913.677]LTVVLLR.G	HexNAc(4)Hex(5)NeuAc(1)	N[+1914]	144	>sp|P05362|ICAM1_HUMAN Intercellular adhesion molecule 1 OS=Homo sapiens GN=ICAM1 PE=1 SV=2	53.8369	6991000
K.AN[+1913.677]LSQVADHLDHIK.E	HexNAc(4)Hex(5)NeuAc(1)	N[+1914]	278	>sp|P16444|DPEP1_HUMAN Dipeptidase 1 OS=Homo sapiens GN=DPEP1 PE=1 SV=3	39.2245	8695700
K.N[+1913.677]ITIVTGAPR.H	HexNAc(4)Hex(5)NeuAc(1)	N[+1914]	265	>sp|P26006|ITA3_HUMAN Integrin alpha-3 OS=Homo sapiens GN=ITGA3 PE=1 SV=5	29.3115	65704000
R.THN[+1913.677]LTDLSPHLR.Y	HexNAc(4)Hex(5)NeuAc(1)	N[+1914]	977	>sp|P32004|L1CAM_HUMAN Neural cell adhesion molecule L1 OS=Homo sapiens GN=L1CAM PE=1 SV=2	27.8325	144530000
R.N[+1913.677]GSSIVDLSPLIHR.T	HexNAc(4)Hex(5)NeuAc(1)	N[+1914]	1656	>sp|P11717|MPRI_HUMAN Cation-independent mannose-6-phosphate receptor OS=Homo sapiens GN=IGF2R PE=1 SV=3	55.1797	150720000
K.AFN[+1913.677]STLPTMAQMEK.A	HexNAc(4)Hex(5)NeuAc(1)	N[+1914]	55	>sp|P16070|CD44_HUMAN CD44 antigen OS=Homo sapiens GN=CD44 PE=1 SV=3	48.5535	27469000
R.N[+1913.677]GSSIVDLSPLIHR.T	HexNAc(4)Hex(5)NeuAc(1)	N[+1914]	1656	>sp|P11717|MPRI_HUMAN Cation-independent mannose-6-phosphate receptor OS=Homo sapiens GN=IGF2R PE=1 SV=3	55.5	150720000
K.QRN[+1913.677]NSWVK.S	HexNAc(4)Hex(5)NeuAc(1)	N[+1914]	523	>sp|Q9P2B2|FPRP_HUMAN Prostaglandin F2 receptor negative regulator OS=Homo sapiens GN=PTGFRN PE=1 SV=2	10.0286	106580000
R.C[+57.021]VASVPSIPGLN[+1913.677]R.T	HexNAc(4)Hex(5)NeuAc(1)	C[+57], N[+1914]	407	>sp|P43121|MUC18_HUMAN Cell surface glycoprotein MUC18 OS=Homo sapiens GN=MCAM PE=1 SV=2	48.7859	36387000
R.C[+57.021]DYYGC[+57.021]N[+1913.677]QTADDC[+57.021]LNGLAC[+57.021]DC[+57.021]K.S	HexNAc(4)Hex(5)NeuAc(1)	C[+57]*5, N[+1914]	326	>sp|Q9H3R2|MUC13_HUMAN Mucin-13 OS=Homo sapiens GN=MUC13 PE=1 SV=3	37.4066
R.TQDEILFSN[+1913.677]STR.L	HexNAc(4)Hex(5)NeuAc(1)	N[+1914]	110	>sp|Q6YHK3|CD109_HUMAN CD109 antigen OS=Homo sapiens GN=CD109 PE=1 SV=2	31.4076	32367000
K.DFEDLYTPVN[+1913.677]GSIVIVR.A	HexNAc(4)Hex(5)NeuAc(1)	N[+1914]	242	>sp|P02786|TFR1_HUMAN Transferrin receptor protein 1 OS=Homo sapiens GN=TFRC PE=1 SV=2	69.8959	7288500
R.VQPFN[+1913.677]VTQGK.Y	HexNAc(4)Hex(5)NeuAc(1)	N[+1914]	352	>sp|P13473|LAMP2_HUMAN Lysosome-associated membrane glycoprotein 2 OS=Homo sapiens GN=LAMP2 PE=1 SV=2	23.8442	21730000
R.YHQPGHEAVTSAVDQLQQEFHC[+57.021]C[+57.021]GSN[+1913.677]NSQDWR.D	HexNAc(4)Hex(5)NeuAc(1)	C[+57]*2, N[+1914]	134	>sp|P48509|CD151_HUMAN CD151 antigen OS=Homo sapiens GN=CD151 PE=1 SV=3	53.9283	76885000
K.HFFN[+1913.677]VSDELALVTIVK.T	HexNAc(4)Hex(5)NeuAc(1)	N[+1914]	338	>sp|P56199|ITA1_HUMAN Integrin alpha-1 OS=Homo sapiens GN=ITGA1 PE=1 SV=2	73.3865	13788000
K.GWN[+1913.677]WTSGFNK.C	HexNAc(4)Hex(5)NeuAc(1)	N[+1914]	159	>sp|P15328|FOLR1_HUMAN Folate receptor alpha OS=Homo sapiens GN=FOLR1 PE=1 SV=3	50.2463	202060000
R.SFDDHFQHLLN[+1913.677]DSER.T	HexNAc(4)Hex(5)NeuAc(1)	N[+1914]	106	>sp|P35052|GPC1_HUMAN Glypican-1 OS=Homo sapiens GN=GPC1 PE=1 SV=2	41.5193	29105000
K.IIISPEEN[+1913.677]VTLTC[+57.021]TAENQLER.T	HexNAc(4)Hex(5)NeuAc(1)	C[+57], N[+1914]	473	>sp|Q13740|CD166_HUMAN CD166 antigen OS=Homo sapiens GN=ALCAM PE=1 SV=2	56.7786	18574000
R.GHAHLAALVNHESYN[+1913.677]FSHR.I	HexNAc(4)Hex(5)NeuAc(1)	N[+1914]	198	>sp|Q96RQ1|ERGI2_HUMAN Endoplasmic reticulum-Golgi intermediate compartment protein 2 OS=Homo sapiens GN=ERGIC2 PE=1 SV=2	27.6161	20755000
K.TC[+57.021]DWLPKPN[+1913.677]MSASC[+57.021]K.E	HexNAc(4)Hex(5)NeuAc(1)	C[+57]*2, N[+1914]	93	>sp|P07602|SAP_HUMAN Prosaposin OS=Homo sapiens GN=PSAP PE=1 SV=2	37.8254	28345000
K.QLN[+1913.677]ISHLLVPLGLAK.P	HexNAc(4)Hex(5)NeuAc(1)	N[+1914]	1297	>sp|Q9UHN6|TMEM2_HUMAN Cell surface hyaluronidase OS=Homo sapiens GN=TMEM2 PE=1 SV=1	72.7445	9936100
R.NPC[+57.021]TSEQN[+1913.677]C[+57.021]TSPFSYK.N	HexNAc(4)Hex(5)NeuAc(1)	C[+57]*2, N[+1914]	205	>sp|P05556|ITB1_HUMAN Integrin beta-1 OS=Homo sapiens GN=ITGB1 PE=1 SV=2	27.0802	29103000
K.GEGN[+1913.677]ETTNMVITWK.P	HexNAc(4)Hex(5)NeuAc(1)	N[+1914]	723	>sp|P32004|L1CAM_HUMAN Neural cell adhesion molecule L1 OS=Homo sapiens GN=L1CAM PE=1 SV=2	43.5132	18856000
K.HFN[+1913.677]YTSLIAFHC[+57.021]K.R	HexNAc(4)Hex(5)NeuAc(1)	C[+57], N[+1914]	1755	>sp|P11717|MPRI_HUMAN Cation-independent mannose-6-phosphate receptor OS=Homo sapiens GN=IGF2R PE=1 SV=3	50.8953	49653000
K.VASVININPN[+1913.677]TTHSTGSC[+57.021]R.S	HexNAc(4)Hex(5)NeuAc(1)	C[+57], N[+1914]	248	>sp|P13473|LAMP2_HUMAN Lysosome-associated membrane glycoprotein 2 OS=Homo sapiens GN=LAMP2 PE=1 SV=2	28.9988	91753000
K.GWN[+1913.677]WTSGFNK.C	HexNAc(4)Hex(5)NeuAc(1)	N[+1914]	159	>sp|P15328|FOLR1_HUMAN Folate receptor alpha OS=Homo sapiens GN=FOLR1 PE=1 SV=3	50.5454	202060000
R.IVDVN[+1913.677]LTSEGK.V	HexNAc(4)Hex(5)NeuAc(1)	N[+1914]	170	>sp|Q9HD45|TM9S3_HUMAN Transmembrane 9 superfamily member 3 OS=Homo sapiens GN=TM9SF3 PE=1 SV=2	29.9101	34336000
R.THN[+1913.677]LTDLSPHLR.Y	HexNAc(4)Hex(5)NeuAc(1)	N[+1914]	977	>sp|P32004|L1CAM_HUMAN Neural cell adhesion molecule L1 OS=Homo sapiens GN=L1CAM PE=1 SV=2	27.6253	13191000
K.TC[+57.021]DWLPKPN[+1913.677]MSASC[+57.021]K.E	HexNAc(4)Hex(5)NeuAc(1)	C[+57]*2, N[+1914]	93	>sp|P07602|SAP_HUMAN Prosaposin OS=Homo sapiens GN=PSAP PE=1 SV=2	37.9266	34205000
R.THN[+1913.677]LTDLSPHLR.Y	HexNAc(4)Hex(5)NeuAc(1)	N[+1914]	977	>sp|P32004|L1CAM_HUMAN Neural cell adhesion molecule L1 OS=Homo sapiens GN=L1CAM PE=1 SV=2	27.3936	144530000
R.AN[+1913.677]LTTLAGTHTNIPK.L	HexNAc(4)Hex(5)NeuAc(1)	N[+1914]	56	>sp|P16444|DPEP1_HUMAN Dipeptidase 1 OS=Homo sapiens GN=DPEP1 PE=1 SV=3	34.1055	55497000
K.AN[+1913.677]LSQVADHLDHIK.E	HexNAc(4)Hex(5)NeuAc(1)	N[+1914]	278	>sp|P16444|DPEP1_HUMAN Dipeptidase 1 OS=Homo sapiens GN=DPEP1 PE=1 SV=3	39.9325	23789000
K.SC[+57.021]VAVTSAQPQN[+1913.677]MSR.R	HexNAc(4)Hex(5)NeuAc(1)	C[+57], N[+1914]	517	>sp|O15031|PLXB2_HUMAN Plexin-B2 OS=Homo sapiens GN=PLXNB2 PE=1 SV=3	19.3452	7325500
K.C[+57.021]C[+57.021]GAAN[+1913.677]YTDWEK.I	HexNAc(4)Hex(5)NeuAc(1)	C[+57]*2, N[+1914]	145	>sp|P08962|CD63_HUMAN CD63 antigen OS=Homo sapiens GN=CD63 PE=1 SV=2	26.2984	16786000
R.TALFPDLLAQGN[+1913.677]ASLR.L	HexNAc(4)Hex(5)NeuAc(1)	N[+1914]	311	>sp|Q5ZPR3|CD276_HUMAN CD276 antigen OS=Homo sapiens GN=CD276 PE=1 SV=1	69.6593	126000000
K.DTC[+57.021]TQEC[+57.021]SYFN[+1913.677]ITK.V	HexNAc(4)Hex(5)NeuAc(1)	C[+57]*2, N[+1914]	659	>sp|P05556|ITB1_HUMAN Integrin beta-1 OS=Homo sapiens GN=ITGB1 PE=1 SV=2	37.8346	49332000
K.DASSFLAEWQN[+1913.677]ITK.G	HexNAc(4)Hex(5)NeuAc(1)	N[+1914]	355	>sp|P08195|4F2_HUMAN 4F2 cell-surface antigen heavy chain OS=Homo sapiens GN=SLC3A2 PE=1 SV=3	71.8817	49926000
K.KDTC[+57.021]TQEC[+57.021]SYFN[+2206.813]ITK.V	HexNAc(4)Hex(5)Fuc(4)	C[+57]*2, N[+2207]	658	>sp|P05556|ITB1_HUMAN Integrin beta-1 OS=Homo sapiens GN=ITGB1 PE=1 SV=2	29.2635	61695000
K.TAVN[+2206.813]C[+57.021]SSDFDAC[+57.021]LITK.A	HexNAc(4)Hex(5)Fuc(4)	C[+57]*2, N[+2207]	40	>sp|P13987|CD59_HUMAN CD59 glycoprotein OS=Homo sapiens GN=CD59 PE=1 SV=1	41.5813	50885000
R.EAGN[+2206.813]HTSGAGLVQINK.S	HexNAc(4)Hex(5)Fuc(4)	N[+2207]	80	>sp|P20645|MPRD_HUMAN Cation-dependent mannose-6-phosphate receptor OS=Homo sapiens GN=M6PR PE=1 SV=1	18.1033	44945000
K.TAVN[+2206.813]C[+57.021]SSDFDAC[+57.021]LITK.A	HexNAc(4)Hex(5)Fuc(4)	C[+57]*2, N[+2207]	40	>sp|P13987|CD59_HUMAN CD59 glycoprotein OS=Homo sapiens GN=CD59 PE=1 SV=1	37.1859	45406000
K.TAVN[+2206.813]C[+57.021]SSDFDAC[+57.021]LITK.A	HexNAc(4)Hex(5)Fuc(4)	C[+57]*2, N[+2207]	40	>sp|P13987|CD59_HUMAN CD59 glycoprotein OS=Homo sapiens GN=CD59 PE=1 SV=1	41.03	147400000
K.GWN[+2642.946]WTSGFNK.C	HexNAc(4)Hex(5)Fuc(3)NeuAc(2)	N[+2643]	159	>sp|P15328|FOLR1_HUMAN Folate receptor alpha OS=Homo sapiens GN=FOLR1 PE=1 SV=3	52.59	8273200
R.DPNSGFVFNLNPLN[+2351.851]SSQGYN[+568.212]VSGIGK.I	HexNAc(4)Hex(5)Fuc(3)NeuAc(1),HexNAc(2)Hex(1)	N[+568][+2352]	938	>sp|P11717|MPRI_HUMAN Cation-independent mannose-6-phosphate receptor OS=Homo sapiens GN=IGF2R PE=1 SV=3	68.1282	15495000
R.YHQPGHEAVTSAVDQLQQEFHC[+57.021]C[+57.021]GSN[+2351.851]NSQDWR.D	HexNAc(4)Hex(5)Fuc(3)NeuAc(1)	C[+57]*2, N[+2352]	134	>sp|P48509|CD151_HUMAN CD151 antigen OS=Homo sapiens GN=CD151 PE=1 SV=3	50.4544	20187000
K.DTC[+57.021]TQEC[+57.021]SYFN[+2351.851]ITK.V	HexNAc(4)Hex(5)Fuc(3)NeuAc(1)	C[+57]*2, N[+2352]	659	>sp|P05556|ITB1_HUMAN Integrin beta-1 OS=Homo sapiens GN=ITGB1 PE=1 SV=2	36.4816	12688000
K.TC[+57.021]DWLPKPN[+2351.851]M[+15.995]SASC[+57.021]K.E	HexNAc(4)Hex(5)Fuc(3)NeuAc(1)	C[+57]*2, M[+16], N[+2352]	93	>sp|P07602|SAP_HUMAN Prosaposin OS=Homo sapiens GN=PSAP PE=1 SV=2	31.5496	41233000
K.LN[+2351.851]QTEPVAGNYYPVNTR.I	HexNAc(4)Hex(5)Fuc(3)NeuAc(1)	N[+2352]	765	>sp|O00754|MA2B1_HUMAN Lysosomal alpha-mannosidase OS=Homo sapiens GN=MAN2B1 PE=1 SV=3	38.7971	11121000
R.FNQC[+57.021]N[+2351.851]TTR.G	HexNAc(4)Hex(5)Fuc(3)NeuAc(1)	C[+57], N[+2352]	137	>sp|P09923|PPBI_HUMAN Intestinal-type alkaline phosphatase OS=Homo sapiens GN=ALPI PE=1 SV=2	7.9666	93392000
K.TAVN[+2351.851]C[+57.021]SSDFDAC[+57.021]LITK.A	HexNAc(4)Hex(5)Fuc(3)NeuAc(1)	C[+57]*2, N[+2352]	40	>sp|P13987|CD59_HUMAN CD59 glycoprotein OS=Homo sapiens GN=CD59 PE=1 SV=1	41.6428
K.TC[+57.021]DWLPKPN[+2351.851]MSASC[+57.021]K.E	HexNAc(4)Hex(5)Fuc(3)NeuAc(1)	C[+57]*2, N[+2352]	93	>sp|P07602|SAP_HUMAN Prosaposin OS=Homo sapiens GN=PSAP PE=1 SV=2	41.6008	399790000
K.DN[+2351.851]ATEEEILVYLEK.T	HexNAc(4)Hex(5)Fuc(3)NeuAc(1)	N[+2352]	79	>sp|P07602|SAP_HUMAN Prosaposin OS=Homo sapiens GN=PSAP PE=1 SV=2	70.1467	138860000
K.VSN[+2060.755]YSR.G	HexNAc(4)Hex(5)Fuc(3)	N[+2061]	199	>sp|P15328|FOLR1_HUMAN Folate receptor alpha OS=Homo sapiens GN=FOLR1 PE=1 SV=3	6.1643	1263100000
K.VSN[+2060.755]YSR.G	HexNAc(4)Hex(5)Fuc(3)	N[+2061]	199	>sp|P15328|FOLR1_HUMAN Folate receptor alpha OS=Homo sapiens GN=FOLR1 PE=1 SV=3	6.5498	1158500000
K.QLVLN[+2060.755]LTGNTLC[+57.021]AGGASDEK.L	HexNAc(4)Hex(5)Fuc(3)	C[+57], N[+2061]	356	>sp|O00592|PODXL_HUMAN Podocalyxin OS=Homo sapiens GN=PODXL PE=1 SV=2	55.4322
K.VASVININPN[+2060.755]TTHSTGSC[+57.021]R.S	HexNAc(4)Hex(5)Fuc(3)	C[+57], N[+2061]	248	>sp|P13473|LAMP2_HUMAN Lysosome-associated membrane glycoprotein 2 OS=Homo sapiens GN=LAMP2 PE=1 SV=2	28.1023	10976000
K.FPDEEGAC[+57.021]QPC[+57.021]PIN[+2060.755]C[+57.021]THSC[+57.021]VDLDDK.G	HexNAc(4)Hex(5)Fuc(3)	C[+57]*4, N[+2061]	616	>sp|P04626|ERBB2_HUMAN Receptor tyrosine-protein kinase erbB-2 OS=Homo sapiens GN=ERBB2 PE=1 SV=1	38.2138	14679000
K.AN[+2060.755]TTQPGIVEGGQVLK.C	HexNAc(4)Hex(5)Fuc(3)	N[+2061]	73	>sp|P06756|ITAV_HUMAN Integrin alpha-V OS=Homo sapiens GN=ITGAV PE=1 SV=2	32.8881	13551000
R.VTGLN[+2060.755]C[+57.021]TTNHPINPK.G	HexNAc(4)Hex(5)Fuc(3)	C[+57], N[+2061]	864	>sp|P08648|ITA5_HUMAN Integrin alpha-5 OS=Homo sapiens GN=ITGA5 PE=1 SV=2	14.7713	25559000
K.LRNPC[+57.021]TSEQN[+2060.755]C[+57.021]TSPFSYK.N	HexNAc(4)Hex(5)Fuc(3)	C[+57]*2, N[+2061]	203	>sp|P05556|ITB1_HUMAN Integrin beta-1 OS=Homo sapiens GN=ITGB1 PE=1 SV=2	27.769	43228000
R.THN[+2060.755]LTDLSPHLR.Y	HexNAc(4)Hex(5)Fuc(3)	N[+2061]	977	>sp|P32004|L1CAM_HUMAN Neural cell adhesion molecule L1 OS=Homo sapiens GN=L1CAM PE=1 SV=2	22.7888	28303000
R.GYYN[+2060.755]QSEAGSHTLQR.M	HexNAc(4)Hex(5)Fuc(3)	N[+2061]	107	>sp|Q9TNN7|1C05_HUMAN HLA class I histocompatibility antigen, Cw-5 alpha chain OS=Homo sapiens GN=HLA-C PE=1 SV=1	13.2083	241690000
R.FTFTSHTPGDHQIC[+57.021]LHSN[+2060.755]STR.M	HexNAc(4)Hex(5)Fuc(3)	C[+57], N[+2061]	100	>sp|Q7Z7H5|TMED4_HUMAN Transmembrane emp24 domain-containing protein 4 OS=Homo sapiens GN=TMED4 PE=1 SV=1	25.4061	68487000
K.TC[+57.021]PAGVMGEN[+2060.755]NTLVWK.Y	HexNAc(4)Hex(5)Fuc(3)	C[+57], N[+2061]	594	>sp|P00533|EGFR_HUMAN Epidermal growth factor receptor OS=Homo sapiens GN=EGFR PE=1 SV=2	42.2785	40644000
K.GWN[+2060.755]WTSGFNK.C	HexNAc(4)Hex(5)Fuc(3)	N[+2061]	159	>sp|P15328|FOLR1_HUMAN Folate receptor alpha OS=Homo sapiens GN=FOLR1 PE=1 SV=3	42.0535	603510000
K.ILLTC[+57.021]SLN[+2060.755]DSATEVTGHR.W	HexNAc(4)Hex(5)Fuc(3)	C[+57], N[+2061]	153	>sp|P35613|BASI_HUMAN Basigin OS=Homo sapiens GN=BSG PE=1 SV=2	43.1623	64057000
K.VASVININPN[+2060.755]TTHSTGSC[+57.021]R.S	HexNAc(4)Hex(5)Fuc(3)	C[+57], N[+2061]	248	>sp|P13473|LAMP2_HUMAN Lysosome-associated membrane glycoprotein 2 OS=Homo sapiens GN=LAMP2 PE=1 SV=2	28.8318	129970000
K.SDAVSHTGN[+2060.755]YTC[+57.021]EVTELTR.E	HexNAc(4)Hex(5)Fuc(3)	C[+57], N[+2061]	103	>sp|Q08722|CD47_HUMAN Leukocyte surface antigen CD47 OS=Homo sapiens GN=CD47 PE=1 SV=1	36.4011	47288000
R.GYYN[+2060.755]QSEAGSHTLQR.M	HexNAc(4)Hex(5)Fuc(3)	N[+2061]	107	>sp|Q9TNN7|1C05_HUMAN HLA class I histocompatibility antigen, Cw-5 alpha chain OS=Homo sapiens GN=HLA-C PE=1 SV=1	12.7427	1083400000
K.IIISPEEN[+2060.755]VTLTC[+57.021]TAENQLER.T	HexNAc(4)Hex(5)Fuc(3)	C[+57], N[+2061]	473	>sp|Q13740|CD166_HUMAN CD166 antigen OS=Homo sapiens GN=ALCAM PE=1 SV=2	56.5091	14173000
K.GWN[+2060.755]WTSGFNK.C	HexNAc(4)Hex(5)Fuc(3)	N[+2061]	159	>sp|P15328|FOLR1_HUMAN Folate receptor alpha OS=Homo sapiens GN=FOLR1 PE=1 SV=3	43.0759	45370000
K.TC[+57.021]PAGVMGEN[+2060.755]NTLVWK.Y	HexNAc(4)Hex(5)Fuc(3)	C[+57], N[+2061]	594	>sp|P00533|EGFR_HUMAN Epidermal growth factor receptor OS=Homo sapiens GN=EGFR PE=1 SV=2	42.3415	40644000
K.FPDEEGAC[+57.021]QPC[+57.021]PIN[+2060.755]C[+57.021]THSC[+57.021]VDLDDK.G	HexNAc(4)Hex(5)Fuc(3)	C[+57]*4, N[+2061]	616	>sp|P04626|ERBB2_HUMAN Receptor tyrosine-protein kinase erbB-2 OS=Homo sapiens GN=ERBB2 PE=1 SV=1	37.9059	14679000
R.KPDPAEQQN[+2060.755]VTQVAHSPQGYNTAR.E	HexNAc(4)Hex(5)Fuc(3)	N[+2061]	249	>sp|O00461|GOLI4_HUMAN Golgi integral membrane protein 4 OS=Homo sapiens GN=GOLIM4 PE=1 SV=1	19.5372
R.VFPYISVMVNN[+2060.755]GSLSYDHSK.D	HexNAc(4)Hex(5)Fuc(3)	N[+2061]	173	>sp|Q12907|LMAN2_HUMAN Vesicular integral-membrane protein VIP36 OS=Homo sapiens GN=LMAN2 PE=1 SV=1	60.0462	76402000
K.QLVLN[+2060.755]LTGNTLC[+57.021]AGGASDEK.L	HexNAc(4)Hex(5)Fuc(3)	C[+57], N[+2061]	356	>sp|O00592|PODXL_HUMAN Podocalyxin OS=Homo sapiens GN=PODXL PE=1 SV=2	54.646	279550000
R.VFEAVEQASN[+2060.755]LTQAPEEEPIPLDQLGGSC[+57.021]R.T	HexNAc(4)Hex(5)Fuc(3)	C[+57], N[+2061]	349	>sp|P16444|DPEP1_HUMAN Dipeptidase 1 OS=Homo sapiens GN=DPEP1 PE=1 SV=3	68.4607	13641000
R.FTFTSHTPGDHQIC[+57.021]LHSN[+2205.793]STR.M	HexNAc(4)Hex(5)Fuc(2)NeuAc(1)	C[+57], N[+2206]	100	>sp|Q7Z7H5|TMED4_HUMAN Transmembrane emp24 domain-containing protein 4 OS=Homo sapiens GN=TMED4 PE=1 SV=1	27.9707	9743600
R.GYYN[+2205.793]QSEAGSHTLQR.M	HexNAc(4)Hex(5)Fuc(2)NeuAc(1)	N[+2206]	107	>sp|Q9TNN7|1C05_HUMAN HLA class I histocompatibility antigen, Cw-5 alpha chain OS=Homo sapiens GN=HLA-C PE=1 SV=1	13.649
K.GWN[+2205.793]WTSGFNK.C	HexNAc(4)Hex(5)Fuc(2)NeuAc(1)	N[+2206]	159	>sp|P15328|FOLR1_HUMAN Folate receptor alpha OS=Homo sapiens GN=FOLR1 PE=1 SV=3	48.9692	44216000
K.TC[+57.021]DWLPKPN[+2205.793]MSASC[+57.021]K.E	HexNAc(4)Hex(5)Fuc(2)NeuAc(1)	C[+57]*2, N[+2206]	93	>sp|P07602|SAP_HUMAN Prosaposin OS=Homo sapiens GN=PSAP PE=1 SV=2	41.8394	31462000
K.GWN[+2205.793]WTSGFNK.C	HexNAc(4)Hex(5)Fuc(2)NeuAc(1)	N[+2206]	159	>sp|P15328|FOLR1_HUMAN Folate receptor alpha OS=Homo sapiens GN=FOLR1 PE=1 SV=3	47.5933	532370000
K.NAC[+57.021]C[+57.021]STN[+2205.793]TSQEAHK.D	HexNAc(4)Hex(5)Fuc(2)NeuAc(1)	C[+57]*2, N[+2206]	63	>sp|P15328|FOLR1_HUMAN Folate receptor alpha OS=Homo sapiens GN=FOLR1 PE=1 SV=3	6.3694	70980000
K.TC[+57.021]DWLPKPN[+2205.793]MSASC[+57.021]K.E	HexNAc(4)Hex(5)Fuc(2)NeuAc(1)	C[+57]*2, N[+2206]	93	>sp|P07602|SAP_HUMAN Prosaposin OS=Homo sapiens GN=PSAP PE=1 SV=2	41.6774	31462000
R.GYYN[+2205.793]QSEAGSHTLQR.M	HexNAc(4)Hex(5)Fuc(2)NeuAc(1)	N[+2206]	107	>sp|Q9TNN7|1C05_HUMAN HLA class I histocompatibility antigen, Cw-5 alpha chain OS=Homo sapiens GN=HLA-C PE=1 SV=1	13.6801	121640000
K.GWN[+2205.793]WTSGFNK.C	HexNAc(4)Hex(5)Fuc(2)NeuAc(1)	N[+2206]	159	>sp|P15328|FOLR1_HUMAN Folate receptor alpha OS=Homo sapiens GN=FOLR1 PE=1 SV=3	47.1991	532370000
K.TAVN[+2205.793]C[+57.021]SSDFDAC[+57.021]LITK.A	HexNAc(4)Hex(5)Fuc(2)NeuAc(1)	C[+57]*2, N[+2206]	40	>sp|P13987|CD59_HUMAN CD59 glycoprotein OS=Homo sapiens GN=CD59 PE=1 SV=1	41.1784	147400000
R.VFPYISVMVNN[+2205.793]GSLSYDHSK.D	HexNAc(4)Hex(5)Fuc(2)NeuAc(1)	N[+2206]	173	>sp|Q12907|LMAN2_HUMAN Vesicular integral-membrane protein VIP36 OS=Homo sapiens GN=LMAN2 PE=1 SV=1	64.1747	23160000
R.EAGN[+2205.793]HTSGAGLVQINK.S	HexNAc(4)Hex(5)Fuc(2)NeuAc(1)	N[+2206]	80	>sp|P20645|MPRD_HUMAN Cation-dependent mannose-6-phosphate receptor OS=Homo sapiens GN=M6PR PE=1 SV=1	18.3987	44945000
K.DASSFLAEWQN[+2205.793]ITK.G	HexNAc(4)Hex(5)Fuc(2)NeuAc(1)	N[+2206]	355	>sp|P08195|4F2_HUMAN 4F2 cell-surface antigen heavy chain OS=Homo sapiens GN=SLC3A2 PE=1 SV=3	70.6228	120070000
K.DTC[+57.021]TQEC[+57.021]SYFN[+2205.793]ITK.V	HexNAc(4)Hex(5)Fuc(2)NeuAc(1)	C[+57]*2, N[+2206]	659	>sp|P05556|ITB1_HUMAN Integrin beta-1 OS=Homo sapiens GN=ITGB1 PE=1 SV=2	36.6457	94167000
R.QTMIDFLQN[+1914.697]HTEGSRPPAC[+57.021]PR.L	HexNAc(4)Hex(5)Fuc(2)	C[+57], N[+1915]	170	>sp|Q6ZRP7|QSOX2_HUMAN Sulfhydryl oxidase 2 OS=Homo sapiens GN=QSOX2 PE=1 SV=3	46.5417
K.VSN[+1914.697]YSR.G	HexNAc(4)Hex(5)Fuc(2)	N[+1915]	199	>sp|P15328|FOLR1_HUMAN Folate receptor alpha OS=Homo sapiens GN=FOLR1 PE=1 SV=3	6.4661	465230000
K.VSN[+1914.697]YSR.G	HexNAc(4)Hex(5)Fuc(2)	N[+1915]	199	>sp|P15328|FOLR1_HUMAN Folate receptor alpha OS=Homo sapiens GN=FOLR1 PE=1 SV=3	6.3934	6212500000
K.VSN[+1914.697]YSR.G	HexNAc(4)Hex(5)Fuc(2)	N[+1915]	199	>sp|P15328|FOLR1_HUMAN Folate receptor alpha OS=Homo sapiens GN=FOLR1 PE=1 SV=3	6.9063	44615000
K.QLVLN[+1914.697]LTGNTLC[+57.021]AGGASDEK.L	HexNAc(4)Hex(5)Fuc(2)	C[+57], N[+1915]	356	>sp|O00592|PODXL_HUMAN Podocalyxin OS=Homo sapiens GN=PODXL PE=1 SV=2	50.6657	8079500
R.THN[+1914.697]LTDLSPHLR.Y	HexNAc(4)Hex(5)Fuc(2)	N[+1915]	977	>sp|P32004|L1CAM_HUMAN Neural cell adhesion molecule L1 OS=Homo sapiens GN=L1CAM PE=1 SV=2	23.0045	68991000
K.KDTC[+57.021]TQEC[+57.021]SYFN[+1914.697]ITK.V	HexNAc(4)Hex(5)Fuc(2)	C[+57]*2, N[+1915]	658	>sp|P05556|ITB1_HUMAN Integrin beta-1 OS=Homo sapiens GN=ITGB1 PE=1 SV=2	25.8429	42775000
K.TAVN[+1914.697]C[+57.021]SSDFDAC[+57.021]LITK.A	HexNAc(4)Hex(5)Fuc(2)	C[+57]*2, N[+1915]	40	>sp|P13987|CD59_HUMAN CD59 glycoprotein OS=Homo sapiens GN=CD59 PE=1 SV=1	37.8678	35173000
R.FTFTSHTPGEHQIC[+57.021]LHSN[+1914.697]STK.F	HexNAc(4)Hex(5)Fuc(2)	C[+57], N[+1915]	108	>sp|Q9BVK6|TMED9_HUMAN Transmembrane emp24 domain-containing protein 9 OS=Homo sapiens GN=TMED9 PE=1 SV=2	24.6881
K.SLVTQYLN[+1914.697]ATGNR.W	HexNAc(4)Hex(5)Fuc(2)	N[+1915]	417	>sp|P08195|4F2_HUMAN 4F2 cell-surface antigen heavy chain OS=Homo sapiens GN=SLC3A2 PE=1 SV=3	40.5475	40581000
R.C[+57.021]DYYGC[+57.021]N[+1914.697]QTADDC[+57.021]LNGLAC[+57.021]DC[+57.021]K.S	HexNAc(4)Hex(5)Fuc(2)	C[+57]*5, N[+1915]	326	>sp|Q9H3R2|MUC13_HUMAN Mucin-13 OS=Homo sapiens GN=MUC13 PE=1 SV=3	37.469
R.FNQC[+57.021]N[+1914.697]TTR.G	HexNAc(4)Hex(5)Fuc(2)	C[+57], N[+1915]	137	>sp|P09923|PPBI_HUMAN Intestinal-type alkaline phosphatase OS=Homo sapiens GN=ALPI PE=1 SV=2	6.9718	580230000
K.KDTC[+57.021]TQEC[+57.021]SYFN[+1914.697]ITK.V	HexNAc(4)Hex(5)Fuc(2)	C[+57]*2, N[+1915]	658	>sp|P05556|ITB1_HUMAN Integrin beta-1 OS=Homo sapiens GN=ITGB1 PE=1 SV=2	25.5167	42775000
K.N[+1914.697]LTVC[+57.021]PDGALFEQK.G	HexNAc(4)Hex(5)Fuc(2)	C[+57], N[+1915]	124	>sp|P54709|AT1B3_HUMAN Sodium/potassium-transporting ATPase subunit beta-3 OS=Homo sapiens GN=ATP1B3 PE=1 SV=1	44.2353	113140000
K.LSHDAN[+1914.697]ETLPLHLYVK.S	HexNAc(4)Hex(5)Fuc(2)	N[+1915]	728	>sp|O15031|PLXB2_HUMAN Plexin-B2 OS=Homo sapiens GN=PLXNB2 PE=1 SV=3	40.0332	27095000
R.N[+1914.697]VTHLLQQELTEAQK.G	HexNAc(4)Hex(5)Fuc(2)	N[+1915]	65	>sp|Q10589|BST2_HUMAN Bone marrow stromal antigen 2 OS=Homo sapiens GN=BST2 PE=1 SV=1	40.3646
K.LRNPC[+57.021]TSEQN[+1914.697]C[+57.021]TSPFSYK.N	HexNAc(4)Hex(5)Fuc(2)	C[+57]*2, N[+1915]	203	>sp|P05556|ITB1_HUMAN Integrin beta-1 OS=Homo sapiens GN=ITGB1 PE=1 SV=2	27.4755	118030000
R.THN[+1914.697]LTDLSPHLR.Y	HexNAc(4)Hex(5)Fuc(2)	N[+1915]	977	>sp|P32004|L1CAM_HUMAN Neural cell adhesion molecule L1 OS=Homo sapiens GN=L1CAM PE=1 SV=2	22.6682	106220000
K.LRNPC[+57.021]TSEQN[+1914.697]C[+57.021]TSPFSYK.N	HexNAc(4)Hex(5)Fuc(2)	C[+57]*2, N[+1915]	203	>sp|P05556|ITB1_HUMAN Integrin beta-1 OS=Homo sapiens GN=ITGB1 PE=1 SV=2	27.5525	118030000
K.NAC[+57.021]C[+57.021]STN[+1914.697]TSQEAHK.D	HexNAc(4)Hex(5)Fuc(2)	C[+57]*2, N[+1915]	63	>sp|P15328|FOLR1_HUMAN Folate receptor alpha OS=Homo sapiens GN=FOLR1 PE=1 SV=3	5.6727	7018000000
K.N[+1914.697]LTVC[+57.021]PDGALFEQK.G	HexNAc(4)Hex(5)Fuc(2)	C[+57], N[+1915]	124	>sp|P54709|AT1B3_HUMAN Sodium/potassium-transporting ATPase subunit beta-3 OS=Homo sapiens GN=ATP1B3 PE=1 SV=1	43.9219	113140000
R.AHC[+57.021]VWLEC[+57.021]PIPDAPVVTN[+1914.697]VTVK.A	HexNAc(4)Hex(5)Fuc(2)	C[+57]*2, N[+1915]	909	>sp|P26006|ITA3_HUMAN Integrin alpha-3 OS=Homo sapiens GN=ITGA3 PE=1 SV=5	66.0412	12394000
R.NFPDAFEYNN[+1914.697]VSR.Q	HexNAc(4)Hex(5)Fuc(2)	N[+1915]	155	>sp|P14384|CBPM_HUMAN Carboxypeptidase M OS=Homo sapiens GN=CPM PE=1 SV=2	38.5575	13584000
R.EAGN[+1914.697]HTSGAGLVQINK.S	HexNAc(4)Hex(5)Fuc(2)	N[+1915]	80	>sp|P20645|MPRD_HUMAN Cation-dependent mannose-6-phosphate receptor OS=Homo sapiens GN=M6PR PE=1 SV=1	15.6077	15658000
R.GYYN[+1914.697]QSEAGSHTLQR.M	HexNAc(4)Hex(5)Fuc(2)	N[+1915]	107	>sp|Q9TNN7|1C05_HUMAN HLA class I histocompatibility antigen, Cw-5 alpha chain OS=Homo sapiens GN=HLA-C PE=1 SV=1	12.8398	581430000
K.VASVININPN[+1914.697]TTHSTGSC[+57.021]R.S	HexNAc(4)Hex(5)Fuc(2)	C[+57], N[+1915]	248	>sp|P13473|LAMP2_HUMAN Lysosome-associated membrane glycoprotein 2 OS=Homo sapiens GN=LAMP2 PE=1 SV=2	24.8777	164770000
R.YHQPGHEAVTSAVDQLQQEFHC[+57.021]C[+57.021]GSN[+1914.697]NSQDWR.D	HexNAc(4)Hex(5)Fuc(2)	C[+57]*2, N[+1915]	134	>sp|P48509|CD151_HUMAN CD151 antigen OS=Homo sapiens GN=CD151 PE=1 SV=3	53.4604	116140000
K.GWN[+1914.697]WTSGFNK.C	HexNAc(4)Hex(5)Fuc(2)	N[+1915]	159	>sp|P15328|FOLR1_HUMAN Folate receptor alpha OS=Homo sapiens GN=FOLR1 PE=1 SV=3	43.1771	314240000
K.SDAVSHTGN[+1914.697]YTC[+57.021]EVTELTR.E	HexNAc(4)Hex(5)Fuc(2)	C[+57], N[+1915]	103	>sp|Q08722|CD47_HUMAN Leukocyte surface antigen CD47 OS=Homo sapiens GN=CD47 PE=1 SV=1	32.3215	52389000
K.SDAVSHTGN[+1914.697]YTC[+57.021]EVTELTR.E	HexNAc(4)Hex(5)Fuc(2)	C[+57], N[+1915]	103	>sp|Q08722|CD47_HUMAN Leukocyte surface antigen CD47 OS=Homo sapiens GN=CD47 PE=1 SV=1	36.8044	40174000
K.IIISPEEN[+1914.697]VTLTC[+57.021]TAENQLER.T	HexNAc(4)Hex(5)Fuc(2)	C[+57], N[+1915]	473	>sp|Q13740|CD166_HUMAN CD166 antigen OS=Homo sapiens GN=ALCAM PE=1 SV=2	57.6868	30256000
K.DTC[+57.021]TQEC[+57.021]SYFN[+1914.697]ITK.V	HexNAc(4)Hex(5)Fuc(2)	C[+57]*2, N[+1915]	659	>sp|P05556|ITB1_HUMAN Integrin beta-1 OS=Homo sapiens GN=ITGB1 PE=1 SV=2	33.1623	50704000
K.DASSFLAEWQN[+1914.697]ITK.G	HexNAc(4)Hex(5)Fuc(2)	N[+1915]	355	>sp|P08195|4F2_HUMAN 4F2 cell-surface antigen heavy chain OS=Homo sapiens GN=SLC3A2 PE=1 SV=3	68.1766	186140000
K.DASSFLAEWQN[+2075.730]ITK.G	HexNAc(4)Hex(5)Fuc(1)NeuGc(1)	N[+2076]	355	>sp|P08195|4F2_HUMAN 4F2 cell-surface antigen heavy chain OS=Homo sapiens GN=SLC3A2 PE=1 SV=3	70.5535	1786800
R.GHN[+2350.830]STFFGNVN[+1378.476]ESAVVR.H	HexNAc(4)Hex(5)Fuc(1)NeuAc(2),HexNAc(2)Hex(6)	N[+1378][+2351]	118	>sp|P78357|CNTP1_HUMAN Contactin-associated protein 1 OS=Homo sapiens GN=CNTNAP1 PE=1 SV=1	29.4612
K.SN[+2350.830]ITFNNN[+892.317]DTVSFLEYR.T	HexNAc(4)Hex(5)Fuc(1)NeuAc(2),HexNAc(2)Hex(3)	N[+892][+2351]	101	>sp|Q8WTV0|SCRB1_HUMAN Scavenger receptor class B member 1 OS=Homo sapiens GN=SCARB1 PE=1 SV=1	52.2715	17276000
R.LEVHSN[+2350.830]GSVAYFN[+892.317]ASQVTGPSIYSFHC[+57.021]EYVSSLSK.K	HexNAc(4)Hex(5)Fuc(1)NeuAc(2),HexNAc(2)Hex(3)	C[+57], N[+892][+2351]	345	>sp|Q15904|VAS1_HUMAN V-type proton ATPase subunit S1 OS=Homo sapiens GN=ATP6AP1 PE=1 SV=2	60.3177	25585000
K.NAC[+57.021]C[+57.021]STN[+2350.830]TSQEAHK.D	HexNAc(4)Hex(5)Fuc(1)NeuAc(2)	C[+57]*2, N[+2351]	63	>sp|P15328|FOLR1_HUMAN Folate receptor alpha OS=Homo sapiens GN=FOLR1 PE=1 SV=3	6.6664	1602300000
K.TC[+57.021]DWLPKPN[+2350.830]MSASC[+57.021]K.E	HexNAc(4)Hex(5)Fuc(1)NeuAc(2)	C[+57]*2, N[+2351]	93	>sp|P07602|SAP_HUMAN Prosaposin OS=Homo sapiens GN=PSAP PE=1 SV=2	41.2844	399790000
K.TC[+57.021]DWLPKPN[+2350.830]MSASC[+57.021]K.E	HexNAc(4)Hex(5)Fuc(1)NeuAc(2)	C[+57]*2, N[+2351]	93	>sp|P07602|SAP_HUMAN Prosaposin OS=Homo sapiens GN=PSAP PE=1 SV=2	40.9711	399790000
R.N[+2059.735]MSC[+57.021]SIN[+1184.433]NTLLGQK.K	HexNAc(4)Hex(5)Fuc(1)NeuAc(1),HexNAc(2)Hex(3)Fuc(2)	C[+57], N[+1184][+2060]	216	>sp|Q7KYR7|BT2A1_HUMAN Butyrophilin subfamily 2 member A1 OS=Homo sapiens GN=BTN2A1 PE=1 SV=3	27.6739	21990000
R.N[+2059.735]VTDPTC[+57.021]PSLSPGVSQC[+57.021]FPDC[+57.021]VC[+57.021]EDAYN[+1184.433]NTYAC[+57.021]VR.T	HexNAc(4)Hex(5)Fuc(1)NeuAc(1),HexNAc(2)Hex(3)Fuc(2)	C[+57]*5, N[+1184][+2060]	422	>sp|P15586|GNS_HUMAN N-acetylglucosamine-6-sulfatase OS=Homo sapiens GN=GNS PE=1 SV=3	55.4529
K.N[+2059.735]ASSEYSGTYSC[+57.021]TVR.N	HexNAc(4)Hex(5)Fuc(1)NeuAc(1)	C[+57], N[+2060]	201	>sp|P78310|CXAR_HUMAN Coxsackievirus and adenovirus receptor OS=Homo sapiens GN=CXADR PE=1 SV=1	18.3262	9372000
K.LRNPC[+57.021]TSEQN[+2059.735]C[+57.021]TSPFSYK.N	HexNAc(4)Hex(5)Fuc(1)NeuAc(1)	C[+57]*2, N[+2060]	203	>sp|P05556|ITB1_HUMAN Integrin beta-1 OS=Homo sapiens GN=ITGB1 PE=1 SV=2	22.6533	22764000
K.DTC[+57.021]TQEC[+57.021]SYFN[+2059.735]ITK.V	HexNAc(4)Hex(5)Fuc(1)NeuAc(1)	C[+57]*2, N[+2060]	659	>sp|P05556|ITB1_HUMAN Integrin beta-1 OS=Homo sapiens GN=ITGB1 PE=1 SV=2	37.5264	28066000
K.N[+2059.735]ITDLVEGAK.K	HexNAc(4)Hex(5)Fuc(1)NeuAc(1)	N[+2060]	200	>sp|Q8IWA5|CTL2_HUMAN Choline transporter-like protein 2 OS=Homo sapiens GN=SLC44A2 PE=1 SV=3	34.2398	8249600
K.DLYEYSWVQGPLHSN[+2059.735]ETDRLPR.C	HexNAc(4)Hex(5)Fuc(1)NeuAc(1)	N[+2060]	598	>sp|Q92542|NICA_HUMAN Nicastrin OS=Homo sapiens GN=NCSTN PE=1 SV=2	57.3104	16819000
R.KMN[+2059.735]DSLEDM[+15.995]FDR.T	HexNAc(4)Hex(5)Fuc(1)NeuAc(1)	M[+16], N[+2060]	719	>sp|Q99708|CTIP_HUMAN DNA endonuclease RBBP8 OS=Homo sapiens GN=RBBP8 PE=1 SV=2	6.3648	213560000
R.NFPDAFEYNN[+2059.735]VSR.Q	HexNAc(4)Hex(5)Fuc(1)NeuAc(1)	N[+2060]	155	>sp|P14384|CBPM_HUMAN Carboxypeptidase M OS=Homo sapiens GN=CPM PE=1 SV=2	38.3747	17801000
R.SLHVPGLN[+2059.735]K.T	HexNAc(4)Hex(5)Fuc(1)NeuAc(1)	N[+2060]	191	>sp|P30530|UFO_HUMAN Tyrosine-protein kinase receptor UFO OS=Homo sapiens GN=AXL PE=1 SV=3	27.4409	6280400
R.FNQC[+57.021]N[+2059.735]TTR.G	HexNAc(4)Hex(5)Fuc(1)NeuAc(1)	C[+57], N[+2060]	137	>sp|P09923|PPBI_HUMAN Intestinal-type alkaline phosphatase OS=Homo sapiens GN=ALPI PE=1 SV=2	8.3805	399460000
K.VSN[+2059.735]YSR.G	HexNAc(4)Hex(5)Fuc(1)NeuAc(1)	N[+2060]	199	>sp|P15328|FOLR1_HUMAN Folate receptor alpha OS=Homo sapiens GN=FOLR1 PE=1 SV=3	7.2803	1137800000
K.QRN[+2059.735]NSWVK.S	HexNAc(4)Hex(5)Fuc(1)NeuAc(1)	N[+2060]	523	>sp|Q9P2B2|FPRP_HUMAN Prostaglandin F2 receptor negative regulator OS=Homo sapiens GN=PTGFRN PE=1 SV=2	10.2197	68402000
K.EITGFLLIQAWPEN[+2059.735]R.T	HexNAc(4)Hex(5)Fuc(1)NeuAc(1)	N[+2060]	400	>sp|P00533|EGFR_HUMAN Epidermal growth factor receptor OS=Homo sapiens GN=EGFR PE=1 SV=2	74.0188	3370400
R.KDN[+2059.735]TTVTR.L	HexNAc(4)Hex(5)Fuc(1)NeuAc(1)	N[+2060]	247	>sp|P11279|LAMP1_HUMAN Lysosome-associated membrane glycoprotein 1 OS=Homo sapiens GN=LAMP1 PE=1 SV=3	5.9388	921050000
K.NPN[+2059.735]LTISFTAER.S	HexNAc(4)Hex(5)Fuc(1)NeuAc(1)	N[+2060]	596	>sp|O15118|NPC1_HUMAN Niemann-Pick C1 protein OS=Homo sapiens GN=NPC1 PE=1 SV=2	46.2679
K.ILLTC[+57.021]SLN[+2059.735]DSATEVTGHR.W	HexNAc(4)Hex(5)Fuc(1)NeuAc(1)	C[+57], N[+2060]	153	>sp|P35613|BASI_HUMAN Basigin OS=Homo sapiens GN=BSG PE=1 SV=2	44.3771	21589000
R.EGIC[+57.021]NGFTALC[+57.021]PASDPKPN[+2059.735]FTDC[+57.021]NR.H	HexNAc(4)Hex(5)Fuc(1)NeuAc(1)	C[+57]*3, N[+2060]	533	>sp|O14672|ADA10_HUMAN Disintegrin and metalloproteinase domain-containing protein 10 OS=Homo sapiens GN=ADAM10 PE=1 SV=1	50.8907
K.GWN[+2059.735]WTSGFNK.C	HexNAc(4)Hex(5)Fuc(1)NeuAc(1)	N[+2060]	159	>sp|P15328|FOLR1_HUMAN Folate receptor alpha OS=Homo sapiens GN=FOLR1 PE=1 SV=3	48.9931	44778000
R.HRPTAGAFN[+2059.735]HSDLDAELRR.L	HexNAc(4)Hex(5)Fuc(1)NeuAc(1)	N[+2060]	160	>sp|P09758|TACD2_HUMAN Tumor-associated calcium signal transducer 2 OS=Homo sapiens GN=TACSTD2 PE=1 SV=3	22.8118	21519000
K.PKPPKN[+2059.735]ESLETYPVMK.Y	HexNAc(4)Hex(5)Fuc(1)NeuAc(1)	N[+2060]	188	>sp|P05026|AT1B1_HUMAN Sodium/potassium-transporting ATPase subunit beta-1 OS=Homo sapiens GN=ATP1B1 PE=1 SV=1	23.0091	55824000
R.KDN[+2059.735]TTVTR.L	HexNAc(4)Hex(5)Fuc(1)NeuAc(1)	N[+2060]	247	>sp|P11279|LAMP1_HUMAN Lysosome-associated membrane glycoprotein 1 OS=Homo sapiens GN=LAMP1 PE=1 SV=3	5.848
K.SDAVSHTGN[+2059.735]YTC[+57.021]EVTELTR.E	HexNAc(4)Hex(5)Fuc(1)NeuAc(1)	C[+57], N[+2060]	103	>sp|Q08722|CD47_HUMAN Leukocyte surface antigen CD47 OS=Homo sapiens GN=CD47 PE=1 SV=1	35.7184	5833400
K.NRVPDSC[+57.021]C[+57.021]IN[+2059.735]VTVGC[+57.021]GINFNEK.A	HexNAc(4)Hex(5)Fuc(1)NeuAc(1)	C[+57]*3, N[+2060]	163	>sp|P08962|CD63_HUMAN CD63 antigen OS=Homo sapiens GN=CD63 PE=1 SV=2	48.9793	34999000
R.GYYN[+2059.735]QSEAGSHTLQR.M	HexNAc(4)Hex(5)Fuc(1)NeuAc(1)	N[+2060]	107	>sp|Q9TNN7|1C05_HUMAN HLA class I histocompatibility antigen, Cw-5 alpha chain OS=Homo sapiens GN=HLA-C PE=1 SV=1	13.7381
R.IGPGEPLELLC[+57.021]N[+2059.735]VSGALPPAGR.H	HexNAc(4)Hex(5)Fuc(1)NeuAc(1)	C[+57], N[+2060]	316	>sp|Q969P0|IGSF8_HUMAN Immunoglobulin superfamily member 8 OS=Homo sapiens GN=IGSF8 PE=1 SV=1	73.7003	3429700
R.AN[+2059.735]LTTLAGTHTNIPK.L	HexNAc(4)Hex(5)Fuc(1)NeuAc(1)	N[+2060]	56	>sp|P16444|DPEP1_HUMAN Dipeptidase 1 OS=Homo sapiens GN=DPEP1 PE=1 SV=3	33.4029
K.QLVLN[+2059.735]LTGNTLC[+57.021]AGGASDEK.L	HexNAc(4)Hex(5)Fuc(1)NeuAc(1)	C[+57], N[+2060]	356	>sp|O00592|PODXL_HUMAN Podocalyxin OS=Homo sapiens GN=PODXL PE=1 SV=2	54.9963	160010000
K.GWN[+2059.735]WTSGFNK.C	HexNAc(4)Hex(5)Fuc(1)NeuAc(1)	N[+2060]	159	>sp|P15328|FOLR1_HUMAN Folate receptor alpha OS=Homo sapiens GN=FOLR1 PE=1 SV=3	47.7228	40655000
K.N[+2059.735]LTVC[+57.021]PDGALFEQK.G	HexNAc(4)Hex(5)Fuc(1)NeuAc(1)	C[+57], N[+2060]	124	>sp|P54709|AT1B3_HUMAN Sodium/potassium-transporting ATPase subunit beta-3 OS=Homo sapiens GN=ATP1B3 PE=1 SV=1	48.2274	167300000
K.VASVININPN[+2059.735]TTHSTGSC[+57.021]R.S	HexNAc(4)Hex(5)Fuc(1)NeuAc(1)	C[+57], N[+2060]	248	>sp|P13473|LAMP2_HUMAN Lysosome-associated membrane glycoprotein 2 OS=Homo sapiens GN=LAMP2 PE=1 SV=2	27.9234	195730000
K.TC[+57.021]DWLPKPN[+2059.735]MSASC[+57.021]K.E	HexNAc(4)Hex(5)Fuc(1)NeuAc(1)	C[+57]*2, N[+2060]	93	>sp|P07602|SAP_HUMAN Prosaposin OS=Homo sapiens GN=PSAP PE=1 SV=2	37.2863	66402000
K.GEGN[+2059.735]ETTNMVITWK.P	HexNAc(4)Hex(5)Fuc(1)NeuAc(1)	N[+2060]	723	>sp|P32004|L1CAM_HUMAN Neural cell adhesion molecule L1 OS=Homo sapiens GN=L1CAM PE=1 SV=2	43.3933	39834000
R.LLEFDSTN[+2059.735]VSDTAAK.P	HexNAc(4)Hex(5)Fuc(1)NeuAc(1)	N[+2060]	127	>sp|Q8WWB7|GLMP_HUMAN Glycosylated lysosomal membrane protein OS=Homo sapiens GN=GLMP PE=1 SV=1	38.8752	28818000
R.GN[+2059.735]VTQHVQGHR.N	HexNAc(4)Hex(5)Fuc(1)NeuAc(1)	N[+2060]	76	>sp|Q15043|S39AE_HUMAN Zinc transporter ZIP14 OS=Homo sapiens GN=SLC39A14 PE=1 SV=3	6.5102	130000000
R.TEAGAFEYVPDPTFEN[+2059.735]FTGGVK.K	HexNAc(4)Hex(5)Fuc(1)NeuAc(1)	N[+2060]	1084	>sp|O15031|PLXB2_HUMAN Plexin-B2 OS=Homo sapiens GN=PLXNB2 PE=1 SV=3	67.8744	32409000
K.NAC[+57.021]C[+57.021]STN[+2059.735]TSQEAHK.D	HexNAc(4)Hex(5)Fuc(1)NeuAc(1)	C[+57]*2, N[+2060]	63	>sp|P15328|FOLR1_HUMAN Folate receptor alpha OS=Homo sapiens GN=FOLR1 PE=1 SV=3	5.9355	2730100000
K.TAVN[+2059.735]C[+57.021]SSDFDAC[+57.021]LITK.A	HexNAc(4)Hex(5)Fuc(1)NeuAc(1)	C[+57]*2, N[+2060]	40	>sp|P13987|CD59_HUMAN CD59 glycoprotein OS=Homo sapiens GN=CD59 PE=1 SV=1	42.6548
K.QLVLN[+2059.735]LTGNTLC[+57.021]AGGASDEK.L	HexNAc(4)Hex(5)Fuc(1)NeuAc(1)	C[+57], N[+2060]	356	>sp|O00592|PODXL_HUMAN Podocalyxin OS=Homo sapiens GN=PODXL PE=1 SV=2	56.0661	5534100
R.N[+2059.735]VTHLLQQELTEAQK.G	HexNAc(4)Hex(5)Fuc(1)NeuAc(1)	N[+2060]	65	>sp|Q10589|BST2_HUMAN Bone marrow stromal antigen 2 OS=Homo sapiens GN=BST2 PE=1 SV=1	43.946	27164000
K.GWN[+2059.735]WTSGFNK.C	HexNAc(4)Hex(5)Fuc(1)NeuAc(1)	N[+2060]	159	>sp|P15328|FOLR1_HUMAN Folate receptor alpha OS=Homo sapiens GN=FOLR1 PE=1 SV=3	48.6468	282700000
K.TC[+57.021]DWLPKPN[+2059.735]MSASC[+57.021]K.E	HexNAc(4)Hex(5)Fuc(1)NeuAc(1)	C[+57]*2, N[+2060]	93	>sp|P07602|SAP_HUMAN Prosaposin OS=Homo sapiens GN=PSAP PE=1 SV=2	36.9681	66402000
K.GWN[+2059.735]WTSGFNK.C	HexNAc(4)Hex(5)Fuc(1)NeuAc(1)	N[+2060]	159	>sp|P15328|FOLR1_HUMAN Folate receptor alpha OS=Homo sapiens GN=FOLR1 PE=1 SV=3	48.3429	282700000
K.QLVLN[+2059.735]LTGNTLC[+57.021]AGGASDEK.L	HexNAc(4)Hex(5)Fuc(1)NeuAc(1)	C[+57], N[+2060]	356	>sp|O00592|PODXL_HUMAN Podocalyxin OS=Homo sapiens GN=PODXL PE=1 SV=2	56.2446	24803000
K.NN[+2059.735]HTASILDR.M	HexNAc(4)Hex(5)Fuc(1)NeuAc(1)	N[+2060]	129	>sp|P08962|CD63_HUMAN CD63 antigen OS=Homo sapiens GN=CD63 PE=1 SV=2	14.3448	67899000
K.TC[+57.021]DWLPKPN[+2059.735]MSASC[+57.021]K.E	HexNAc(4)Hex(5)Fuc(1)NeuAc(1)	C[+57]*2, N[+2060]	93	>sp|P07602|SAP_HUMAN Prosaposin OS=Homo sapiens GN=PSAP PE=1 SV=2	37.6037	66402000
R.EAGN[+2059.735]HTSGAGLVQINK.S	HexNAc(4)Hex(5)Fuc(1)NeuAc(1)	N[+2060]	80	>sp|P20645|MPRD_HUMAN Cation-dependent mannose-6-phosphate receptor OS=Homo sapiens GN=M6PR PE=1 SV=1	19.0341
K.EN[+2059.735]TSDPSLVIAFGR.G	HexNAc(4)Hex(5)Fuc(1)NeuAc(1)	N[+2060]	83	>sp|P11279|LAMP1_HUMAN Lysosome-associated membrane glycoprotein 1 OS=Homo sapiens GN=LAMP1 PE=1 SV=3	54.0425	60517000
R.HIWSLEISNKPN[+2059.735]VSEPEEPK.I	HexNAc(4)Hex(5)Fuc(1)NeuAc(1)	N[+2060]	967	>sp|O75976|CBPD_HUMAN Carboxypeptidase D OS=Homo sapiens GN=CPD PE=1 SV=2	42.3838	7577700
K.NRVPDSC[+57.021]C[+57.021]IN[+2059.735]VTVGC[+57.021]GINFNEK.A	HexNAc(4)Hex(5)Fuc(1)NeuAc(1)	C[+57]*3, N[+2060]	163	>sp|P08962|CD63_HUMAN CD63 antigen OS=Homo sapiens GN=CD63 PE=1 SV=2	49.8183	67610000
K.DTC[+57.021]TQEC[+57.021]SYFN[+2059.735]ITK.V	HexNAc(4)Hex(5)Fuc(1)NeuAc(1)	C[+57]*2, N[+2060]	659	>sp|P05556|ITB1_HUMAN Integrin beta-1 OS=Homo sapiens GN=ITGB1 PE=1 SV=2	36.8622	191910000
K.QLVLN[+2059.735]LTGNTLC[+57.021]AGGASDEK.L	HexNAc(4)Hex(5)Fuc(1)NeuAc(1)	C[+57], N[+2060]	356	>sp|O00592|PODXL_HUMAN Podocalyxin OS=Homo sapiens GN=PODXL PE=1 SV=2	54.6563	160010000
K.DASSFLAEWQN[+2059.735]ITK.G	HexNAc(4)Hex(5)Fuc(1)NeuAc(1)	N[+2060]	355	>sp|P08195|4F2_HUMAN 4F2 cell-surface antigen heavy chain OS=Homo sapiens GN=SLC3A2 PE=1 SV=3	70.617	1539300000
R.KDN[+1768.640]TTVTR.L	HexNAc(4)Hex(5)Fuc(1)	N[+1769]	247	>sp|P11279|LAMP1_HUMAN Lysosome-associated membrane glycoprotein 1 OS=Homo sapiens GN=LAMP1 PE=1 SV=3	5.7098	657610000
R.LSAVNSIFLSHN[+1768.640]NTK.E	HexNAc(4)Hex(5)Fuc(1)	N[+1769]	442	>sp|P48960|CD97_HUMAN CD97 antigen OS=Homo sapiens GN=CD97 PE=1 SV=4	34.7601	11193000
K.INPKN[+1768.640]YTENELEK.I	HexNAc(4)Hex(5)Fuc(1)	N[+1769]	188	>sp|P49448|DHE4_HUMAN Glutamate dehydrogenase 2, mitochondrial OS=Homo sapiens GN=GLUD2 PE=1 SV=2	44.3874	515750000
K.AN[+1768.640]LSQVADHLDHIK.E	HexNAc(4)Hex(5)Fuc(1)	N[+1769]	278	>sp|P16444|DPEP1_HUMAN Dipeptidase 1 OS=Homo sapiens GN=DPEP1 PE=1 SV=3	35.1977	13646000
R.C[+57.021]N[+1768.640]TTHC[+57.021]LVR.W	HexNAc(4)Hex(5)Fuc(1)	C[+57]*2, N[+1769]	228	>sp|P15509|CSF2R_HUMAN Granulocyte-macrophage colony-stimulating factor receptor subunit alpha OS=Homo sapiens GN=CSF2RA PE=1 SV=1	9.289	18907000
R.LLNINPN[+1768.640]K.T	HexNAc(4)Hex(5)Fuc(1)	N[+1769]	255	>sp|P11279|LAMP1_HUMAN Lysosome-associated membrane glycoprotein 1 OS=Homo sapiens GN=LAMP1 PE=1 SV=3	20.6626	109990000
K.SDAVSHTGN[+1768.640]YTC[+57.021]EVTELTR.E	HexNAc(4)Hex(5)Fuc(1)	C[+57], N[+1769]	103	>sp|Q08722|CD47_HUMAN Leukocyte surface antigen CD47 OS=Homo sapiens GN=CD47 PE=1 SV=1	32.6622	27155000
K.VSN[+1768.640]YSR.G	HexNAc(4)Hex(5)Fuc(1)	N[+1769]	199	>sp|P15328|FOLR1_HUMAN Folate receptor alpha OS=Homo sapiens GN=FOLR1 PE=1 SV=3	6.6422	371520000
R.FNQC[+57.021]N[+1768.640]TTR.G	HexNAc(4)Hex(5)Fuc(1)	C[+57], N[+1769]	137	>sp|P09923|PPBI_HUMAN Intestinal-type alkaline phosphatase OS=Homo sapiens GN=ALPI PE=1 SV=2	7.1906	94515000
R.TSIPTINMEN[+1768.640]K.T	HexNAc(4)Hex(5)Fuc(1)	N[+1769]	960	>sp|P26006|ITA3_HUMAN Integrin alpha-3 OS=Homo sapiens GN=ITGA3 PE=1 SV=5	29.0126	29413000
R.C[+57.021]SFRDEDDDC[+57.021]TYSYTMEGDGAPGPN[+1768.640]STVLVHK.K	HexNAc(4)Hex(5)Fuc(1)	C[+57]*2, N[+1769]	671	>sp|P16144|ITB4_HUMAN Integrin beta-4 OS=Homo sapiens GN=ITGB4 PE=1 SV=5	39.4985
R.LN[+1768.640]SSTIK.Y	HexNAc(4)Hex(5)Fuc(1)	N[+1769]	274	>sp|P13473|LAMP2_HUMAN Lysosome-associated membrane glycoprotein 2 OS=Homo sapiens GN=LAMP2 PE=1 SV=2	9.6382	17366000
K.SLVTQYLN[+1768.640]ATGNR.W	HexNAc(4)Hex(5)Fuc(1)	N[+1769]	417	>sp|P08195|4F2_HUMAN 4F2 cell-surface antigen heavy chain OS=Homo sapiens GN=SLC3A2 PE=1 SV=3	41.4367	12736000
K.QLVLN[+1768.640]LTGNTLC[+57.021]AGGASDEK.L	HexNAc(4)Hex(5)Fuc(1)	C[+57], N[+1769]	356	>sp|O00592|PODXL_HUMAN Podocalyxin OS=Homo sapiens GN=PODXL PE=1 SV=2	51.1015	57162000
K.ILLTC[+57.021]SLN[+1768.640]DSATEVTGHR.W	HexNAc(4)Hex(5)Fuc(1)	C[+57], N[+1769]	153	>sp|P35613|BASI_HUMAN Basigin OS=Homo sapiens GN=BSG PE=1 SV=2	39.726
R.LLNINPN[+1768.640]K.T	HexNAc(4)Hex(5)Fuc(1)	N[+1769]	255	>sp|P11279|LAMP1_HUMAN Lysosome-associated membrane glycoprotein 1 OS=Homo sapiens GN=LAMP1 PE=1 SV=3	20.7684	16174000
R.GYYN[+1768.640]QSEAGSHTLQR.M	HexNAc(4)Hex(5)Fuc(1)	N[+1769]	107	>sp|Q9TNN7|1C05_HUMAN HLA class I histocompatibility antigen, Cw-5 alpha chain OS=Homo sapiens GN=HLA-C PE=1 SV=1	13.0073	147260000
R.LLNINPN[+1768.640]K.T	HexNAc(4)Hex(5)Fuc(1)	N[+1769]	255	>sp|P11279|LAMP1_HUMAN Lysosome-associated membrane glycoprotein 1 OS=Homo sapiens GN=LAMP1 PE=1 SV=3	20.8306	17863000
K.DLYEYSWVQGPLHSN[+1768.640]ETDRLPR.C	HexNAc(4)Hex(5)Fuc(1)	N[+1769]	598	>sp|Q92542|NICA_HUMAN Nicastrin OS=Homo sapiens GN=NCSTN PE=1 SV=2	54.0563	33218000
R.LLNINPN[+1768.640]K.T	HexNAc(4)Hex(5)Fuc(1)	N[+1769]	255	>sp|P11279|LAMP1_HUMAN Lysosome-associated membrane glycoprotein 1 OS=Homo sapiens GN=LAMP1 PE=1 SV=3	20.9747	175770000
K.AN[+1768.640]LSQVADHLDHIK.E	HexNAc(4)Hex(5)Fuc(1)	N[+1769]	278	>sp|P16444|DPEP1_HUMAN Dipeptidase 1 OS=Homo sapiens GN=DPEP1 PE=1 SV=3	33.6889	22525000
K.TC[+57.021]PAGVMGEN[+1768.640]NTLVWK.Y	HexNAc(4)Hex(5)Fuc(1)	C[+57], N[+1769]	594	>sp|P00533|EGFR_HUMAN Epidermal growth factor receptor OS=Homo sapiens GN=EGFR PE=1 SV=2	42.8611	325960000
K.KDTC[+57.021]TQEC[+57.021]SYFN[+1768.640]ITK.V	HexNAc(4)Hex(5)Fuc(1)	C[+57]*2, N[+1769]	658	>sp|P05556|ITB1_HUMAN Integrin beta-1 OS=Homo sapiens GN=ITGB1 PE=1 SV=2	25.9169	116560000
K.NAC[+57.021]C[+57.021]STN[+1768.640]TSQEAHK.D	HexNAc(4)Hex(5)Fuc(1)	C[+57]*2, N[+1769]	63	>sp|P15328|FOLR1_HUMAN Folate receptor alpha OS=Homo sapiens GN=FOLR1 PE=1 SV=3	5.6539	2776800000
R.VMYTTQGGGEAWGISVLNPN[+1768.640]K.T	HexNAc(4)Hex(5)Fuc(1)	N[+1769]	180	>sp|P34810|CD68_HUMAN Macrosialin OS=Homo sapiens GN=CD68 PE=1 SV=2	56.9983	74850000
K.N[+1768.640]LTVC[+57.021]PDGALFEQK.G	HexNAc(4)Hex(5)Fuc(1)	C[+57], N[+1769]	124	>sp|P54709|AT1B3_HUMAN Sodium/potassium-transporting ATPase subunit beta-3 OS=Homo sapiens GN=ATP1B3 PE=1 SV=1	44.0461	515750000
R.C[+57.021]KPNFFC[+57.021]N[+1768.640]STVC[+57.021]EHC[+57.021]DPC[+57.021]TK.C	HexNAc(4)Hex(5)Fuc(1)	C[+57]*5, N[+1769]	129	>sp|P25445|TNR6_HUMAN Tumor necrosis factor receptor superfamily member 6 OS=Homo sapiens GN=FAS PE=1 SV=1	21.7363	15700000
K.NN[+1768.640]HTASILDR.M	HexNAc(4)Hex(5)Fuc(1)	N[+1769]	129	>sp|P08962|CD63_HUMAN CD63 antigen OS=Homo sapiens GN=CD63 PE=1 SV=2	12.8035	138530000
R.LLEFDSTN[+1768.640]VSDTAAK.P	HexNAc(4)Hex(5)Fuc(1)	N[+1769]	127	>sp|Q8WWB7|GLMP_HUMAN Glycosylated lysosomal membrane protein OS=Homo sapiens GN=GLMP PE=1 SV=1	35.3866	16696000
R.C[+57.021]DYYGC[+57.021]N[+1768.640]QTADDC[+57.021]LNGLAC[+57.021]DC[+57.021]K.S	HexNAc(4)Hex(5)Fuc(1)	C[+57]*5, N[+1769]	326	>sp|Q9H3R2|MUC13_HUMAN Mucin-13 OS=Homo sapiens GN=MUC13 PE=1 SV=3	30.4318	62331000
R.TC[+57.021]SSN[+1768.640]LTLTSGSK.H	HexNAc(4)Hex(5)Fuc(1)	C[+57], N[+1769]	382	>sp|Q9H5V8|CDCP1_HUMAN CUB domain-containing protein 1 OS=Homo sapiens GN=CDCP1 PE=1 SV=3	14.3766	52290000
R.THN[+1768.640]LTDLSPHLR.Y	HexNAc(4)Hex(5)Fuc(1)	N[+1769]	977	>sp|P32004|L1CAM_HUMAN Neural cell adhesion molecule L1 OS=Homo sapiens GN=L1CAM PE=1 SV=2	23.2111	41643000
K.GWN[+1768.640]WTSGFNK.C	HexNAc(4)Hex(5)Fuc(1)	N[+1769]	159	>sp|P15328|FOLR1_HUMAN Folate receptor alpha OS=Homo sapiens GN=FOLR1 PE=1 SV=3	43.7052	72098000
K.QLVLN[+1768.640]LTGNTLC[+57.021]AGGASDEK.L	HexNAc(4)Hex(5)Fuc(1)	C[+57], N[+1769]	356	>sp|O00592|PODXL_HUMAN Podocalyxin OS=Homo sapiens GN=PODXL PE=1 SV=2	50.9731	197050000
K.NRVPDSC[+57.021]C[+57.021]IN[+1768.640]VTVGC[+57.021]GINFNEK.A	HexNAc(4)Hex(5)Fuc(1)	C[+57]*3, N[+1769]	163	>sp|P08962|CD63_HUMAN CD63 antigen OS=Homo sapiens GN=CD63 PE=1 SV=2	45.412
R.VVLGAN[+1768.640]GTYSC[+57.021]LVR.N	HexNAc(4)Hex(5)Fuc(1)	C[+57], N[+1769]	210	>sp|Q5ZPR3|CD276_HUMAN CD276 antigen OS=Homo sapiens GN=CD276 PE=1 SV=1	38.9028	43802000
K.TC[+57.021]PAGVM[+15.995]GEN[+1768.640]NTLVWK.Y	HexNAc(4)Hex(5)Fuc(1)	C[+57], M[+16], N[+1769]	594	>sp|P00533|EGFR_HUMAN Epidermal growth factor receptor OS=Homo sapiens GN=EGFR PE=1 SV=2	32.7724	74647000
R.N[+1768.640]VTHLLQQELTEAQK.G	HexNAc(4)Hex(5)Fuc(1)	N[+1769]	65	>sp|Q10589|BST2_HUMAN Bone marrow stromal antigen 2 OS=Homo sapiens GN=BST2 PE=1 SV=1	40.3357	23667000
R.GN[+1768.640]VTQHVQGHR.N	HexNAc(4)Hex(5)Fuc(1)	N[+1769]	76	>sp|Q15043|S39AE_HUMAN Zinc transporter ZIP14 OS=Homo sapiens GN=SLC39A14 PE=1 SV=3	6.0419	94232000
R.YHQPGHEAVTSAVDQLQQEFHC[+57.021]C[+57.021]GSN[+1768.640]NSQDWR.D	HexNAc(4)Hex(5)Fuc(1)	C[+57]*2, N[+1769]	134	>sp|P48509|CD151_HUMAN CD151 antigen OS=Homo sapiens GN=CD151 PE=1 SV=3	50.8579	205550000
K.QLVLN[+1768.640]LTGNTLC[+57.021]AGGASDEK.L	HexNAc(4)Hex(5)Fuc(1)	C[+57], N[+1769]	356	>sp|O00592|PODXL_HUMAN Podocalyxin OS=Homo sapiens GN=PODXL PE=1 SV=2	50.5692	197050000
R.EAGN[+1768.640]HTSGAGLVQINK.S	HexNAc(4)Hex(5)Fuc(1)	N[+1769]	80	>sp|P20645|MPRD_HUMAN Cation-dependent mannose-6-phosphate receptor OS=Homo sapiens GN=M6PR PE=1 SV=1	15.4842	426740000
R.EAGN[+1768.640]HTSGAGLVQINK.S	HexNAc(4)Hex(5)Fuc(1)	N[+1769]	80	>sp|P20645|MPRD_HUMAN Cation-dependent mannose-6-phosphate receptor OS=Homo sapiens GN=M6PR PE=1 SV=1	15.781	426740000
K.DASSFLAEWQN[+1768.640]ITK.G	HexNAc(4)Hex(5)Fuc(1)	N[+1769]	355	>sp|P08195|4F2_HUMAN 4F2 cell-surface antigen heavy chain OS=Homo sapiens GN=SLC3A2 PE=1 SV=3	68.5999	483430000
K.SDAVSHTGN[+1768.640]YTC[+57.021]EVTELTR.E	HexNAc(4)Hex(5)Fuc(1)	C[+57], N[+1769]	103	>sp|Q08722|CD47_HUMAN Leukocyte surface antigen CD47 OS=Homo sapiens GN=CD47 PE=1 SV=1	32.2305	151220000
K.DASSFLAEWQN[+1768.640]ITK.G	HexNAc(4)Hex(5)Fuc(1)	N[+1769]	355	>sp|P08195|4F2_HUMAN 4F2 cell-surface antigen heavy chain OS=Homo sapiens GN=SLC3A2 PE=1 SV=3	68.1812	483430000
K.TC[+57.021]PAGVMGEN[+1768.640]NTLVWK.Y	HexNAc(4)Hex(5)Fuc(1)	C[+57], N[+1769]	594	>sp|P00533|EGFR_HUMAN Epidermal growth factor receptor OS=Homo sapiens GN=EGFR PE=1 SV=2	42.549	325960000
R.C[+57.021]DYYGC[+57.021]N[+1768.640]QTADDC[+57.021]LNGLAC[+57.021]DC[+57.021]K.S	HexNAc(4)Hex(5)Fuc(1)	C[+57]*5, N[+1769]	326	>sp|Q9H3R2|MUC13_HUMAN Mucin-13 OS=Homo sapiens GN=MUC13 PE=1 SV=3	34.4558	133200000
K.SN[+1622.582]ITFNNN[+2157.783]DTVSFLEYR.T	HexNAc(4)Hex(5),HexNAc(6)Hex(4)NeuAc(1)	N[+1623][+2158]	101	>sp|Q8WTV0|SCRB1_HUMAN Scavenger receptor class B member 1 OS=Homo sapiens GN=SCARB1 PE=1 SV=1	51.5343	22119000
K.INPKN[+1622.582]YTENELEK.I	HexNAc(4)Hex(5)	N[+1623]	188	>sp|P49448|DHE4_HUMAN Glutamate dehydrogenase 2, mitochondrial OS=Homo sapiens GN=GLUD2 PE=1 SV=2	44.3061	39271000
K.N[+1622.582]YSVSR.E	HexNAc(4)Hex(5)	N[+1623]	189	>sp|Q9H892|TTC12_HUMAN Tetratricopeptide repeat protein 12 OS=Homo sapiens GN=TTC12 PE=1 SV=2	6.3981	895690000
R.LN[+1622.582]SSTIK.Y	HexNAc(4)Hex(5)	N[+1623]	274	>sp|P13473|LAMP2_HUMAN Lysosome-associated membrane glycoprotein 2 OS=Homo sapiens GN=LAMP2 PE=1 SV=2	9.0627	236980000
R.EAGN[+1622.582]HTSGAGLVQINK.S	HexNAc(4)Hex(5)	N[+1623]	80	>sp|P20645|MPRD_HUMAN Cation-dependent mannose-6-phosphate receptor OS=Homo sapiens GN=M6PR PE=1 SV=1	15.8186	18733000
K.WKPPSDPNGN[+1622.582]ITHYLVFWER.Q	HexNAc(4)Hex(5)	N[+1623]	642	>sp|P06213|INSR_HUMAN Insulin receptor OS=Homo sapiens GN=INSR PE=1 SV=4	68.6287	6235900
R.LN[+1622.582]SSTIK.Y	HexNAc(4)Hex(5)	N[+1623]	274	>sp|P13473|LAMP2_HUMAN Lysosome-associated membrane glycoprotein 2 OS=Homo sapiens GN=LAMP2 PE=1 SV=2	9.3846	236980000
R.VQPFN[+1622.582]VTQGK.Y	HexNAc(4)Hex(5)	N[+1623]	352	>sp|P13473|LAMP2_HUMAN Lysosome-associated membrane glycoprotein 2 OS=Homo sapiens GN=LAMP2 PE=1 SV=2	20.2026	33832000
K.SLVTQYLN[+1622.582]ATGNR.W	HexNAc(4)Hex(5)	N[+1623]	417	>sp|P08195|4F2_HUMAN 4F2 cell-surface antigen heavy chain OS=Homo sapiens GN=SLC3A2 PE=1 SV=3	41.7251	37054000
R.DSPVLPVTLQC[+57.021]N[+1622.582]LTSSSHTLTYSYWTK.N	HexNAc(4)Hex(5)	C[+57], N[+1623]	160	>sp|Q9Y639|NPTN_HUMAN Neuroplastin OS=Homo sapiens GN=NPTN PE=1 SV=2	67.3632	9929900
R.LLNINPN[+1622.582]K.T	HexNAc(4)Hex(5)	N[+1623]	255	>sp|P11279|LAMP1_HUMAN Lysosome-associated membrane glycoprotein 1 OS=Homo sapiens GN=LAMP1 PE=1 SV=3	20.522	73702000
R.C[+57.021]DYYGC[+57.021]N[+1622.582]QTADDC[+57.021]LNGLAC[+57.021]DC[+57.021]K.S	HexNAc(4)Hex(5)	C[+57]*5, N[+1623]	326	>sp|Q9H3R2|MUC13_HUMAN Mucin-13 OS=Homo sapiens GN=MUC13 PE=1 SV=3	30.3592	28563000
K.AN[+1622.582]LSQVADHLDHIK.E	HexNAc(4)Hex(5)	N[+1623]	278	>sp|P16444|DPEP1_HUMAN Dipeptidase 1 OS=Homo sapiens GN=DPEP1 PE=1 SV=3	35.3763	59054000
R.EAGN[+1622.582]HTSGAGLVQINK.S	HexNAc(4)Hex(5)	N[+1623]	80	>sp|P20645|MPRD_HUMAN Cation-dependent mannose-6-phosphate receptor OS=Homo sapiens GN=M6PR PE=1 SV=1	15.6902	80375000
R.YHQPGHEAVTSAVDQLQQEFHC[+57.021]C[+57.021]GSN[+1622.582]NSQDWR.D	HexNAc(4)Hex(5)	C[+57]*2, N[+1623]	134	>sp|P48509|CD151_HUMAN CD151 antigen OS=Homo sapiens GN=CD151 PE=1 SV=3	51.0684	182390000
R.LVIHSLDYSDQGN[+1622.582]YSC[+57.021]VASTELDVVESR.A	HexNAc(4)Hex(5)	C[+57], N[+1623]	576	>sp|P32004|L1CAM_HUMAN Neural cell adhesion molecule L1 OS=Homo sapiens GN=L1CAM PE=1 SV=2	60.2863	11024000
K.DTC[+57.021]TQEC[+57.021]SYFN[+1622.582]ITK.V	HexNAc(4)Hex(5)	C[+57]*2, N[+1623]	659	>sp|P05556|ITB1_HUMAN Integrin beta-1 OS=Homo sapiens GN=ITGB1 PE=1 SV=2	34.249	21137000
K.TC[+57.021]PAGVMGEN[+1622.582]NTLVWK.Y	HexNAc(4)Hex(5)	C[+57], N[+1623]	594	>sp|P00533|EGFR_HUMAN Epidermal growth factor receptor OS=Homo sapiens GN=EGFR PE=1 SV=2	42.7886	14744000
K.QLVLN[+1622.582]LTGNTLC[+57.021]AGGASDEK.L	HexNAc(4)Hex(5)	C[+57], N[+1623]	356	>sp|O00592|PODXL_HUMAN Podocalyxin OS=Homo sapiens GN=PODXL PE=1 SV=2	51.174	80150000
R.C[+57.021]DYYGC[+57.021]N[+1622.582]QTADDC[+57.021]LNGLAC[+57.021]DC[+57.021]K.S	HexNAc(4)Hex(5)	C[+57]*5, N[+1623]	326	>sp|Q9H3R2|MUC13_HUMAN Mucin-13 OS=Homo sapiens GN=MUC13 PE=1 SV=3	34.5388	56399000
K.SDAVSHTGN[+1622.582]YTC[+57.021]EVTELTR.E	HexNAc(4)Hex(5)	C[+57], N[+1623]	103	>sp|Q08722|CD47_HUMAN Leukocyte surface antigen CD47 OS=Homo sapiens GN=CD47 PE=1 SV=1	32.7486	69947000
K.DASSFLAEWQN[+1622.582]ITK.G	HexNAc(4)Hex(5)	N[+1623]	355	>sp|P08195|4F2_HUMAN 4F2 cell-surface antigen heavy chain OS=Homo sapiens GN=SLC3A2 PE=1 SV=3	68.6149	206090000
R.NFPDAFEYNN[+1767.619]VSR.Q	HexNAc(4)Hex(4)NeuGc(1)	N[+1768]	155	>sp|P14384|CBPM_HUMAN Carboxypeptidase M OS=Homo sapiens GN=CPM PE=1 SV=2	38.9806	39883000
K.VSN[+1751.624]YSR.G	HexNAc(4)Hex(4)NeuAc(1)	N[+1752]	199	>sp|P15328|FOLR1_HUMAN Folate receptor alpha OS=Homo sapiens GN=FOLR1 PE=1 SV=3	8.7189	21704000
R.VYWN[+1751.624]R.S	HexNAc(4)Hex(4)NeuAc(1)	N[+1752]	704	>sp|Q7Z388|D19L4_HUMAN Probable C-mannosyltransferase DPY19L4 OS=Homo sapiens GN=DPY19L4 PE=1 SV=1	20.3117	70970000
R.YVWN[+1751.624]R.T	HexNAc(4)Hex(4)NeuAc(1)	N[+1752]	265	>sp|P10696|PPBN_HUMAN Alkaline phosphatase, placental-like OS=Homo sapiens GN=ALPPL2 PE=2 SV=4	20.3117	70970000
R.VYWN[+1751.624]R.S	HexNAc(4)Hex(4)NeuAc(1)	N[+1752]	704	>sp|Q7Z388|D19L4_HUMAN Probable C-mannosyltransferase DPY19L4 OS=Homo sapiens GN=DPY19L4 PE=1 SV=1	19.1576
R.VYWN[+1751.624]R.S	HexNAc(4)Hex(4)NeuAc(1)	N[+1752]	704	>sp|Q7Z388|D19L4_HUMAN Probable C-mannosyltransferase DPY19L4 OS=Homo sapiens GN=DPY19L4 PE=1 SV=1	23.7114	1104600000
R.YVWN[+1751.624]R.T	HexNAc(4)Hex(4)NeuAc(1)	N[+1752]	265	>sp|P10696|PPBN_HUMAN Alkaline phosphatase, placental-like OS=Homo sapiens GN=ALPPL2 PE=2 SV=4	23.7114	1104600000
K.QLVLN[+1751.624]LTGNTLC[+57.021]AGGASDEK.L	HexNAc(4)Hex(4)NeuAc(1)	C[+57], N[+1752]	356	>sp|O00592|PODXL_HUMAN Podocalyxin OS=Homo sapiens GN=PODXL PE=1 SV=2	65.8197
K.FLSSSPHLPPSSYFN[+1751.624]ASGR.A	HexNAc(4)Hex(4)NeuAc(1)	N[+1752]	429	>sp|O14773|TPP1_HUMAN Tripeptidyl-peptidase 1 OS=Homo sapiens GN=TPP1 PE=1 SV=2	49.1755	71875000
K.NAC[+57.021]C[+57.021]STN[+1751.624]TSQEAHK.D	HexNAc(4)Hex(4)NeuAc(1)	C[+57]*2, N[+1752]	63	>sp|P15328|FOLR1_HUMAN Folate receptor alpha OS=Homo sapiens GN=FOLR1 PE=1 SV=3	5.9167	35969000
R.LN[+1751.624]SSTIK.Y	HexNAc(4)Hex(4)NeuAc(1)	N[+1752]	274	>sp|P13473|LAMP2_HUMAN Lysosome-associated membrane glycoprotein 2 OS=Homo sapiens GN=LAMP2 PE=1 SV=2	11.5716	80618000
R.C[+57.021]DYYGC[+57.021]N[+1751.624]QTADDC[+57.021]LNGLAC[+57.021]DC[+57.021]K.S	HexNAc(4)Hex(4)NeuAc(1)	C[+57]*5, N[+1752]	326	>sp|Q9H3R2|MUC13_HUMAN Mucin-13 OS=Homo sapiens GN=MUC13 PE=1 SV=3	44.4553	13262000
K.LRNPC[+57.021]TSEQN[+1751.624]C[+57.021]TSPFSYK.N	HexNAc(4)Hex(4)NeuAc(1)	C[+57]*2, N[+1752]	203	>sp|P05556|ITB1_HUMAN Integrin beta-1 OS=Homo sapiens GN=ITGB1 PE=1 SV=2	27.7494	57782000
R.TN[+1751.624]STFVQALVEHVK.E	HexNAc(4)Hex(4)NeuAc(1)	N[+1752]	214	>sp|P07602|SAP_HUMAN Prosaposin OS=Homo sapiens GN=PSAP PE=1 SV=2	60.2633	48331000
K.GWN[+1751.624]WTSGFNK.C	HexNAc(4)Hex(4)NeuAc(1)	N[+1752]	159	>sp|P15328|FOLR1_HUMAN Folate receptor alpha OS=Homo sapiens GN=FOLR1 PE=1 SV=3	55.1843	359750000
K.TC[+57.021]DWLPKPN[+1751.624]MSASC[+57.021]K.E	HexNAc(4)Hex(4)NeuAc(1)	C[+57]*2, N[+1752]	93	>sp|P07602|SAP_HUMAN Prosaposin OS=Homo sapiens GN=PSAP PE=1 SV=2	38.5475	79025000
K.DN[+1751.624]ATEEEILVYLEK.T	HexNAc(4)Hex(4)NeuAc(1)	N[+1752]	79	>sp|P07602|SAP_HUMAN Prosaposin OS=Homo sapiens GN=PSAP PE=1 SV=2	68.4075	8727000
R.TN[+1751.624]STFVQALVEHVK.E	HexNAc(4)Hex(4)NeuAc(1)	N[+1752]	214	>sp|P07602|SAP_HUMAN Prosaposin OS=Homo sapiens GN=PSAP PE=1 SV=2	59.9505	48331000
K.AFN[+1751.624]STLPTMAQMEK.A	HexNAc(4)Hex(4)NeuAc(1)	N[+1752]	55	>sp|P16070|CD44_HUMAN CD44 antigen OS=Homo sapiens GN=CD44 PE=1 SV=3	52.9751
K.YGC[+57.021]C[+57.021]PMPN[+1751.624]ATC[+57.021]C[+57.021]SDHLHC[+57.021]C[+57.021]PQDTVC[+57.021]DLIQSK.C	HexNAc(4)Hex(4)NeuAc(1)	C[+57]*7, N[+1752]	229	>sp|P28799|GRN_HUMAN Granulins OS=Homo sapiens GN=GRN PE=1 SV=2	49.2857
K.N[+2043.740]GTNDGDYVFLTGEDSYLN[+1702.581]FTK.I	HexNAc(4)Hex(4)Fuc(2)NeuAc(1),HexNAc(2)Hex(8)	N[+1703][+2044]	206	>sp|Q14108|SCRB2_HUMAN Lysosome membrane protein 2 OS=Homo sapiens GN=SCARB2 PE=1 SV=2	63.0208	10320000
R.N[+2043.740]MSC[+57.021]SIN[+1200.428]NTLLGQK.K	HexNAc(4)Hex(4)Fuc(2)NeuAc(1),HexNAc(2)Hex(4)Fuc(1)	C[+57], N[+1200][+2044]	216	>sp|Q7KYR7|BT2A1_HUMAN Butyrophilin subfamily 2 member A1 OS=Homo sapiens GN=BTN2A1 PE=1 SV=3	27.7749	21990000
K.GWN[+2043.740]WTSGFNK.C	HexNAc(4)Hex(4)Fuc(2)NeuAc(1)	N[+2044]	159	>sp|P15328|FOLR1_HUMAN Folate receptor alpha OS=Homo sapiens GN=FOLR1 PE=1 SV=3	43.1438	115080000
K.GWN[+1752.645]WTSGFNK.C	HexNAc(4)Hex(4)Fuc(2)	N[+1753]	159	>sp|P15328|FOLR1_HUMAN Folate receptor alpha OS=Homo sapiens GN=FOLR1 PE=1 SV=3	51.1842	104260000
K.N[+1752.645]ATYGYVLDDPDPDDGFNYK.Q	HexNAc(4)Hex(4)Fuc(2)	N[+1753]	131	>sp|O43852|CALU_HUMAN Calumenin OS=Homo sapiens GN=CALU PE=1 SV=2	50.1712	28954000
R.FTFTSHTPGEHQIC[+57.021]LHSN[+1752.645]STK.F	HexNAc(4)Hex(4)Fuc(2)	C[+57], N[+1753]	108	>sp|Q9BVK6|TMED9_HUMAN Transmembrane emp24 domain-containing protein 9 OS=Homo sapiens GN=TMED9 PE=1 SV=2	24.9778	28302000
K.EN[+1752.645]TSDPSLVIAFGR.G	HexNAc(4)Hex(4)Fuc(2)	N[+1753]	83	>sp|P11279|LAMP1_HUMAN Lysosome-associated membrane glycoprotein 1 OS=Homo sapiens GN=LAMP1 PE=1 SV=3	54.5791
K.NAC[+57.021]C[+57.021]STN[+1752.645]TSQEAHK.D	HexNAc(4)Hex(4)Fuc(2)	C[+57]*2, N[+1753]	63	>sp|P15328|FOLR1_HUMAN Folate receptor alpha OS=Homo sapiens GN=FOLR1 PE=1 SV=3	6.7319	143120000
K.YGC[+57.021]C[+57.021]PMPN[+1752.645]ATC[+57.021]C[+57.021]SDHLHC[+57.021]C[+57.021]PQDTVC[+57.021]DLIQSK.C	HexNAc(4)Hex(4)Fuc(2)	C[+57]*7, N[+1753]	229	>sp|P28799|GRN_HUMAN Granulins OS=Homo sapiens GN=GRN PE=1 SV=2	49.4728	33770000
R.VFPYISVMVNN[+1752.645]GSLSYDHSK.D	HexNAc(4)Hex(4)Fuc(2)	N[+1753]	173	>sp|Q12907|LMAN2_HUMAN Vesicular integral-membrane protein VIP36 OS=Homo sapiens GN=LMAN2 PE=1 SV=1	60.8824	24483000
R.TN[+1913.677]STFVQALVEHVK.E	HexNAc(4)Hex(4)Fuc(1)NeuGc(1)	N[+1914]	214	>sp|P07602|SAP_HUMAN Prosaposin OS=Homo sapiens GN=PSAP PE=1 SV=2	59.4449	24660000
R.TN[+1913.677]STFVQALVEHVK.E	HexNAc(4)Hex(4)Fuc(1)NeuGc(1)	N[+1914]	214	>sp|P07602|SAP_HUMAN Prosaposin OS=Homo sapiens GN=PSAP PE=1 SV=2	59.5856	24660000
K.N[+1897.682]GTNDGDYVFLTGEDSYLN[+1362.481]FTK.I	HexNAc(4)Hex(4)Fuc(1)NeuAc(1),HexNAc(2)Hex(5)Fuc(1)	N[+1362][+1898]	206	>sp|Q14108|SCRB2_HUMAN Lysosome membrane protein 2 OS=Homo sapiens GN=SCARB2 PE=1 SV=2	63.7924	75592000
K.N[+1897.682]GTNDGDYVFLTGEDSYLN[+1200.428]FTK.I	HexNAc(4)Hex(4)Fuc(1)NeuAc(1),HexNAc(2)Hex(4)Fuc(1)	N[+1200][+1898]	206	>sp|Q14108|SCRB2_HUMAN Lysosome membrane protein 2 OS=Homo sapiens GN=SCARB2 PE=1 SV=2	63.8214	22676000
K.QRN[+1897.682]NSWVK.S	HexNAc(4)Hex(4)Fuc(1)NeuAc(1)	N[+1898]	523	>sp|Q9P2B2|FPRP_HUMAN Prostaglandin F2 receptor negative regulator OS=Homo sapiens GN=PTGFRN PE=1 SV=2	10.3891	17684000
K.VKPQWFN[+1897.682]R.T	HexNAc(4)Hex(4)Fuc(1)NeuAc(1)	N[+1898]	90	>sp|Q7Z418|KCNKI_HUMAN Potassium channel subfamily K member 18 OS=Homo sapiens GN=KCNK18 PE=1 SV=1	7.6472	289040000
K.VSN[+1897.682]YSR.G	HexNAc(4)Hex(4)Fuc(1)NeuAc(1)	N[+1898]	199	>sp|P15328|FOLR1_HUMAN Folate receptor alpha OS=Homo sapiens GN=FOLR1 PE=1 SV=3	8.7578	200950000
R.ELAVPDGYTN[+1897.682]R.T	HexNAc(4)Hex(4)Fuc(1)NeuAc(1)	N[+1898]	77	>sp|P26006|ITA3_HUMAN Integrin alpha-3 OS=Homo sapiens GN=ITGA3 PE=1 SV=5	31.1888	14577000
R.ALSN[+1897.682]ISLR.L	HexNAc(4)Hex(4)Fuc(1)NeuAc(1)	N[+1898]	124	>sp|O15031|PLXB2_HUMAN Plexin-B2 OS=Homo sapiens GN=PLXNB2 PE=1 SV=3	31.8124	18163000
K.GLVSGGLYESHVGC[+57.021]RPYSIPPC[+57.021]EHHVN[+1897.682]GSRPPC[+57.021]TGEGDTPK.C	HexNAc(4)Hex(4)Fuc(1)NeuAc(1)	C[+57]*3, N[+1898]	166	>sp|P07858|CATB_HUMAN Cathepsin B OS=Homo sapiens GN=CTSB PE=1 SV=3	34.0332	57121000
R.N[+1897.682]ATGDYK.C	HexNAc(4)Hex(4)Fuc(1)NeuAc(1)	N[+1898]	306	>sp|Q13740|CD166_HUMAN CD166 antigen OS=Homo sapiens GN=ALCAM PE=1 SV=2	8.2571	1611900
K.QLVLN[+1897.682]LTGNTLC[+57.021]AGGASDEK.L	HexNAc(4)Hex(4)Fuc(1)NeuAc(1)	C[+57], N[+1898]	356	>sp|O00592|PODXL_HUMAN Podocalyxin OS=Homo sapiens GN=PODXL PE=1 SV=2	65.6603
R.ELAVPDGYTN[+1897.682]R.T	HexNAc(4)Hex(4)Fuc(1)NeuAc(1)	N[+1898]	77	>sp|P26006|ITA3_HUMAN Integrin alpha-3 OS=Homo sapiens GN=ITGA3 PE=1 SV=5	31.2932	14577000
R.FNQC[+57.021]N[+1897.682]TTR.G	HexNAc(4)Hex(4)Fuc(1)NeuAc(1)	C[+57], N[+1898]	137	>sp|P09923|PPBI_HUMAN Intestinal-type alkaline phosphatase OS=Homo sapiens GN=ALPI PE=1 SV=2	8.8658	32959000
K.LIDNN[+1897.682]K.T	HexNAc(4)Hex(4)Fuc(1)NeuAc(1)	N[+1898]	328	>sp|P07602|SAP_HUMAN Prosaposin OS=Homo sapiens GN=PSAP PE=1 SV=2	8.5558	153690000
K.GSLSYLN[+1897.682]VTR.K	HexNAc(4)Hex(4)Fuc(1)NeuAc(1)	N[+1898]	257	>sp|P07339|CATD_HUMAN Cathepsin D OS=Homo sapiens GN=CTSD PE=1 SV=1	37.623	29571000
R.KDN[+1897.682]TTVTR.L	HexNAc(4)Hex(4)Fuc(1)NeuAc(1)	N[+1898]	247	>sp|P11279|LAMP1_HUMAN Lysosome-associated membrane glycoprotein 1 OS=Homo sapiens GN=LAMP1 PE=1 SV=3	6.3602	67239000
K.LIDNN[+1897.682]K.T	HexNAc(4)Hex(4)Fuc(1)NeuAc(1)	N[+1898]	328	>sp|P07602|SAP_HUMAN Prosaposin OS=Homo sapiens GN=PSAP PE=1 SV=2	8.1293	59488000
R.FNQC[+57.021]N[+1897.682]TTR.G	HexNAc(4)Hex(4)Fuc(1)NeuAc(1)	C[+57], N[+1898]	137	>sp|P09923|PPBI_HUMAN Intestinal-type alkaline phosphatase OS=Homo sapiens GN=ALPI PE=1 SV=2	9.8346	1581900000
K.EDVYRN[+1897.682]HSIFLADINQER.G	HexNAc(4)Hex(4)Fuc(1)NeuAc(1)	N[+1898]	192	>sp|P50897|PPT1_HUMAN Palmitoyl-protein thioesterase 1 OS=Homo sapiens GN=PPT1 PE=1 SV=1	42.2362	25250000
K.GLVSGGLYESHVGC[+57.021]RPYSIPPC[+57.021]EHHVN[+1897.682]GSRPPC[+57.021]TGEGDTPK.C	HexNAc(4)Hex(4)Fuc(1)NeuAc(1)	C[+57]*3, N[+1898]	166	>sp|P07858|CATB_HUMAN Cathepsin B OS=Homo sapiens GN=CTSB PE=1 SV=3	33.8222	59573000
K.VASVININPN[+1897.682]TTHSTGSC[+57.021]R.S	HexNAc(4)Hex(4)Fuc(1)NeuAc(1)	C[+57], N[+1898]	248	>sp|P13473|LAMP2_HUMAN Lysosome-associated membrane glycoprotein 2 OS=Homo sapiens GN=LAMP2 PE=1 SV=2	29.2543	13336000
R.N[+1897.682]ATVVWMK.D	HexNAc(4)Hex(4)Fuc(1)NeuAc(1)	N[+1898]	361	>sp|Q13740|CD166_HUMAN CD166 antigen OS=Homo sapiens GN=ALCAM PE=1 SV=2	36.0548	43412000
K.NAC[+57.021]C[+57.021]STN[+1897.682]TSQEAHK.D	HexNAc(4)Hex(4)Fuc(1)NeuAc(1)	C[+57]*2, N[+1898]	63	>sp|P15328|FOLR1_HUMAN Folate receptor alpha OS=Homo sapiens GN=FOLR1 PE=1 SV=3	6.7799	85572000
K.GLVSGGLYESHVGC[+57.021]RPYSIPPC[+57.021]EHHVN[+1897.682]GSRPPC[+57.021]TGEGDTPK.C	HexNAc(4)Hex(4)Fuc(1)NeuAc(1)	C[+57]*3, N[+1898]	166	>sp|P07858|CATB_HUMAN Cathepsin B OS=Homo sapiens GN=CTSB PE=1 SV=3	34.9674	59573000
K.GLVSGGLYESHVGC[+57.021]RPYSIPPC[+57.021]EHHVN[+1897.682]GSRPPC[+57.021]TGEGDTPK.C	HexNAc(4)Hex(4)Fuc(1)NeuAc(1)	C[+57]*3, N[+1898]	166	>sp|P07858|CATB_HUMAN Cathepsin B OS=Homo sapiens GN=CTSB PE=1 SV=3	34.6391	59573000
R.GYYN[+1897.682]QSEAGSHTLQR.M	HexNAc(4)Hex(4)Fuc(1)NeuAc(1)	N[+1898]	107	>sp|Q9TNN7|1C05_HUMAN HLA class I histocompatibility antigen, Cw-5 alpha chain OS=Homo sapiens GN=HLA-C PE=1 SV=1	14.7437
K.EGDLTLYAINLHN[+1897.682]VTK.Y	HexNAc(4)Hex(4)Fuc(1)NeuAc(1)	N[+1898]	447	>sp|Q9Y251|HPSE_HUMAN Heparanase OS=Homo sapiens GN=HPSE PE=1 SV=2	56.0339	23743000
K.VPGN[+1897.682]QTSTTLK.L	HexNAc(4)Hex(4)Fuc(1)NeuAc(1)	N[+1898]	668	>sp|P32004|L1CAM_HUMAN Neural cell adhesion molecule L1 OS=Homo sapiens GN=L1CAM PE=1 SV=2	14.5391	30234000
K.GWN[+1897.682]WTSGFNK.C	HexNAc(4)Hex(4)Fuc(1)NeuAc(1)	N[+1898]	159	>sp|P15328|FOLR1_HUMAN Folate receptor alpha OS=Homo sapiens GN=FOLR1 PE=1 SV=3	49.7177	21716000
R.N[+1897.682]HSIFLADINQER.G	HexNAc(4)Hex(4)Fuc(1)NeuAc(1)	N[+1898]	197	>sp|P50897|PPT1_HUMAN Palmitoyl-protein thioesterase 1 OS=Homo sapiens GN=PPT1 PE=1 SV=1	38.1563	56842000
R.VVRPDSELGERPPEDN[+1897.682]QSFQYDHEAFLGK.E	HexNAc(4)Hex(4)Fuc(1)NeuAc(1)	N[+1898]	38	>sp|Q15293|RCN1_HUMAN Reticulocalbin-1 OS=Homo sapiens GN=RCN1 PE=1 SV=1	42.5638	25123000
K.GWN[+1897.682]WTSGFNK.C	HexNAc(4)Hex(4)Fuc(1)NeuAc(1)	N[+1898]	159	>sp|P15328|FOLR1_HUMAN Folate receptor alpha OS=Homo sapiens GN=FOLR1 PE=1 SV=3	54.2338	185390000
R.GYYN[+1897.682]QSEAGSHTLQR.M	HexNAc(4)Hex(4)Fuc(1)NeuAc(1)	N[+1898]	107	>sp|Q9TNN7|1C05_HUMAN HLA class I histocompatibility antigen, Cw-5 alpha chain OS=Homo sapiens GN=HLA-C PE=1 SV=1	17.2586	386280000
K.NAC[+57.021]C[+57.021]STN[+1897.682]TSQEAHK.D	HexNAc(4)Hex(4)Fuc(1)NeuAc(1)	C[+57]*2, N[+1898]	63	>sp|P15328|FOLR1_HUMAN Folate receptor alpha OS=Homo sapiens GN=FOLR1 PE=1 SV=3	5.985	641840000
K.GLVSGGLYESHVGC[+57.021]RPYSIPPC[+57.021]EHHVN[+1897.682]GSRPPC[+57.021]TGEGDTPK.C	HexNAc(4)Hex(4)Fuc(1)NeuAc(1)	C[+57]*3, N[+1898]	166	>sp|P07858|CATB_HUMAN Cathepsin B OS=Homo sapiens GN=CTSB PE=1 SV=3	34.2113	59573000
R.VTGLN[+1897.682]C[+57.021]TTNHPINPK.G	HexNAc(4)Hex(4)Fuc(1)NeuAc(1)	C[+57], N[+1898]	864	>sp|P08648|ITA5_HUMAN Integrin alpha-5 OS=Homo sapiens GN=ITGA5 PE=1 SV=2	21.1927	6657800
R.FNPN[+1897.682]ISWQPIPVHTVPITEDR.L	HexNAc(4)Hex(4)Fuc(1)NeuAc(1)	N[+1898]	130	>sp|P11117|PPAL_HUMAN Lysosomal acid phosphatase OS=Homo sapiens GN=ACP2 PE=1 SV=3	66.3017	29161000
K.TC[+57.021]DWLPKPN[+1897.682]MSASC[+57.021]K.E	HexNAc(4)Hex(4)Fuc(1)NeuAc(1)	C[+57]*2, N[+1898]	93	>sp|P07602|SAP_HUMAN Prosaposin OS=Homo sapiens GN=PSAP PE=1 SV=2	38.4521	495290000
K.TC[+57.021]DWLPKPN[+1897.682]MSASC[+57.021]K.E	HexNAc(4)Hex(4)Fuc(1)NeuAc(1)	C[+57]*2, N[+1898]	93	>sp|P07602|SAP_HUMAN Prosaposin OS=Homo sapiens GN=PSAP PE=1 SV=2	37.83	495290000
R.TN[+1897.682]STFVQALVEHVK.E	HexNAc(4)Hex(4)Fuc(1)NeuAc(1)	N[+1898]	214	>sp|P07602|SAP_HUMAN Prosaposin OS=Homo sapiens GN=PSAP PE=1 SV=2	64.6384	53461000
K.TC[+57.021]DWLPKPN[+1897.682]MSASC[+57.021]K.E	HexNAc(4)Hex(4)Fuc(1)NeuAc(1)	C[+57]*2, N[+1898]	93	>sp|P07602|SAP_HUMAN Prosaposin OS=Homo sapiens GN=PSAP PE=1 SV=2	38.1276	495290000
R.TN[+1897.682]STFVQALVEHVK.E	HexNAc(4)Hex(4)Fuc(1)NeuAc(1)	N[+1898]	214	>sp|P07602|SAP_HUMAN Prosaposin OS=Homo sapiens GN=PSAP PE=1 SV=2	59.6189	1339400000
K.ILLTC[+57.021]SLN[+1897.682]DSATEVTGHR.W	HexNAc(4)Hex(4)Fuc(1)NeuAc(1)	C[+57], N[+1898]	153	>sp|P35613|BASI_HUMAN Basigin OS=Homo sapiens GN=BSG PE=1 SV=2	47.9254	70031000
K.DN[+1897.682]ATEEEILVYLEK.T	HexNAc(4)Hex(4)Fuc(1)NeuAc(1)	N[+1898]	79	>sp|P07602|SAP_HUMAN Prosaposin OS=Homo sapiens GN=PSAP PE=1 SV=2	68.3879	107150000
K.VSN[+1606.587]YSR.G	HexNAc(4)Hex(4)Fuc(1)	N[+1607]	199	>sp|P15328|FOLR1_HUMAN Folate receptor alpha OS=Homo sapiens GN=FOLR1 PE=1 SV=3	6.671
R.VVRPDSELGERPPEDN[+1606.587]QSFQYDHEAFLGK.E	HexNAc(4)Hex(4)Fuc(1)	N[+1607]	38	>sp|Q15293|RCN1_HUMAN Reticulocalbin-1 OS=Homo sapiens GN=RCN1 PE=1 SV=1	39.8363	22850000
R.VFPYISVMVNN[+1606.587]GSLSYDHSK.D	HexNAc(4)Hex(4)Fuc(1)	N[+1607]	173	>sp|Q12907|LMAN2_HUMAN Vesicular integral-membrane protein VIP36 OS=Homo sapiens GN=LMAN2 PE=1 SV=1	60.8929	8953500
K.VLSLPLN[+1589.571]SSAVVN[+3517.228]C[+57.021]SVHGLPTPALR.W	HexNAc(4)Hex(3)NeuAc(1),HexNAc(6)Hex(7)NeuAc(4)	C[+57], N[+1590][+3517]	371	>sp|P50895|BCAM_HUMAN Basal cell adhesion molecule OS=Homo sapiens GN=BCAM PE=1 SV=2	64.7865	7532900
R.VYWN[+1589.571]R.S	HexNAc(4)Hex(3)NeuAc(1)	N[+1590]	704	>sp|Q7Z388|D19L4_HUMAN Probable C-mannosyltransferase DPY19L4 OS=Homo sapiens GN=DPY19L4 PE=1 SV=1	23.5934
K.SN[+1736.650]ITFNNN[+1897.682]DTVSFLEYR.T	HexNAc(4)Hex(3)Fuc(3),HexNAc(4)Hex(4)Fuc(1)NeuAc(1)	N[+1737][+1898]	101	>sp|Q8WTV0|SCRB1_HUMAN Scavenger receptor class B member 1 OS=Homo sapiens GN=SCARB1 PE=1 SV=1	51.7717
R.FPPAAPPAEPVTVFPSMLNVAANHPN[+1736.650]ASTVGLVLPPAAGAGGSR.L	HexNAc(4)Hex(3)Fuc(3)	N[+1737]	163	>sp|Q9Y4D7|PLXD1_HUMAN Plexin-D1 OS=Homo sapiens GN=PLXND1 PE=1 SV=3	71.2897
R.ITIPPHLAYGEN[+1444.534]GTGDK.I	HexNAc(4)Hex(3)Fuc(1)	N[+1445]	341	>sp|Q96AY3|FKB10_HUMAN Peptidyl-prolyl cis-trans isomerase FKBP10 OS=Homo sapiens GN=FKBP10 PE=1 SV=1	34.7693	15441000
K.HNN[+1444.534]DTQHIWESDSNEFSVIADPR.G	HexNAc(4)Hex(3)Fuc(1)	N[+1445]	215	>sp|P14625|ENPL_HUMAN Endoplasmin OS=Homo sapiens GN=HSP90B1 PE=1 SV=1	46.9928	24537000
R.ITIPPHLAYGEN[+1444.534]GTGDK.I	HexNAc(4)Hex(3)Fuc(1)	N[+1445]	341	>sp|Q96AY3|FKB10_HUMAN Peptidyl-prolyl cis-trans isomerase FKBP10 OS=Homo sapiens GN=FKBP10 PE=1 SV=1	35.3175	15441000
K.ILLTC[+57.021]SLN[+1444.534]DSATEVTGHR.W	HexNAc(4)Hex(3)Fuc(1)	C[+57], N[+1445]	153	>sp|P35613|BASI_HUMAN Basigin OS=Homo sapiens GN=BSG PE=1 SV=2	40.4518	15721000
R.N[+1444.534]ATYGHYAPGEEFHDVEDAETYKK.M	HexNAc(4)Hex(3)Fuc(1)	N[+1445]	140	>sp|Q96D15|RCN3_HUMAN Reticulocalbin-3 OS=Homo sapiens GN=RCN3 PE=1 SV=1	29.9004	197810000
K.VIDGMTVVHSIELQATDGHDRPLTN[+1444.534]C[+57.021]SIINSGK.I	HexNAc(4)Hex(3)Fuc(1)	C[+57], N[+1445]	166	>sp|P45877|PPIC_HUMAN Peptidyl-prolyl cis-trans isomerase C OS=Homo sapiens GN=PPIC PE=1 SV=1	63.9668	7095100
R.FTFTSHTPGEHQIC[+57.021]LHSN[+1444.534]STK.F	HexNAc(4)Hex(3)Fuc(1)	C[+57], N[+1445]	108	>sp|Q9BVK6|TMED9_HUMAN Transmembrane emp24 domain-containing protein 9 OS=Homo sapiens GN=TMED9 PE=1 SV=2	25.4153	40581000
R.VIYN[+1298.476]LTEK.G	HexNAc(4)Hex(3)	N[+1298]	425	>sp|Q969V3|NCLN_HUMAN Nicalin OS=Homo sapiens GN=NCLN PE=1 SV=2	22.1595	11407000
K.N[+1872.651]MTFDLPSDATVVLN[+1387.512]R.S	HexNAc(3)Hex(6)NeuAc(1),HexNAc(3)Hex(3)Fuc(2)	N[+1388][+1873]	62	>sp|P11279|LAMP1_HUMAN Lysosome-associated membrane glycoprotein 1 OS=Homo sapiens GN=LAMP1 PE=1 SV=3	58.0328	123300000
K.VSN[+1872.651]YSR.G	HexNAc(3)Hex(6)NeuAc(1)	N[+1873]	199	>sp|P15328|FOLR1_HUMAN Folate receptor alpha OS=Homo sapiens GN=FOLR1 PE=1 SV=3	6.7753	162210000
R.VYWN[+1872.651]R.S	HexNAc(3)Hex(6)NeuAc(1)	N[+1873]	704	>sp|Q7Z388|D19L4_HUMAN Probable C-mannosyltransferase DPY19L4 OS=Homo sapiens GN=DPY19L4 PE=1 SV=1	18.7309	87026000
R.YVWN[+1872.651]R.T	HexNAc(3)Hex(6)NeuAc(1)	N[+1873]	265	>sp|P10696|PPBN_HUMAN Alkaline phosphatase, placental-like OS=Homo sapiens GN=ALPPL2 PE=2 SV=4	18.7309	87026000
R.LN[+1872.651]SSTIK.Y	HexNAc(3)Hex(6)NeuAc(1)	N[+1873]	274	>sp|P13473|LAMP2_HUMAN Lysosome-associated membrane glycoprotein 2 OS=Homo sapiens GN=LAMP2 PE=1 SV=2	11.0261	60031000
K.N[+1872.651]GSLFAFR.G	HexNAc(3)Hex(6)NeuAc(1)	N[+1873]	169	>sp|P04004|VTNC_HUMAN Vitronectin OS=Homo sapiens GN=VTN PE=1 SV=1	42.5546
K.TAVN[+1872.651]C[+57.021]SSDFDAC[+57.021]LITK.A	HexNAc(3)Hex(6)NeuAc(1)	C[+57]*2, N[+1873]	40	>sp|P13987|CD59_HUMAN CD59 glycoprotein OS=Homo sapiens GN=CD59 PE=1 SV=1	42.0489	27461000
K.GWN[+1872.651]WTSGFNK.C	HexNAc(3)Hex(6)NeuAc(1)	N[+1873]	159	>sp|P15328|FOLR1_HUMAN Folate receptor alpha OS=Homo sapiens GN=FOLR1 PE=1 SV=3	48.9645	91542000
K.NAC[+57.021]C[+57.021]STN[+1872.651]TSQEAHK.D	HexNAc(3)Hex(6)NeuAc(1)	C[+57]*2, N[+1873]	63	>sp|P15328|FOLR1_HUMAN Folate receptor alpha OS=Homo sapiens GN=FOLR1 PE=1 SV=3	5.7701	847040000
R.GHAHLAALVNHESYN[+1872.651]FSHR.I	HexNAc(3)Hex(6)NeuAc(1)	N[+1873]	198	>sp|Q96RQ1|ERGI2_HUMAN Endoplasmic reticulum-Golgi intermediate compartment protein 2 OS=Homo sapiens GN=ERGIC2 PE=1 SV=2	27.0756	24864000
K.TC[+57.021]DWLPKPN[+1872.651]MSASC[+57.021]K.E	HexNAc(3)Hex(6)NeuAc(1)	C[+57]*2, N[+1873]	93	>sp|P07602|SAP_HUMAN Prosaposin OS=Homo sapiens GN=PSAP PE=1 SV=2	37.3008	29251000
K.NAC[+57.021]C[+57.021]STN[+1872.651]TSQEAHK.D	HexNAc(3)Hex(6)NeuAc(1)	C[+57]*2, N[+1873]	63	>sp|P15328|FOLR1_HUMAN Folate receptor alpha OS=Homo sapiens GN=FOLR1 PE=1 SV=3	5.786	847040000
K.VASVININPN[+1872.651]TTHSTGSC[+57.021]R.S	HexNAc(3)Hex(6)NeuAc(1)	C[+57], N[+1873]	248	>sp|P13473|LAMP2_HUMAN Lysosome-associated membrane glycoprotein 2 OS=Homo sapiens GN=LAMP2 PE=1 SV=2	28.0492	35139000
K.QLVLN[+1872.651]LTGNTLC[+57.021]AGGASDEK.L	HexNAc(3)Hex(6)NeuAc(1)	C[+57], N[+1873]	356	>sp|O00592|PODXL_HUMAN Podocalyxin OS=Homo sapiens GN=PODXL PE=1 SV=2	55.7103	46896000
K.C[+57.021]C[+57.021]GAAN[+1872.651]YTDWEK.I	HexNAc(3)Hex(6)NeuAc(1)	C[+57]*2, N[+1873]	145	>sp|P08962|CD63_HUMAN CD63 antigen OS=Homo sapiens GN=CD63 PE=1 SV=2	26.2451	39320000
K.DASSFLAEWQN[+1872.651]ITK.G	HexNAc(3)Hex(6)NeuAc(1)	N[+1873]	355	>sp|P08195|4F2_HUMAN 4F2 cell-surface antigen heavy chain OS=Homo sapiens GN=SLC3A2 PE=1 SV=3	71.2621	83994000
R.TSIPTINMEN[+2034.703]K.T	HexNAc(3)Hex(6)Fuc(1)NeuGc(1)	N[+2035]	960	>sp|P26006|ITA3_HUMAN Integrin alpha-3 OS=Homo sapiens GN=ITGA3 PE=1 SV=5	32.7632	13479000
K.C[+57.021]C[+57.021]GAAN[+2034.703]YTDWEK.I	HexNAc(3)Hex(6)Fuc(1)NeuGc(1)	C[+57]*2, N[+2035]	145	>sp|P08962|CD63_HUMAN CD63 antigen OS=Homo sapiens GN=CD63 PE=1 SV=2	26.033	29264000
K.YPHNHHVVN[+2018.708]NTLEGN[+1548.545]C[+57.021]SSK.S	HexNAc(3)Hex(6)Fuc(1)NeuAc(1),HexNAc(3)Hex(4)NeuAc(1)	C[+57], N[+1549][+2019]	103	>sp|P15586|GNS_HUMAN N-acetylglucosamine-6-sulfatase OS=Homo sapiens GN=GNS PE=1 SV=3	8.6754	20428000
K.N[+2018.708]GTNDGDYVFLTGEDSYLN[+1549.565]FTK.I	HexNAc(3)Hex(6)Fuc(1)NeuAc(1),HexNAc(3)Hex(4)Fuc(2)	N[+1550][+2019]	206	>sp|Q14108|SCRB2_HUMAN Lysosome membrane protein 2 OS=Homo sapiens GN=SCARB2 PE=1 SV=2	63.171	12216000
K.N[+2018.708]GTNDGDYVFLTGEDSYLN[+1387.512]FTK.I	HexNAc(3)Hex(6)Fuc(1)NeuAc(1),HexNAc(3)Hex(3)Fuc(2)	N[+1388][+2019]	206	>sp|Q14108|SCRB2_HUMAN Lysosome membrane protein 2 OS=Homo sapiens GN=SCARB2 PE=1 SV=2	63.368	90089000
R.ADGTVNQIEGEATPVN[+2018.708]LTEPAK.L	HexNAc(3)Hex(6)Fuc(1)NeuAc(1)	N[+2019]	83	>sp|P05090|APOD_HUMAN Apolipoprotein D OS=Homo sapiens GN=APOD PE=1 SV=1	33.651	51505000
K.VASVININPN[+2018.708]TTHSTGSC[+57.021]R.S	HexNAc(3)Hex(6)Fuc(1)NeuAc(1)	C[+57], N[+2019]	248	>sp|P13473|LAMP2_HUMAN Lysosome-associated membrane glycoprotein 2 OS=Homo sapiens GN=LAMP2 PE=1 SV=2	27.9615	21579000
K.NAC[+57.021]C[+57.021]STN[+2018.708]TSQEAHK.D	HexNAc(3)Hex(6)Fuc(1)NeuAc(1)	C[+57]*2, N[+2019]	63	>sp|P15328|FOLR1_HUMAN Folate receptor alpha OS=Homo sapiens GN=FOLR1 PE=1 SV=3	5.833	163030000
K.VSN[+1727.613]YSR.G	HexNAc(3)Hex(6)Fuc(1)	N[+1728]	199	>sp|P15328|FOLR1_HUMAN Folate receptor alpha OS=Homo sapiens GN=FOLR1 PE=1 SV=3	6.2999	539300000
R.THN[+1727.613]LTDLSPHLR.Y	HexNAc(3)Hex(6)Fuc(1)	N[+1728]	977	>sp|P32004|L1CAM_HUMAN Neural cell adhesion molecule L1 OS=Homo sapiens GN=L1CAM PE=1 SV=2	23.315	34601000
R.VQPFN[+1727.613]VTQGK.Y	HexNAc(3)Hex(6)Fuc(1)	N[+1728]	352	>sp|P13473|LAMP2_HUMAN Lysosome-associated membrane glycoprotein 2 OS=Homo sapiens GN=LAMP2 PE=1 SV=2	20.2118	22121000
K.VSN[+1727.613]YSR.G	HexNAc(3)Hex(6)Fuc(1)	N[+1728]	199	>sp|P15328|FOLR1_HUMAN Folate receptor alpha OS=Homo sapiens GN=FOLR1 PE=1 SV=3	5.9406	636370000
R.EAGN[+1727.613]HTSGAGLVQINK.S	HexNAc(3)Hex(6)Fuc(1)	N[+1728]	80	>sp|P20645|MPRD_HUMAN Cation-dependent mannose-6-phosphate receptor OS=Homo sapiens GN=M6PR PE=1 SV=1	15.3786
R.DC[+57.021]VEC[+57.021]LLLHSGKPDN[+1727.613]QTC[+57.021]HSLC[+57.021]R.D	HexNAc(3)Hex(6)Fuc(1)	C[+57]*4, N[+1728]	640	>sp|P18084|ITB5_HUMAN Integrin beta-5 OS=Homo sapiens GN=ITGB5 PE=1 SV=1	35.6078	8143400
K.IIISPEEN[+1727.613]VTLTC[+57.021]TAENQLER.T	HexNAc(3)Hex(6)Fuc(1)	C[+57], N[+1728]	473	>sp|Q13740|CD166_HUMAN CD166 antigen OS=Homo sapiens GN=ALCAM PE=1 SV=2	53.3374	79704000
K.N[+1727.613]LTVC[+57.021]PDGALFEQK.G	HexNAc(3)Hex(6)Fuc(1)	C[+57], N[+1728]	124	>sp|P54709|AT1B3_HUMAN Sodium/potassium-transporting ATPase subunit beta-3 OS=Homo sapiens GN=ATP1B3 PE=1 SV=1	44.3347	39875000
R.TSIPTINMEN[+1727.613]K.T	HexNAc(3)Hex(6)Fuc(1)	N[+1728]	960	>sp|P26006|ITA3_HUMAN Integrin alpha-3 OS=Homo sapiens GN=ITGA3 PE=1 SV=5	28.985	24950000
R.EAGN[+1727.613]HTSGAGLVQINK.S	HexNAc(3)Hex(6)Fuc(1)	N[+1728]	80	>sp|P20645|MPRD_HUMAN Cation-dependent mannose-6-phosphate receptor OS=Homo sapiens GN=M6PR PE=1 SV=1	15.6948	28519000
K.AN[+1727.613]LSQVADHLDHIK.E	HexNAc(3)Hex(6)Fuc(1)	N[+1728]	278	>sp|P16444|DPEP1_HUMAN Dipeptidase 1 OS=Homo sapiens GN=DPEP1 PE=1 SV=3	35.2945	9112000
R.C[+57.021]DYYGC[+57.021]N[+1727.613]QTADDC[+57.021]LNGLAC[+57.021]DC[+57.021]K.S	HexNAc(3)Hex(6)Fuc(1)	C[+57]*5, N[+1728]	326	>sp|Q9H3R2|MUC13_HUMAN Mucin-13 OS=Homo sapiens GN=MUC13 PE=1 SV=3	34.6818	13022000
K.NN[+1727.613]HTASILDR.M	HexNAc(3)Hex(6)Fuc(1)	N[+1728]	129	>sp|P08962|CD63_HUMAN CD63 antigen OS=Homo sapiens GN=CD63 PE=1 SV=2	12.6047	171250000
K.GWN[+1727.613]WTSGFNK.C	HexNAc(3)Hex(6)Fuc(1)	N[+1728]	159	>sp|P15328|FOLR1_HUMAN Folate receptor alpha OS=Homo sapiens GN=FOLR1 PE=1 SV=3	43.7294	59864000
R.THN[+1727.613]LTDLSPHLR.Y	HexNAc(3)Hex(6)Fuc(1)	N[+1728]	977	>sp|P32004|L1CAM_HUMAN Neural cell adhesion molecule L1 OS=Homo sapiens GN=L1CAM PE=1 SV=2	23.3058	34601000
R.TEAGAFEYVPDPTFEN[+1727.613]FTGGVK.K	HexNAc(3)Hex(6)Fuc(1)	N[+1728]	1084	>sp|O15031|PLXB2_HUMAN Plexin-B2 OS=Homo sapiens GN=PLXNB2 PE=1 SV=3	65.7665	40810000
R.YHQPGHEAVTSAVDQLQQEFHC[+57.021]C[+57.021]GSN[+1727.613]NSQDWR.D	HexNAc(3)Hex(6)Fuc(1)	C[+57]*2, N[+1728]	134	>sp|P48509|CD151_HUMAN CD151 antigen OS=Homo sapiens GN=CD151 PE=1 SV=3	50.8999	54248000
K.SDAVSHTGN[+1727.613]YTC[+57.021]EVTELTR.E	HexNAc(3)Hex(6)Fuc(1)	C[+57], N[+1728]	103	>sp|Q08722|CD47_HUMAN Leukocyte surface antigen CD47 OS=Homo sapiens GN=CD47 PE=1 SV=1	32.6576	32912000
K.NAC[+57.021]C[+57.021]STN[+1727.613]TSQEAHK.D	HexNAc(3)Hex(6)Fuc(1)	C[+57]*2, N[+1728]	63	>sp|P15328|FOLR1_HUMAN Folate receptor alpha OS=Homo sapiens GN=FOLR1 PE=1 SV=3	5.6324	1197800000
K.DASSFLAEWQN[+1727.613]ITK.G	HexNAc(3)Hex(6)Fuc(1)	N[+1728]	355	>sp|P08195|4F2_HUMAN 4F2 cell-surface antigen heavy chain OS=Homo sapiens GN=SLC3A2 PE=1 SV=3	68.7107	22881000
K.TSEC[+57.021]DVPEYC[+57.021]N[+1581.555]GSSQFC[+57.021]QPDVFIQNGYPC[+57.021]QNNK.A	HexNAc(3)Hex(6)	C[+57]*4, N[+1582]	477	>sp|Q13443|ADAM9_HUMAN Disintegrin and metalloproteinase domain-containing protein 9 OS=Homo sapiens GN=ADAM9 PE=1 SV=1	52.7879
R.M[+15.995]DPPC[+57.021]TN[+1581.555]TTAASTYLNNPYVR.K	HexNAc(3)Hex(6)	C[+57], M[+16], N[+1582]	327	>sp|P10619|PPGB_HUMAN Lysosomal protective protein OS=Homo sapiens GN=CTSA PE=1 SV=2	36.2424	130380000
R.N[+1581.555]STSIYFK.M	HexNAc(3)Hex(6)	N[+1582]	169	>sp|P19256|LFA3_HUMAN Lymphocyte function-associated antigen 3 OS=Homo sapiens GN=CD58 PE=1 SV=1	18.5464	8737800
K.N[+1581.555]YSVSR.E	HexNAc(3)Hex(6)	N[+1582]	189	>sp|Q9H892|TTC12_HUMAN Tetratricopeptide repeat protein 12 OS=Homo sapiens GN=TTC12 PE=1 SV=2	6.0827	578990000
R.DC[+57.021]PGN[+1581.555]WTWPENSQQTPM[+15.995]C[+57.021]QAWGNPLPELK.C	HexNAc(3)Hex(6)	C[+57]*2, M[+16], N[+1582]	402	>sp|P05362|ICAM1_HUMAN Intercellular adhesion molecule 1 OS=Homo sapiens GN=ICAM1 PE=1 SV=2	63.7498	37964000
R.DIVSSDFLSN[+1581.555]M[+15.995]SMDFQNHLGSC[+57.021]QK.C	HexNAc(3)Hex(6)	C[+57], M[+16], N[+1582]	166	>sp|P00533|EGFR_HUMAN Epidermal growth factor receptor OS=Homo sapiens GN=EGFR PE=1 SV=2	65.3315	17827000
K.SN[+1581.555]LTVLR.E	HexNAc(3)Hex(6)	N[+1582]	704	>sp|P18084|ITB5_HUMAN Integrin beta-5 OS=Homo sapiens GN=ITGB5 PE=1 SV=1	17.7128	48351000
R.EAESLQPM[+15.995]TVVGTDYVFHN[+1581.555]DTK.V	HexNAc(3)Hex(6)	M[+16], N[+1582]	1031	>sp|O15031|PLXB2_HUMAN Plexin-B2 OS=Homo sapiens GN=PLXNB2 PE=1 SV=3	33.4755	59125000
K.QLSC[+57.021]VANQN[+1581.555]GSQADC[+57.021]ELGNPFKR.N	HexNAc(3)Hex(6)	C[+57]*2, N[+1582]	762	>sp|P23229|ITA6_HUMAN Integrin alpha-6 OS=Homo sapiens GN=ITGA6 PE=1 SV=5	34.6587	15702000
R.N[+1581.555]HTYNTYIGQGYIIPGM[+15.995]DQGLQGAC[+57.021]MGER.R	HexNAc(3)Hex(6)	C[+57], M[+16], N[+1582]	310	>sp|Q96AY3|FKB10_HUMAN Peptidyl-prolyl cis-trans isomerase FKBP10 OS=Homo sapiens GN=FKBP10 PE=1 SV=1	44.25	56030000
K.GRDIYTFDGALN[+1581.555]K.S	HexNAc(3)Hex(6)	N[+1582]	62	>sp|Q08722|CD47_HUMAN Leukocyte surface antigen CD47 OS=Homo sapiens GN=CD47 PE=1 SV=1	31.1693	63618000
R.VQPFN[+1581.555]VTQGK.Y	HexNAc(3)Hex(6)	N[+1582]	352	>sp|P13473|LAMP2_HUMAN Lysosome-associated membrane glycoprotein 2 OS=Homo sapiens GN=LAMP2 PE=1 SV=2	20.0784	82550000
R.VVLGAN[+1581.555]GTYSC[+57.021]LVR.N	HexNAc(3)Hex(6)	C[+57], N[+1582]	428	>sp|Q5ZPR3|CD276_HUMAN CD276 antigen OS=Homo sapiens GN=CD276 PE=1 SV=1	39.0863	13872000
R.FFPYAN[+1581.555]GTLGIR.D	HexNAc(3)Hex(6)	N[+1582]	474	>sp|P32004|L1CAM_HUMAN Neural cell adhesion molecule L1 OS=Homo sapiens GN=L1CAM PE=1 SV=2	52.0458	9721500
K.GWN[+1581.555]WTSGFNK.C	HexNAc(3)Hex(6)	N[+1582]	159	>sp|P15328|FOLR1_HUMAN Folate receptor alpha OS=Homo sapiens GN=FOLR1 PE=1 SV=3	44.1623	44696000
R.C[+57.021]DYYGC[+57.021]N[+1581.555]QTADDC[+57.021]LNGLAC[+57.021]DC[+57.021]K.S	HexNAc(3)Hex(6)	C[+57]*5, N[+1582]	326	>sp|Q9H3R2|MUC13_HUMAN Mucin-13 OS=Homo sapiens GN=MUC13 PE=1 SV=3	34.571	13716000
K.IN[+1581.555]NTHALVSLLQNLNK.A	HexNAc(3)Hex(6)	N[+1582]	637	>sp|P55290|CAD13_HUMAN Cadherin-13 OS=Homo sapiens GN=CDH13 PE=1 SV=1	61.6581
K.NN[+1581.555]HTASILDR.M	HexNAc(3)Hex(6)	N[+1582]	129	>sp|P08962|CD63_HUMAN CD63 antigen OS=Homo sapiens GN=CD63 PE=1 SV=2	12.4891	381460000
R.AHC[+57.021]VWLEC[+57.021]PIPDAPVVTN[+1581.555]VTVK.A	HexNAc(3)Hex(6)	C[+57]*2, N[+1582]	909	>sp|P26006|ITA3_HUMAN Integrin alpha-3 OS=Homo sapiens GN=ITGA3 PE=1 SV=5	61.954	28544000
R.C[+57.021]DYYGC[+57.021]N[+1581.555]QTADDC[+57.021]LNGLAC[+57.021]DC[+57.021]K.S	HexNAc(3)Hex(6)	C[+57]*5, N[+1582]	326	>sp|Q9H3R2|MUC13_HUMAN Mucin-13 OS=Homo sapiens GN=MUC13 PE=1 SV=3	34.6449	23326000
K.NRVPDSC[+57.021]C[+57.021]IN[+1581.555]VTVGC[+57.021]GINFNEK.A	HexNAc(3)Hex(6)	C[+57]*3, N[+1582]	163	>sp|P08962|CD63_HUMAN CD63 antigen OS=Homo sapiens GN=CD63 PE=1 SV=2	45.8275	36822000
K.DASINIENMQFIHN[+1581.555]GTYIC[+57.021]DVK.N	HexNAc(3)Hex(6)	C[+57], N[+1582]	117	>sp|O95297|MPZL1_HUMAN Myelin protein zero-like protein 1 OS=Homo sapiens GN=MPZL1 PE=1 SV=1	60.1511	29795000
R.DIYTFDGALN[+1581.555]K.S	HexNAc(3)Hex(6)	N[+1582]	64	>sp|Q08722|CD47_HUMAN Leukocyte surface antigen CD47 OS=Homo sapiens GN=CD47 PE=1 SV=1	40.3784	32545000
K.AN[+1581.555]LSQVADHLDHIK.E	HexNAc(3)Hex(6)	N[+1582]	278	>sp|P16444|DPEP1_HUMAN Dipeptidase 1 OS=Homo sapiens GN=DPEP1 PE=1 SV=3	35.381	47408000
R.VMYTTQGGGEAWGISVLNPN[+1581.555]K.T	HexNAc(3)Hex(6)	N[+1582]	180	>sp|P34810|CD68_HUMAN Macrosialin OS=Homo sapiens GN=CD68 PE=1 SV=2	57.4072	17193000
K.GQTEIQVNC[+57.021]PPAVTEN[+1581.555]K.T	HexNAc(3)Hex(6)	C[+57], N[+1582]	56	>sp|Q16563|SYPL1_HUMAN Synaptophysin-like protein 1 OS=Homo sapiens GN=SYPL1 PE=1 SV=1	25.3964	43626000
R.YHQPGHEAVTSAVDQLQQEFHC[+57.021]C[+57.021]GSN[+1581.555]NSQDWR.D	HexNAc(3)Hex(6)	C[+57]*2, N[+1582]	134	>sp|P48509|CD151_HUMAN CD151 antigen OS=Homo sapiens GN=CD151 PE=1 SV=3	50.9631	74752000
K.IIISPEEN[+1581.555]VTLTC[+57.021]TAENQLER.T	HexNAc(3)Hex(6)	C[+57], N[+1582]	473	>sp|Q13740|CD166_HUMAN CD166 antigen OS=Homo sapiens GN=ALCAM PE=1 SV=2	53.319	64982000
K.QLVLN[+1581.555]LTGNTLC[+57.021]AGGASDEK.L	HexNAc(3)Hex(6)	C[+57], N[+1582]	356	>sp|O00592|PODXL_HUMAN Podocalyxin OS=Homo sapiens GN=PODXL PE=1 SV=2	51.4008	33633000
K.AN[+1581.555]TTQPGIVEGGQVLK.C	HexNAc(3)Hex(6)	N[+1582]	73	>sp|P06756|ITAV_HUMAN Integrin alpha-V OS=Homo sapiens GN=ITGAV PE=1 SV=2	28.1402	29204000
K.C[+57.021]C[+57.021]GAAN[+1581.555]YTDWEK.I	HexNAc(3)Hex(6)	C[+57]*2, N[+1582]	145	>sp|P08962|CD63_HUMAN CD63 antigen OS=Homo sapiens GN=CD63 PE=1 SV=2	22.8991	39569000
R.GHN[+1710.598]STFFGNVN[+2018.708]ESAVVR.H	HexNAc(3)Hex(5)NeuAc(1),HexNAc(3)Hex(6)Fuc(1)NeuAc(1)	N[+1711][+2019]	118	>sp|P78357|CNTP1_HUMAN Contactin-associated protein 1 OS=Homo sapiens GN=CNTNAP1 PE=1 SV=1	29.6511
K.N[+1710.598]GTNDGDYVFLTGEDSYLN[+1548.545]FTK.I	HexNAc(3)Hex(5)NeuAc(1),HexNAc(3)Hex(4)NeuAc(1)	N[+1549][+1711]	206	>sp|Q14108|SCRB2_HUMAN Lysosome membrane protein 2 OS=Homo sapiens GN=SCARB2 PE=1 SV=2	63.45	93795000
K.N[+1710.598]MTFDLPSDATVVLN[+1387.512]R.S	HexNAc(3)Hex(5)NeuAc(1),HexNAc(3)Hex(3)Fuc(2)	N[+1388][+1711]	62	>sp|P11279|LAMP1_HUMAN Lysosome-associated membrane glycoprotein 1 OS=Homo sapiens GN=LAMP1 PE=1 SV=3	58.354	197890000
K.VSN[+1710.598]YSR.G	HexNAc(3)Hex(5)NeuAc(1)	N[+1711]	199	>sp|P15328|FOLR1_HUMAN Folate receptor alpha OS=Homo sapiens GN=FOLR1 PE=1 SV=3	6.8833	229100000
R.VYWN[+1710.598]R.S	HexNAc(3)Hex(5)NeuAc(1)	N[+1711]	704	>sp|Q7Z388|D19L4_HUMAN Probable C-mannosyltransferase DPY19L4 OS=Homo sapiens GN=DPY19L4 PE=1 SV=1	19.2633	54759000
K.LSHDAN[+1710.598]ETLPLHLYVK.S	HexNAc(3)Hex(5)NeuAc(1)	N[+1711]	728	>sp|O15031|PLXB2_HUMAN Plexin-B2 OS=Homo sapiens GN=PLXNB2 PE=1 SV=3	45.0093
R.TSIPTINMEN[+1710.598]K.T	HexNAc(3)Hex(5)NeuAc(1)	N[+1711]	960	>sp|P26006|ITA3_HUMAN Integrin alpha-3 OS=Homo sapiens GN=ITGA3 PE=1 SV=5	33.6047	17072000
K.DASINIENMQFIHN[+1710.598]GTYIC[+57.021]DVK.N	HexNAc(3)Hex(5)NeuAc(1)	C[+57], N[+1711]	117	>sp|O95297|MPZL1_HUMAN Myelin protein zero-like protein 1 OS=Homo sapiens GN=MPZL1 PE=1 SV=1	63.8698
K.N[+1710.598]LTVC[+57.021]PDGALFEQK.G	HexNAc(3)Hex(5)NeuAc(1)	C[+57], N[+1711]	124	>sp|P54709|AT1B3_HUMAN Sodium/potassium-transporting ATPase subunit beta-3 OS=Homo sapiens GN=ATP1B3 PE=1 SV=1	48.9885	13204000
K.GWN[+1710.598]WTSGFNK.C	HexNAc(3)Hex(5)NeuAc(1)	N[+1711]	159	>sp|P15328|FOLR1_HUMAN Folate receptor alpha OS=Homo sapiens GN=FOLR1 PE=1 SV=3	49.4969	63519000
K.C[+57.021]C[+57.021]GAAN[+1710.598]YTDWEK.I	HexNAc(3)Hex(5)NeuAc(1)	C[+57]*2, N[+1711]	145	>sp|P08962|CD63_HUMAN CD63 antigen OS=Homo sapiens GN=CD63 PE=1 SV=2	26.6532
R.TEAGAFEYVPDPTFEN[+1710.598]FTGGVK.K	HexNAc(3)Hex(5)NeuAc(1)	N[+1711]	1084	>sp|O15031|PLXB2_HUMAN Plexin-B2 OS=Homo sapiens GN=PLXNB2 PE=1 SV=3	65.7849	16583000
R.YHQPGHEAVTSAVDQLQQEFHC[+57.021]C[+57.021]GSN[+1710.598]NSQDWR.D	HexNAc(3)Hex(5)NeuAc(1)	C[+57]*2, N[+1711]	134	>sp|P48509|CD151_HUMAN CD151 antigen OS=Homo sapiens GN=CD151 PE=1 SV=3	53.7128	26249000
K.DASSFLAEWQN[+1710.598]ITK.G	HexNAc(3)Hex(5)NeuAc(1)	N[+1711]	355	>sp|P08195|4F2_HUMAN 4F2 cell-surface antigen heavy chain OS=Homo sapiens GN=SLC3A2 PE=1 SV=3	71.4632	61621000
R.C[+57.021]DYYGC[+57.021]N[+1565.560]QTADDC[+57.021]LNGLAC[+57.021]DC[+57.021]K.S	HexNAc(3)Hex(5)Fuc(1)	C[+57]*5, N[+1566]	326	>sp|Q9H3R2|MUC13_HUMAN Mucin-13 OS=Homo sapiens GN=MUC13 PE=1 SV=3	30.7721
R.C[+57.021]DYYGC[+57.021]N[+1565.560]QTADDC[+57.021]LNGLAC[+57.021]DC[+57.021]K.S	HexNAc(3)Hex(5)Fuc(1)	C[+57]*5, N[+1566]	326	>sp|Q9H3R2|MUC13_HUMAN Mucin-13 OS=Homo sapiens GN=MUC13 PE=1 SV=3	35.0826	30852000
K.AN[+1565.560]TTQPGIVEGGQVLK.C	HexNAc(3)Hex(5)Fuc(1)	N[+1566]	73	>sp|P06756|ITAV_HUMAN Integrin alpha-V OS=Homo sapiens GN=ITGAV PE=1 SV=2	28.6012	15526000
R.VQPFN[+1565.560]VTQGK.Y	HexNAc(3)Hex(5)Fuc(1)	N[+1566]	352	>sp|P13473|LAMP2_HUMAN Lysosome-associated membrane glycoprotein 2 OS=Homo sapiens GN=LAMP2 PE=1 SV=2	20.5312	18901000
R.TSIPTINMEN[+1565.560]K.T	HexNAc(3)Hex(5)Fuc(1)	N[+1566]	960	>sp|P26006|ITA3_HUMAN Integrin alpha-3 OS=Homo sapiens GN=ITGA3 PE=1 SV=5	29.4178
K.AN[+1565.560]LSQVADHLDHIK.E	HexNAc(3)Hex(5)Fuc(1)	N[+1566]	278	>sp|P16444|DPEP1_HUMAN Dipeptidase 1 OS=Homo sapiens GN=DPEP1 PE=1 SV=3	35.4926	9694800
K.NN[+1565.560]HTASILDR.M	HexNAc(3)Hex(5)Fuc(1)	N[+1566]	129	>sp|P08962|CD63_HUMAN CD63 antigen OS=Homo sapiens GN=CD63 PE=1 SV=2	12.826	31273000
K.N[+1565.560]LTVC[+57.021]PDGALFEQK.G	HexNAc(3)Hex(5)Fuc(1)	C[+57], N[+1566]	124	>sp|P54709|AT1B3_HUMAN Sodium/potassium-transporting ATPase subunit beta-3 OS=Homo sapiens GN=ATP1B3 PE=1 SV=1	44.6976	87254000
R.THN[+1565.560]LTDLSPHLR.Y	HexNAc(3)Hex(5)Fuc(1)	N[+1566]	977	>sp|P32004|L1CAM_HUMAN Neural cell adhesion molecule L1 OS=Homo sapiens GN=L1CAM PE=1 SV=2	23.6533	56775000
R.TSIPTINMEN[+1565.560]K.T	HexNAc(3)Hex(5)Fuc(1)	N[+1566]	960	>sp|P26006|ITA3_HUMAN Integrin alpha-3 OS=Homo sapiens GN=ITGA3 PE=1 SV=5	29.4842
K.GWN[+1565.560]WTSGFNK.C	HexNAc(3)Hex(5)Fuc(1)	N[+1566]	159	>sp|P15328|FOLR1_HUMAN Folate receptor alpha OS=Homo sapiens GN=FOLR1 PE=1 SV=3	44.2638	52337000
R.EAGN[+1565.560]HTSGAGLVQINK.S	HexNAc(3)Hex(5)Fuc(1)	N[+1566]	80	>sp|P20645|MPRD_HUMAN Cation-dependent mannose-6-phosphate receptor OS=Homo sapiens GN=M6PR PE=1 SV=1	16.0009	27985000
R.DC[+57.021]VEC[+57.021]LLLHSGKPDN[+1565.560]QTC[+57.021]HSLC[+57.021]R.D	HexNAc(3)Hex(5)Fuc(1)	C[+57]*4, N[+1566]	640	>sp|P18084|ITB5_HUMAN Integrin beta-5 OS=Homo sapiens GN=ITGB5 PE=1 SV=1	35.8154	9843000
K.SDAVSHTGN[+1565.560]YTC[+57.021]EVTELTR.E	HexNAc(3)Hex(5)Fuc(1)	C[+57], N[+1566]	103	>sp|Q08722|CD47_HUMAN Leukocyte surface antigen CD47 OS=Homo sapiens GN=CD47 PE=1 SV=1	32.566	133990000
K.VASVININPN[+1565.560]TTHSTGSC[+57.021]R.S	HexNAc(3)Hex(5)Fuc(1)	C[+57], N[+1566]	248	>sp|P13473|LAMP2_HUMAN Lysosome-associated membrane glycoprotein 2 OS=Homo sapiens GN=LAMP2 PE=1 SV=2	25.0991	431880000
K.NAC[+57.021]C[+57.021]STN[+1565.560]TSQEAHK.D	HexNAc(3)Hex(5)Fuc(1)	C[+57]*2, N[+1566]	63	>sp|P15328|FOLR1_HUMAN Folate receptor alpha OS=Homo sapiens GN=FOLR1 PE=1 SV=3	5.6282	1808300000
K.DASSFLAEWQN[+1565.560]ITK.G	HexNAc(3)Hex(5)Fuc(1)	N[+1566]	355	>sp|P08195|4F2_HUMAN 4F2 cell-surface antigen heavy chain OS=Homo sapiens GN=SLC3A2 PE=1 SV=3	68.9179	20972000
R.C[+57.021]DYYGC[+57.021]N[+1419.502]QTADDC[+57.021]LNGLAC[+57.021]DC[+57.021]K.S	HexNAc(3)Hex(5)	C[+57]*5, N[+1420]	326	>sp|Q9H3R2|MUC13_HUMAN Mucin-13 OS=Homo sapiens GN=MUC13 PE=1 SV=3	30.7767
K.N[+1419.502]YSVSR.E	HexNAc(3)Hex(5)	N[+1420]	189	>sp|Q9H892|TTC12_HUMAN Tetratricopeptide repeat protein 12 OS=Homo sapiens GN=TTC12 PE=1 SV=2	6.2275	356530000
K.SN[+1419.502]LTVLR.E	HexNAc(3)Hex(5)	N[+1420]	704	>sp|P18084|ITB5_HUMAN Integrin beta-5 OS=Homo sapiens GN=ITGB5 PE=1 SV=1	18.2008	22696000
K.N[+1419.502]ASSEYSGTYSC[+57.021]TVR.N	HexNAc(3)Hex(5)	C[+57], N[+1420]	201	>sp|P78310|CXAR_HUMAN Coxsackievirus and adenovirus receptor OS=Homo sapiens GN=CXADR PE=1 SV=1	15.3878	11880000
R.EAESLQPM[+15.995]TVVGTDYVFHN[+1419.502]DTK.V	HexNAc(3)Hex(5)	M[+16], N[+1420]	1031	>sp|O15031|PLXB2_HUMAN Plexin-B2 OS=Homo sapiens GN=PLXNB2 PE=1 SV=3	33.8038	35898000
R.N[+1419.502]HTYNTYIGQGYIIPGM[+15.995]DQGLQGAC[+57.021]MGER.R	HexNAc(3)Hex(5)	C[+57], M[+16], N[+1420]	310	>sp|Q96AY3|FKB10_HUMAN Peptidyl-prolyl cis-trans isomerase FKBP10 OS=Homo sapiens GN=FKBP10 PE=1 SV=1	44.3394	72730000
R.C[+57.021]DYYGC[+57.021]N[+1419.502]QTADDC[+57.021]LNGLAC[+57.021]DC[+57.021]K.S	HexNAc(3)Hex(5)	C[+57]*5, N[+1420]	326	>sp|Q9H3R2|MUC13_HUMAN Mucin-13 OS=Homo sapiens GN=MUC13 PE=1 SV=3	30.7058
R.LLNINPN[+1419.502]K.T	HexNAc(3)Hex(5)	N[+1420]	255	>sp|P11279|LAMP1_HUMAN Lysosome-associated membrane glycoprotein 1 OS=Homo sapiens GN=LAMP1 PE=1 SV=3	20.7477	150530000
K.NAC[+57.021]C[+57.021]STN[+1419.502]TSQEAHK.D	HexNAc(3)Hex(5)	C[+57]*2, N[+1420]	63	>sp|P15328|FOLR1_HUMAN Folate receptor alpha OS=Homo sapiens GN=FOLR1 PE=1 SV=3	5.6671
R.VQPFN[+1419.502]VTQGK.Y	HexNAc(3)Hex(5)	N[+1420]	352	>sp|P13473|LAMP2_HUMAN Lysosome-associated membrane glycoprotein 2 OS=Homo sapiens GN=LAMP2 PE=1 SV=2	20.4213	63768000
R.EAGN[+1419.502]HTSGAGLVQINK.S	HexNAc(3)Hex(5)	N[+1420]	80	>sp|P20645|MPRD_HUMAN Cation-dependent mannose-6-phosphate receptor OS=Homo sapiens GN=M6PR PE=1 SV=1	15.9006	21037000
K.DASINIENMQFIHN[+1419.502]GTYIC[+57.021]DVK.N	HexNAc(3)Hex(5)	C[+57], N[+1420]	117	>sp|O95297|MPZL1_HUMAN Myelin protein zero-like protein 1 OS=Homo sapiens GN=MPZL1 PE=1 SV=1	60.4617	16474000
R.YHQPGHEAVTSAVDQLQQEFHC[+57.021]C[+57.021]GSN[+1419.502]NSQDWR.D	HexNAc(3)Hex(5)	C[+57]*2, N[+1420]	134	>sp|P48509|CD151_HUMAN CD151 antigen OS=Homo sapiens GN=CD151 PE=1 SV=3	51.3962	44492000
R.C[+57.021]DYYGC[+57.021]N[+1419.502]QTADDC[+57.021]LNGLAC[+57.021]DC[+57.021]K.S	HexNAc(3)Hex(5)	C[+57]*5, N[+1420]	326	>sp|Q9H3R2|MUC13_HUMAN Mucin-13 OS=Homo sapiens GN=MUC13 PE=1 SV=3	34.9525	21804000
K.AN[+1419.502]LSQVADHLDHIK.E	HexNAc(3)Hex(5)	N[+1420]	278	>sp|P16444|DPEP1_HUMAN Dipeptidase 1 OS=Homo sapiens GN=DPEP1 PE=1 SV=3	35.5156	38038000
K.DASSFLAEWQN[+1419.502]ITK.G	HexNAc(3)Hex(5)	N[+1420]	355	>sp|P08195|4F2_HUMAN 4F2 cell-surface antigen heavy chain OS=Homo sapiens GN=SLC3A2 PE=1 SV=3	69.0242	34368000
K.SDAVSHTGN[+1419.502]YTC[+57.021]EVTELTR.E	HexNAc(3)Hex(5)	C[+57], N[+1420]	103	>sp|Q08722|CD47_HUMAN Leukocyte surface antigen CD47 OS=Homo sapiens GN=CD47 PE=1 SV=1	33.0534	74647000
K.VSN[+1548.545]YSR.G	HexNAc(3)Hex(4)NeuAc(1)	N[+1549]	199	>sp|P15328|FOLR1_HUMAN Folate receptor alpha OS=Homo sapiens GN=FOLR1 PE=1 SV=3	6.996	200820000
K.FLSSSPHLPPSSYFN[+1548.545]ASGR.A	HexNAc(3)Hex(4)NeuAc(1)	N[+1549]	429	>sp|O14773|TPP1_HUMAN Tripeptidyl-peptidase 1 OS=Homo sapiens GN=TPP1 PE=1 SV=2	49.5393
R.LN[+1548.545]SSTIK.Y	HexNAc(3)Hex(4)NeuAc(1)	N[+1549]	274	>sp|P13473|LAMP2_HUMAN Lysosome-associated membrane glycoprotein 2 OS=Homo sapiens GN=LAMP2 PE=1 SV=2	11.2402
K.FLSSSPHLPPSSYFN[+1548.545]ASGR.A	HexNAc(3)Hex(4)NeuAc(1)	N[+1549]	429	>sp|O14773|TPP1_HUMAN Tripeptidyl-peptidase 1 OS=Homo sapiens GN=TPP1 PE=1 SV=2	48.2558	122910000
K.FLSSSPHLPPSSYFN[+1548.545]ASGR.A	HexNAc(3)Hex(4)NeuAc(1)	N[+1549]	429	>sp|O14773|TPP1_HUMAN Tripeptidyl-peptidase 1 OS=Homo sapiens GN=TPP1 PE=1 SV=2	48.8632
K.FLSSSPHLPPSSYFN[+1548.545]ASGR.A	HexNAc(3)Hex(4)NeuAc(1)	N[+1549]	429	>sp|O14773|TPP1_HUMAN Tripeptidyl-peptidase 1 OS=Homo sapiens GN=TPP1 PE=1 SV=2	48.5437
K.GWN[+1548.545]WTSGFNK.C	HexNAc(3)Hex(4)NeuAc(1)	N[+1549]	159	>sp|P15328|FOLR1_HUMAN Folate receptor alpha OS=Homo sapiens GN=FOLR1 PE=1 SV=3	50.1574	18194000
K.TC[+57.021]DWLPKPN[+1548.545]MSASC[+57.021]K.E	HexNAc(3)Hex(4)NeuAc(1)	C[+57]*2, N[+1549]	93	>sp|P07602|SAP_HUMAN Prosaposin OS=Homo sapiens GN=PSAP PE=1 SV=2	38.2478	59115000
K.ILAPAYFILGGN[+1548.545]QSGEGC[+57.021]VITR.D	HexNAc(3)Hex(4)NeuAc(1)	C[+57], N[+1549]	275	>sp|Q13510|ASAH1_HUMAN Acid ceramidase OS=Homo sapiens GN=ASAH1 PE=1 SV=5	72.4215	8968700
K.VSN[+1549.565]YSR.G	HexNAc(3)Hex(4)Fuc(2)	N[+1550]	199	>sp|P15328|FOLR1_HUMAN Folate receptor alpha OS=Homo sapiens GN=FOLR1 PE=1 SV=3	6.8366	200820000
R.FNQC[+57.021]N[+1549.565]TTR.G	HexNAc(3)Hex(4)Fuc(2)	C[+57], N[+1550]	137	>sp|P09923|PPBI_HUMAN Intestinal-type alkaline phosphatase OS=Homo sapiens GN=ALPI PE=1 SV=2	8.4464	275640000
R.FNQC[+57.021]N[+1549.565]TTR.G	HexNAc(3)Hex(4)Fuc(2)	C[+57], N[+1550]	137	>sp|P09923|PPBI_HUMAN Intestinal-type alkaline phosphatase OS=Homo sapiens GN=ALPI PE=1 SV=2	8.1339	275640000
R.TYTYADTPDDFQLHN[+1549.565]FSLPEEDTK.L	HexNAc(3)Hex(4)Fuc(2)	N[+1550]	171	>sp|P04062|GLCM_HUMAN Glucosylceramidase OS=Homo sapiens GN=GBA PE=1 SV=3	61.9253
K.LTQVPDDLPTN[+1694.603]ITVLN[+1872.651]LTHNQLR.R	HexNAc(3)Hex(4)Fuc(1)NeuAc(1),HexNAc(3)Hex(6)NeuAc(1)	N[+1695][+1873]	42	>sp|O15455|TLR3_HUMAN Toll-like receptor 3 OS=Homo sapiens GN=TLR3 PE=1 SV=1	62.6063	75091000
K.LTQVPDDLPTN[+1694.603]ITVLN[+1548.545]LTHNQLR.R	HexNAc(3)Hex(4)Fuc(1)NeuAc(1),HexNAc(3)Hex(4)NeuAc(1)	N[+1549][+1695]	42	>sp|O15455|TLR3_HUMAN Toll-like receptor 3 OS=Homo sapiens GN=TLR3 PE=1 SV=1	62.8573	14726000
K.N[+1694.603]MTFDLPSDATVVLN[+1387.512]R.S	HexNAc(3)Hex(4)Fuc(1)NeuAc(1),HexNAc(3)Hex(3)Fuc(2)	N[+1388][+1695]	62	>sp|P11279|LAMP1_HUMAN Lysosome-associated membrane glycoprotein 1 OS=Homo sapiens GN=LAMP1 PE=1 SV=3	58.2065	263600000
K.VSN[+1694.603]YSR.G	HexNAc(3)Hex(4)Fuc(1)NeuAc(1)	N[+1695]	199	>sp|P15328|FOLR1_HUMAN Folate receptor alpha OS=Homo sapiens GN=FOLR1 PE=1 SV=3	7.4073
K.PSFHHHSFWVN[+1694.603]ISNC[+57.021]SPTSGK.Q	HexNAc(3)Hex(4)Fuc(1)NeuAc(1)	C[+57], N[+1695]	629	>sp|Q9H5V8|CDCP1_HUMAN CUB domain-containing protein 1 OS=Homo sapiens GN=CDCP1 PE=1 SV=3	33.1335
R.N[+1694.603]HSIFLADINQER.G	HexNAc(3)Hex(4)Fuc(1)NeuAc(1)	N[+1695]	197	>sp|P50897|PPT1_HUMAN Palmitoyl-protein thioesterase 1 OS=Homo sapiens GN=PPT1 PE=1 SV=1	38.1656
K.TC[+57.021]DWLPKPN[+1694.603]M[+15.995]SASC[+57.021]K.E	HexNAc(3)Hex(4)Fuc(1)NeuAc(1)	C[+57]*2, M[+16], N[+1695]	93	>sp|P07602|SAP_HUMAN Prosaposin OS=Homo sapiens GN=PSAP PE=1 SV=2	28.4637	51354000
R.VVRPDSELGERPPEDN[+1694.603]QSFQYDHEAFLGK.E	HexNAc(3)Hex(4)Fuc(1)NeuAc(1)	N[+1695]	38	>sp|Q15293|RCN1_HUMAN Reticulocalbin-1 OS=Homo sapiens GN=RCN1 PE=1 SV=1	42.5914
R.TN[+1694.603]STFVQALVEHVK.E	HexNAc(3)Hex(4)Fuc(1)NeuAc(1)	N[+1695]	214	>sp|P07602|SAP_HUMAN Prosaposin OS=Homo sapiens GN=PSAP PE=1 SV=2	59.2327	9091800
K.GWN[+1403.507]WTSGFNK.C	HexNAc(3)Hex(4)Fuc(1)	N[+1404]	159	>sp|P15328|FOLR1_HUMAN Folate receptor alpha OS=Homo sapiens GN=FOLR1 PE=1 SV=3	45.1011
K.VSN[+1403.507]YSR.G	HexNAc(3)Hex(4)Fuc(1)	N[+1404]	199	>sp|P15328|FOLR1_HUMAN Folate receptor alpha OS=Homo sapiens GN=FOLR1 PE=1 SV=3	6.8925	286330000
K.VSN[+1403.507]YSR.G	HexNAc(3)Hex(4)Fuc(1)	N[+1404]	199	>sp|P15328|FOLR1_HUMAN Folate receptor alpha OS=Homo sapiens GN=FOLR1 PE=1 SV=3	6.4975	286330000
R.VYWN[+1403.507]R.S	HexNAc(3)Hex(4)Fuc(1)	N[+1404]	704	>sp|Q7Z388|D19L4_HUMAN Probable C-mannosyltransferase DPY19L4 OS=Homo sapiens GN=DPY19L4 PE=1 SV=1	19.0433	153320000
R.FNQC[+57.021]N[+1403.507]TTR.G	HexNAc(3)Hex(4)Fuc(1)	C[+57], N[+1404]	137	>sp|P09923|PPBI_HUMAN Intestinal-type alkaline phosphatase OS=Homo sapiens GN=ALPI PE=1 SV=2	8.338	173120000
R.LLNINPN[+1403.507]K.T	HexNAc(3)Hex(4)Fuc(1)	N[+1404]	255	>sp|P11279|LAMP1_HUMAN Lysosome-associated membrane glycoprotein 1 OS=Homo sapiens GN=LAMP1 PE=1 SV=3	20.796	10322000
R.N[+1403.507]ATYGHYAPGEEFHDVEDAETYKK.M	HexNAc(3)Hex(4)Fuc(1)	N[+1404]	140	>sp|Q96D15|RCN3_HUMAN Reticulocalbin-3 OS=Homo sapiens GN=RCN3 PE=1 SV=1	29.9051
K.DASSFLAEWQN[+1403.507]ITK.G	HexNAc(3)Hex(4)Fuc(1)	N[+1404]	355	>sp|P08195|4F2_HUMAN 4F2 cell-surface antigen heavy chain OS=Homo sapiens GN=SLC3A2 PE=1 SV=3	68.297	10124000
K.GWN[+1403.507]WTSGFNK.C	HexNAc(3)Hex(4)Fuc(1)	N[+1404]	159	>sp|P15328|FOLR1_HUMAN Folate receptor alpha OS=Homo sapiens GN=FOLR1 PE=1 SV=3	43.1817	33898000
K.GWN[+1403.507]WTSGFNK.C	HexNAc(3)Hex(4)Fuc(1)	N[+1404]	159	>sp|P15328|FOLR1_HUMAN Folate receptor alpha OS=Homo sapiens GN=FOLR1 PE=1 SV=3	44.7754
K.GWN[+1403.507]WTSGFNK.C	HexNAc(3)Hex(4)Fuc(1)	N[+1404]	159	>sp|P15328|FOLR1_HUMAN Folate receptor alpha OS=Homo sapiens GN=FOLR1 PE=1 SV=3	49.1993
R.THN[+1403.507]LTDLSPHLR.Y	HexNAc(3)Hex(4)Fuc(1)	N[+1404]	977	>sp|P32004|L1CAM_HUMAN Neural cell adhesion molecule L1 OS=Homo sapiens GN=L1CAM PE=1 SV=2	22.8072	11465000
R.THN[+1403.507]LTDLSPHLR.Y	HexNAc(3)Hex(4)Fuc(1)	N[+1404]	977	>sp|P32004|L1CAM_HUMAN Neural cell adhesion molecule L1 OS=Homo sapiens GN=L1CAM PE=1 SV=2	26.4566	17970000
K.NAC[+57.021]C[+57.021]STN[+1403.507]TSQEAHK.D	HexNAc(3)Hex(4)Fuc(1)	C[+57]*2, N[+1404]	63	>sp|P15328|FOLR1_HUMAN Folate receptor alpha OS=Homo sapiens GN=FOLR1 PE=1 SV=3	5.6493	409890000
K.VASVININPN[+1403.507]TTHSTGSC[+57.021]R.S	HexNAc(3)Hex(4)Fuc(1)	C[+57], N[+1404]	248	>sp|P13473|LAMP2_HUMAN Lysosome-associated membrane glycoprotein 2 OS=Homo sapiens GN=LAMP2 PE=1 SV=2	25.5213	53548000
K.TC[+57.021]DWLPKPN[+1403.507]MSASC[+57.021]K.E	HexNAc(3)Hex(4)Fuc(1)	C[+57]*2, N[+1404]	93	>sp|P07602|SAP_HUMAN Prosaposin OS=Homo sapiens GN=PSAP PE=1 SV=2	33.9228	83506000
K.TC[+57.021]DWLPKPN[+1403.507]MSASC[+57.021]K.E	HexNAc(3)Hex(4)Fuc(1)	C[+57]*2, N[+1404]	93	>sp|P07602|SAP_HUMAN Prosaposin OS=Homo sapiens GN=PSAP PE=1 SV=2	33.4992	83506000
K.VSN[+1257.449]YSR.G	HexNAc(3)Hex(4)	N[+1257]	199	>sp|P15328|FOLR1_HUMAN Folate receptor alpha OS=Homo sapiens GN=FOLR1 PE=1 SV=3	6.351	96506000
R.AHC[+57.021]VWLEC[+57.021]PIPDAPVVTN[+1257.449]VTVK.A	HexNAc(3)Hex(4)	C[+57]*2, N[+1257]	909	>sp|P26006|ITA3_HUMAN Integrin alpha-3 OS=Homo sapiens GN=ITGA3 PE=1 SV=5	62.7075	4998500
R.LN[+1257.449]SSTIK.Y	HexNAc(3)Hex(4)	N[+1257]	274	>sp|P13473|LAMP2_HUMAN Lysosome-associated membrane glycoprotein 2 OS=Homo sapiens GN=LAMP2 PE=1 SV=2	9.4225	47916000
R.VQPFN[+1257.449]VTQGK.Y	HexNAc(3)Hex(4)	N[+1257]	352	>sp|P13473|LAMP2_HUMAN Lysosome-associated membrane glycoprotein 2 OS=Homo sapiens GN=LAMP2 PE=1 SV=2	20.8536	8898000
K.VASVININPN[+1257.449]TTHSTGSC[+57.021]R.S	HexNAc(3)Hex(4)	C[+57], N[+1257]	248	>sp|P13473|LAMP2_HUMAN Lysosome-associated membrane glycoprotein 2 OS=Homo sapiens GN=LAMP2 PE=1 SV=2	25.6077	31628000
K.SDAVSHTGN[+1257.449]YTC[+57.021]EVTELTR.E	HexNAc(3)Hex(4)	C[+57], N[+1257]	103	>sp|Q08722|CD47_HUMAN Leukocyte surface antigen CD47 OS=Homo sapiens GN=CD47 PE=1 SV=1	33.3891	18248000
K.TLFAN[+1387.512]GSIYPPNEGFC[+57.021]PC[+57.021]LESGIQN[+2391.857]VSTC[+57.021]R.F	HexNAc(3)Hex(3)Fuc(2),HexNAc(5)Hex(4)Fuc(1)NeuAc(2)	C[+57]*3, N[+1388][+2392]	306	>sp|Q8WTV0|SCRB1_HUMAN Scavenger receptor class B member 1 OS=Homo sapiens GN=SCARB1 PE=1 SV=1	66.0988	32952000
R.N[+1241.454]ATYGHYAPGEEFHDVEDAETYK.K	HexNAc(3)Hex(3)Fuc(1)	N[+1241]	140	>sp|Q96D15|RCN3_HUMAN Reticulocalbin-3 OS=Homo sapiens GN=RCN3 PE=1 SV=1	34.4374	23988000
R.N[+1241.454]ATYGHYAPGEEFHDVEDAETYKK.M	HexNAc(3)Hex(3)Fuc(1)	N[+1241]	140	>sp|Q96D15|RCN3_HUMAN Reticulocalbin-3 OS=Homo sapiens GN=RCN3 PE=1 SV=1	30.1105	143510000
R.VVRPDSELGERPPEDN[+1241.454]QSFQYDHEAFLGK.E	HexNAc(3)Hex(3)Fuc(1)	N[+1241]	38	>sp|Q15293|RCN1_HUMAN Reticulocalbin-1 OS=Homo sapiens GN=RCN1 PE=1 SV=1	40.0424	129520000
R.N[+1241.454]HTYNTYIGQGYIIPGMDQGLQGAC[+57.021]MGER.R	HexNAc(3)Hex(3)Fuc(1)	C[+57], N[+1241]	310	>sp|Q96AY3|FKB10_HUMAN Peptidyl-prolyl cis-trans isomerase FKBP10 OS=Homo sapiens GN=FKBP10 PE=1 SV=1	60.9021	7601200
R.LN[+1864.634]ETHIFN[+1751.624]GSNWIMLIYK.G	HexNAc(2)Hex(9),HexNAc(4)Hex(4)NeuAc(1)	N[+1752][+1865]	106	>sp|P20645|MPRD_HUMAN Cation-dependent mannose-6-phosphate receptor OS=Homo sapiens GN=M6PR PE=1 SV=1	71.0398	18285000
R.LN[+1864.634]GTK.D	HexNAc(2)Hex(9)	N[+1865]	408	>sp|P23229|ITA6_HUMAN Integrin alpha-6 OS=Homo sapiens GN=ITGA6 PE=1 SV=5	0.5397
K.GN[+1864.634]ETIAR.L	HexNAc(2)Hex(9)	N[+1865]	450	>sp|Q6ZUT9|DEN5B_HUMAN DENN domain-containing protein 5B OS=Homo sapiens GN=DENND5B PE=1 SV=2	8.3426	55227000
R.N[+1864.634]WTITR.L	HexNAc(2)Hex(9)	N[+1865]	651	>sp|P19022|CADH2_HUMAN Cadherin-2 OS=Homo sapiens GN=CDH2 PE=1 SV=4	17.699	17084000
R.YN[+1864.634]GTVGLWR.R	HexNAc(2)Hex(9)	N[+1865]	71	>sp|Q9NY35|CLDN1_HUMAN Claudin domain-containing protein 1 OS=Homo sapiens GN=CLDND1 PE=1 SV=1	31.0592	110230000
R.TALWVATDHNM[+15.995]DN[+1864.634]TSTVLR.E	HexNAc(2)Hex(9)	M[+16], N[+1865]	84	>sp|Q8NBJ5|GT251_HUMAN Procollagen galactosyltransferase 1 OS=Homo sapiens GN=COLGALT1 PE=1 SV=1	37.1514	33702000
R.LN[+1864.634]GTK.D	HexNAc(2)Hex(9)	N[+1865]	408	>sp|P23229|ITA6_HUMAN Integrin alpha-6 OS=Homo sapiens GN=ITGA6 PE=1 SV=5	1.2346
K.DSLSIN[+1864.634]ATNIK.H	HexNAc(2)Hex(9)	N[+1865]	347	>sp|P00533|EGFR_HUMAN Epidermal growth factor receptor OS=Homo sapiens GN=EGFR PE=1 SV=2	28.4821	20098000
R.LN[+1864.634]GTK.D	HexNAc(2)Hex(9)	N[+1865]	408	>sp|P23229|ITA6_HUMAN Integrin alpha-6 OS=Homo sapiens GN=ITGA6 PE=1 SV=5	1.92
K.AAN[+1864.634]GSLR.A	HexNAc(2)Hex(9)	N[+1865]	320	>sp|P11279|LAMP1_HUMAN Lysosome-associated membrane glycoprotein 1 OS=Homo sapiens GN=LAMP1 PE=1 SV=3	5.7245	10630000000
K.FLSSSPHLPPSSYFN[+1864.634]ASGR.A	HexNAc(2)Hex(9)	N[+1865]	429	>sp|O14773|TPP1_HUMAN Tripeptidyl-peptidase 1 OS=Homo sapiens GN=TPP1 PE=1 SV=2	43.4355	22949000
K.GPTN[+1864.634]NTC[+57.021]VVR.T	HexNAc(2)Hex(9)	C[+57], N[+1865]	1438	>sp|Q8TEM1|PO210_HUMAN Nuclear pore membrane glycoprotein 210 OS=Homo sapiens GN=NUP210 PE=1 SV=3	9.8162	48205000
R.RN[+1864.634]QSLSLLYK.V	HexNAc(2)Hex(9)	N[+1865]	540	>sp|Q06481|APLP2_HUMAN Amyloid-like protein 2 OS=Homo sapiens GN=APLP2 PE=1 SV=2	21.8331	18843000
R.N[+1864.634]VTIK.G	HexNAc(2)Hex(9)	N[+1865]	481	>sp|P42702|LIFR_HUMAN Leukemia inhibitory factor receptor OS=Homo sapiens GN=LIFR PE=1 SV=1	7.7414	22608000
K.EDEALPSPHTLQEVQVAIIN[+1864.634]NSMC[+57.021]NHLFLK.Y	HexNAc(2)Hex(9)	C[+57], N[+1865]	181	>sp|Q9Y6M0|TEST_HUMAN Testisin OS=Homo sapiens GN=PRSS21 PE=1 SV=1	72.847	13895000
R.TLSRPSETC[+57.021]N[+1864.634]ETTK.L	HexNAc(2)Hex(9)	C[+57], N[+1865]	384	>sp|Q96AY3|FKB10_HUMAN Peptidyl-prolyl cis-trans isomerase FKBP10 OS=Homo sapiens GN=FKBP10 PE=1 SV=1	9.0143	39747000
K.DLNGNVFQDAVFN[+1864.634]QTVTVIER.E	HexNAc(2)Hex(9)	N[+1865]	179	>sp|P43307|SSRA_HUMAN Translocon-associated protein subunit alpha OS=Homo sapiens GN=SSR1 PE=1 SV=3	72.5278	10484000
R.YN[+1864.634]GTVGLWR.R	HexNAc(2)Hex(9)	N[+1865]	71	>sp|Q9NY35|CLDN1_HUMAN Claudin domain-containing protein 1 OS=Homo sapiens GN=CLDND1 PE=1 SV=1	30.7629	110230000
R.GVHN[+1864.634]ASLALSASIGR.V	HexNAc(2)Hex(9)	N[+1865]	2704	>sp|O15230|LAMA5_HUMAN Laminin subunit alpha-5 OS=Homo sapiens GN=LAMA5 PE=1 SV=8	26.8882	21155000
K.IYIPLN[+1864.634]K.T	HexNAc(2)Hex(9)	N[+1865]	40	>sp|Q92542|NICA_HUMAN Nicastrin OS=Homo sapiens GN=NCSTN PE=1 SV=2	30.6383	347120000
R.SAEFFN[+1864.634]YTVR.T	HexNAc(2)Hex(9)	N[+1865]	58	>sp|O60568|PLOD3_HUMAN Procollagen-lysine,2-oxoglutarate 5-dioxygenase 3 OS=Homo sapiens GN=PLOD3 PE=1 SV=1	39.6076
K.N[+1864.634]VSC[+57.021]LWC[+57.021]NTNK.A	HexNAc(2)Hex(9)	C[+57]*2, N[+1865]	54	>sp|P53801|PTTG_HUMAN Pituitary tumor-transforming gene 1 protein-interacting protein OS=Homo sapiens GN=PTTG1IP PE=1 SV=1	24.5834	37698000
R.AN[+1864.634]ESRLEEADQLYR.Q	HexNAc(2)Hex(9)	N[+1865]	540	>sp|Q6ZXV5|TMTC3_HUMAN Transmembrane and TPR repeat-containing protein 3 OS=Homo sapiens GN=TMTC3 PE=1 SV=2	22.7106	16294000
K.IYIPLN[+1864.634]K.T	HexNAc(2)Hex(9)	N[+1865]	40	>sp|Q92542|NICA_HUMAN Nicastrin OS=Homo sapiens GN=NCSTN PE=1 SV=2	30.3215	347120000
R.IRIN[+1864.634]TTADEK.D	HexNAc(2)Hex(9)	N[+1865]	275	>sp|O14672|ADA10_HUMAN Disintegrin and metalloproteinase domain-containing protein 10 OS=Homo sapiens GN=ADAM10 PE=1 SV=1	11.4634	653610000
R.LQVN[+1864.634]ISGLK.P	HexNAc(2)Hex(9)	N[+1865]	255	>sp|Q12913|PTPRJ_HUMAN Receptor-type tyrosine-protein phosphatase eta OS=Homo sapiens GN=PTPRJ PE=1 SV=3	36.2562	25822000
K.FTPVHN[+1864.634]R.T	HexNAc(2)Hex(9)	N[+1865]	942	>sp|Q92545|TM131_HUMAN Transmembrane protein 131 OS=Homo sapiens GN=TMEM131 PE=1 SV=3	7.0925	107680000
R.IETVLPAEFFEVLSSSQN[+1864.634]GSYHR.I	HexNAc(2)Hex(9)	N[+1865]	388	>sp|Q8TEM1|PO210_HUMAN Nuclear pore membrane glycoprotein 210 OS=Homo sapiens GN=NUP210 PE=1 SV=3	74.6353	27093000
R.KVPSN[+1864.634]STETVIESDEFRPGIR.Y	HexNAc(2)Hex(9)	N[+1865]	676	>sp|P42702|LIFR_HUMAN Leukemia inhibitory factor receptor OS=Homo sapiens GN=LIFR PE=1 SV=1	33.1679	25361000
R.VNN[+1864.634]C[+57.021]SDMC[+57.021]FHQK.Y	HexNAc(2)Hex(9)	C[+57]*2, N[+1865]	729	>sp|Q92626|PXDN_HUMAN Peroxidasin homolog OS=Homo sapiens GN=PXDN PE=1 SV=2	11.7597	15414000
R.GYN[+1864.634]VTYWR.E	HexNAc(2)Hex(9)	N[+1865]	847	>sp|P32004|L1CAM_HUMAN Neural cell adhesion molecule L1 OS=Homo sapiens GN=L1CAM PE=1 SV=2	29.7137
K.LLHALGGDDFLGM[+15.995]LN[+1864.634]R.T	HexNAc(2)Hex(9)	M[+16], N[+1865]	182	>sp|Q9UHG3|PCYOX_HUMAN Prenylcysteine oxidase 1 OS=Homo sapiens GN=PCYOX1 PE=1 SV=3	53.5286
R.N[+1864.634]VSTNVFFK.Q	HexNAc(2)Hex(9)	N[+1865]	337	>sp|Q6YHK3|CD109_HUMAN CD109 antigen OS=Homo sapiens GN=CD109 PE=1 SV=2	32.7678	91332000
K.DIN[+1864.634]STAVK.L	HexNAc(2)Hex(9)	N[+1865]	443	>sp|P42702|LIFR_HUMAN Leukemia inhibitory factor receptor OS=Homo sapiens GN=LIFR PE=1 SV=1	9.606	46430000
R.IAPASN[+1864.634]VSHTVVLRPLK.A	HexNAc(2)Hex(9)	N[+1865]	83	>sp|P43308|SSRB_HUMAN Translocon-associated protein subunit beta OS=Homo sapiens GN=SSR2 PE=1 SV=1	28.6643	2578600000
R.EAIN[+1864.634]ITLDHK.C	HexNAc(2)Hex(9)	N[+1865]	206	>sp|O00469|PLOD2_HUMAN Procollagen-lysine,2-oxoglutarate 5-dioxygenase 2 OS=Homo sapiens GN=PLOD2 PE=1 SV=2	23.4477
R.IN[+1864.634]TTADEK.D	HexNAc(2)Hex(9)	N[+1865]	277	>sp|O14672|ADA10_HUMAN Disintegrin and metalloproteinase domain-containing protein 10 OS=Homo sapiens GN=ADAM10 PE=1 SV=1	6.3045	844760000
R.VFGSQN[+1864.634]LTTVK.L	HexNAc(2)Hex(9)	N[+1865]	510	>sp|Q9Y4L1|HYOU1_HUMAN Hypoxia up-regulated protein 1 OS=Homo sapiens GN=HYOU1 PE=1 SV=1	25.1805	89698000
K.TN[+1864.634]MSLGLILTR.N	HexNAc(2)Hex(9)	N[+1865]	111	>sp|P17301|ITA2_HUMAN Integrin alpha-2 OS=Homo sapiens GN=ITGA2 PE=1 SV=1	53.6202	12586000
R.N[+1864.634]YTADYDK.T	HexNAc(2)Hex(9)	N[+1865]	106	>sp|O75477|ERLN1_HUMAN Erlin-1 OS=Homo sapiens GN=ERLIN1 PE=1 SV=1	10.3361	128640000
R.YN[+1864.634]HTGQVIIYR.M	HexNAc(2)Hex(9)	N[+1865]	459	>sp|P56199|ITA1_HUMAN Integrin alpha-1 OS=Homo sapiens GN=ITGA1 PE=1 SV=2	17.5162	826210000
K.LLNN[+1864.634]LTSIK.I	HexNAc(2)Hex(9)	N[+1865]	647	>sp|P11047|LAMC1_HUMAN Laminin subunit gamma-1 OS=Homo sapiens GN=LAMC1 PE=1 SV=3	31.3024	50227000
K.QNNGAFN[+1864.634]ETLFR.N	HexNAc(2)Hex(9)	N[+1865]	721	>sp|P02786|TFR1_HUMAN Transferrin receptor protein 1 OS=Homo sapiens GN=TFRC PE=1 SV=2	36.5405	103350000
R.TYTYADTPDDFQLHN[+1864.634]FSLPEEDTK.L	HexNAc(2)Hex(9)	N[+1865]	171	>sp|P04062|GLCM_HUMAN Glucosylceramidase OS=Homo sapiens GN=GBA PE=1 SV=3	57.6427	11893000
R.IAPASN[+1864.634]VSHTVVLRPLK.A	HexNAc(2)Hex(9)	N[+1865]	83	>sp|P43308|SSRB_HUMAN Translocon-associated protein subunit beta OS=Homo sapiens GN=SSR2 PE=1 SV=1	28.7667	47774000
R.FPPAAPPAEPVTVFPSMLNVAANHPN[+1864.634]ASTVGLVLPPAAGAGGSR.L	HexNAc(2)Hex(9)	N[+1865]	163	>sp|Q9Y4D7|PLXD1_HUMAN Plexin-D1 OS=Homo sapiens GN=PLXND1 PE=1 SV=3	74.8855	3285500
R.N[+1864.634]HTITEQPMC[+57.021]FQR.T	HexNAc(2)Hex(9)	C[+57], N[+1865]	258	>sp|P51690|ARSE_HUMAN Arylsulfatase E OS=Homo sapiens GN=ARSE PE=1 SV=2	20.6463	20908000
K.LHVTLYN[+1864.634]C[+57.021]SFGR.S	HexNAc(2)Hex(9)	C[+57], N[+1865]	753	>sp|O15031|PLXB2_HUMAN Plexin-B2 OS=Homo sapiens GN=PLXNB2 PE=1 SV=3	36.5551	39094000
R.GHTLTLN[+1864.634]FTR.N	HexNAc(2)Hex(9)	N[+1865]	97	>sp|P11279|LAMP1_HUMAN Lysosome-associated membrane glycoprotein 1 OS=Homo sapiens GN=LAMP1 PE=1 SV=3	29.1378	51698000
K.C[+57.021]NM[+15.995]IN[+1864.634]GTDGDSFHPLITK.D	HexNAc(2)Hex(9)	C[+57], M[+16], N[+1865]	245	>sp|Q14108|SCRB2_HUMAN Lysosome membrane protein 2 OS=Homo sapiens GN=SCARB2 PE=1 SV=2	30.9733	61949000
R.DAGVVC[+57.021]TN[+1864.634]ETR.S	HexNAc(2)Hex(9)	C[+57], N[+1865]	118	>sp|Q08380|LG3BP_HUMAN Galectin-3-binding protein OS=Homo sapiens GN=LGALS3BP PE=1 SV=1	11.1425
R.TM[+15.995]VFPVMYLN[+1864.634]ESVHIDK.E	HexNAc(2)Hex(9)	M[+16], N[+1865]	403	>sp|Q14108|SCRB2_HUMAN Lysosome membrane protein 2 OS=Homo sapiens GN=SCARB2 PE=1 SV=2	61.3115	110200000
K.SAEGTFFIN[+1864.634]K.T	HexNAc(2)Hex(9)	N[+1865]	149	>sp|P06865|HEXA_HUMAN Beta-hexosaminidase subunit alpha OS=Homo sapiens GN=HEXA PE=1 SV=2	27.1966	23600000
R.YHYN[+1864.634]GSLM[+15.995]DGTLFDSSYSR.N	HexNAc(2)Hex(9)	M[+16], N[+1865]	291	>sp|Q96AY3|FKB10_HUMAN Peptidyl-prolyl cis-trans isomerase FKBP10 OS=Homo sapiens GN=FKBP10 PE=1 SV=1	40.4564	19215000
K.C[+57.021]VC[+57.021]NYLGTVQEHC[+57.021]N[+1864.634]GSDC[+57.021]QC[+57.021]DK.A	HexNAc(2)Hex(9)	C[+57]*5, N[+1865]	1028	>sp|P07942|LAMB1_HUMAN Laminin subunit beta-1 OS=Homo sapiens GN=LAMB1 PE=1 SV=2	24.6789	39374000
K.MN[+1864.634]FTGGDTC[+57.021]HK.V	HexNAc(2)Hex(9)	C[+57], N[+1865]	1311	>sp|P11717|MPRI_HUMAN Cation-independent mannose-6-phosphate receptor OS=Homo sapiens GN=IGF2R PE=1 SV=3	11.755	357700000
K.VYC[+57.021]N[+1864.634]FTAGGSTC[+57.021]VFPDKK.S	HexNAc(2)Hex(9)	C[+57]*2, N[+1865]	1669	>sp|P20908|CO5A1_HUMAN Collagen alpha-1(V) chain OS=Homo sapiens GN=COL5A1 PE=1 SV=3	33.0754	34243000
R.N[+1864.634]VSTNVFFK.Q	HexNAc(2)Hex(9)	N[+1865]	337	>sp|Q6YHK3|CD109_HUMAN CD109 antigen OS=Homo sapiens GN=CD109 PE=1 SV=2	32.3688
R.N[+1864.634]HTITEQPMC[+57.021]FQR.T	HexNAc(2)Hex(9)	C[+57], N[+1865]	258	>sp|P51690|ARSE_HUMAN Arylsulfatase E OS=Homo sapiens GN=ARSE PE=1 SV=2	20.7339	20908000
K.N[+1864.634]ATLAEQAK.L	HexNAc(2)Hex(9)	N[+1865]	869	>sp|Q9Y4L1|HYOU1_HUMAN Hypoxia up-regulated protein 1 OS=Homo sapiens GN=HYOU1 PE=1 SV=1	7.8096	164090000
K.AAIPSALDTN[+1864.634]SSK.S	HexNAc(2)Hex(9)	N[+1865]	542	>sp|Q08380|LG3BP_HUMAN Galectin-3-binding protein OS=Homo sapiens GN=LGALS3BP PE=1 SV=1	20.016	121880000
R.FQVN[+1864.634]NTRPPHVQLLR.K	HexNAc(2)Hex(9)	N[+1865]	369	>sp|P35475|IDUA_HUMAN Alpha-L-iduronidase OS=Homo sapiens GN=IDUA PE=1 SV=2	32.9649	29188000
R.IAPASN[+1864.634]VSHTVVLRPLK.A	HexNAc(2)Hex(9)	N[+1865]	83	>sp|P43308|SSRB_HUMAN Translocon-associated protein subunit beta OS=Homo sapiens GN=SSR2 PE=1 SV=1	28.4533	2578600000
K.C[+57.021]NMIN[+1864.634]GTDGDSFHPLITK.D	HexNAc(2)Hex(9)	C[+57], N[+1865]	245	>sp|Q14108|SCRB2_HUMAN Lysosome membrane protein 2 OS=Homo sapiens GN=SCARB2 PE=1 SV=2	38.4424	650190000
R.TVIRPFYLTN[+1864.634]SSGVD.-	HexNAc(2)Hex(9)	N[+1865]	571	>sp|Q08380|LG3BP_HUMAN Galectin-3-binding protein OS=Homo sapiens GN=LGALS3BP PE=1 SV=1	46.9698	87229000
K.SAFDPPDIPVC[+57.021]LLGN[+1864.634]R.T	HexNAc(2)Hex(9)	C[+57], N[+1865]	298	>sp|Q9Y666|S12A7_HUMAN Solute carrier family 12 member 7 OS=Homo sapiens GN=SLC12A7 PE=1 SV=3	67.2283	38721000
R.TMVFPVMYLN[+1864.634]ESVHIDK.E	HexNAc(2)Hex(9)	N[+1865]	403	>sp|Q14108|SCRB2_HUMAN Lysosome membrane protein 2 OS=Homo sapiens GN=SCARB2 PE=1 SV=2	67.122	33863000
K.DSC[+57.021]ESNHN[+1864.634]ITC[+57.021]K.V	HexNAc(2)Hex(9)	C[+57]*2, N[+1865]	876	>sp|P56199|ITA1_HUMAN Integrin alpha-1 OS=Homo sapiens GN=ITGA1 PE=1 SV=2	6.7189	687500000
K.NN[+1864.634]HTASILDR.M	HexNAc(2)Hex(9)	N[+1865]	129	>sp|P08962|CD63_HUMAN CD63 antigen OS=Homo sapiens GN=CD63 PE=1 SV=2	12.0899	212750000
R.N[+1864.634]HSIFLADINQER.G	HexNAc(2)Hex(9)	N[+1865]	197	>sp|P50897|PPT1_HUMAN Palmitoyl-protein thioesterase 1 OS=Homo sapiens GN=PPT1 PE=1 SV=1	32.1475	34533000
K.TVLTPATNHMGN[+1864.634]VTFTIPANR.E	HexNAc(2)Hex(9)	N[+1865]	74	>sp|P01024|CO3_HUMAN Complement C3 OS=Homo sapiens GN=C3 PE=1 SV=2	49.406	72424000
R.IETVLPAEFFEVLSSSQN[+1864.634]GSYHR.I	HexNAc(2)Hex(9)	N[+1865]	388	>sp|Q8TEM1|PO210_HUMAN Nuclear pore membrane glycoprotein 210 OS=Homo sapiens GN=NUP210 PE=1 SV=3	74.4429	168460000
K.DASSFLAEWQN[+1864.634]ITK.G	HexNAc(2)Hex(9)	N[+1865]	355	>sp|P08195|4F2_HUMAN 4F2 cell-surface antigen heavy chain OS=Homo sapiens GN=SLC3A2 PE=1 SV=3	68.5182	5455300
K.WGHN[+1864.634]ITEFQQR.F	HexNAc(2)Hex(9)	N[+1865]	277	>sp|Q96HE7|ERO1A_HUMAN ERO1-like protein alpha OS=Homo sapiens GN=ERO1A PE=1 SV=2	21.9241	94091000
K.SIFDPPVFPVC[+57.021]MLGN[+1864.634]R.T	HexNAc(2)Hex(9)	C[+57], N[+1865]	298	>sp|Q9UP95|S12A4_HUMAN Solute carrier family 12 member 4 OS=Homo sapiens GN=SLC12A4 PE=1 SV=2	72.87	17317000
R.THN[+1864.634]LTDLSPHLR.Y	HexNAc(2)Hex(9)	N[+1865]	977	>sp|P32004|L1CAM_HUMAN Neural cell adhesion molecule L1 OS=Homo sapiens GN=L1CAM PE=1 SV=2	22.9999	52969000
R.YC[+57.021]NLEGPPIN[+1864.634]SSVFK.E	HexNAc(2)Hex(9)	C[+57], N[+1865]	120	>sp|Q17RY6|LY6K_HUMAN Lymphocyte antigen 6K OS=Homo sapiens GN=LY6K PE=1 SV=2	46.9744	43230000
K.N[+1864.634]C[+57.021]TSISGDLHILPVAFR.G	HexNAc(2)Hex(9)	C[+57], N[+1865]	361	>sp|P00533|EGFR_HUMAN Epidermal growth factor receptor OS=Homo sapiens GN=EGFR PE=1 SV=2	61.8398	348530000
K.AN[+1864.634]NSWFQSILR.Q	HexNAc(2)Hex(9)	N[+1865]	529	>sp|Q92542|NICA_HUMAN Nicastrin OS=Homo sapiens GN=NCSTN PE=1 SV=2	58.1534	75916000
K.YADAGHVC[+57.021]HLC[+57.021]HPN[+1864.634]C[+57.021]TYGC[+57.021]TGPGLEGC[+57.021]PTNGPK.I	HexNAc(2)Hex(9)	C[+57]*5, N[+1865]	610	>sp|P00533|EGFR_HUMAN Epidermal growth factor receptor OS=Homo sapiens GN=EGFR PE=1 SV=2	25.315	25555000
R.VWN[+1864.634]STFIEDYR.D	HexNAc(2)Hex(9)	N[+1865]	933	>sp|P26006|ITA3_HUMAN Integrin alpha-3 OS=Homo sapiens GN=ITGA3 PE=1 SV=5	45.7269	117920000
R.TVIRPFYLTN[+1864.634]SSGVD.-	HexNAc(2)Hex(9)	N[+1865]	571	>sp|Q08380|LG3BP_HUMAN Galectin-3-binding protein OS=Homo sapiens GN=LGALS3BP PE=1 SV=1	46.6646	87229000
R.SLDAYPILNQAQALEN[+1864.634]HTEVQFQK.E	HexNAc(2)Hex(9)	N[+1865]	590	>sp|P26006|ITA3_HUMAN Integrin alpha-3 OS=Homo sapiens GN=ITGA3 PE=1 SV=5	66.9303
K.N[+1864.634]LTLMATTSQLPK.L	HexNAc(2)Hex(9)	N[+1865]	267	>sp|P11117|PPAL_HUMAN Lysosomal acid phosphatase OS=Homo sapiens GN=ACP2 PE=1 SV=3	42.9943	37649000
K.C[+57.021]C[+57.021]GAAN[+1864.634]YTDWEK.I	HexNAc(2)Hex(9)	C[+57]*2, N[+1865]	145	>sp|P08962|CD63_HUMAN CD63 antigen OS=Homo sapiens GN=CD63 PE=1 SV=2	22.2834	24767000
K.GQTALGFLYASGLGVN[+1864.634]SSQAK.A	HexNAc(2)Hex(9)	N[+1865]	257	>sp|Q9UBV2|SE1L1_HUMAN Protein sel-1 homolog 1 OS=Homo sapiens GN=SEL1L PE=1 SV=3	62.5971	15527000
R.GYYN[+1864.634]QSEAGSHTLQR.M	HexNAc(2)Hex(9)	N[+1865]	107	>sp|Q9TNN7|1C05_HUMAN HLA class I histocompatibility antigen, Cw-5 alpha chain OS=Homo sapiens GN=HLA-C PE=1 SV=1	12.7978	396080000
R.TM[+15.995]VFPVMYLN[+1864.634]ESVHIDK.E	HexNAc(2)Hex(9)	M[+16], N[+1865]	403	>sp|Q14108|SCRB2_HUMAN Lysosome membrane protein 2 OS=Homo sapiens GN=SCARB2 PE=1 SV=2	60.9886	110200000
R.VYC[+57.021]N[+1864.634]LSAAHTFEDLK.N	HexNAc(2)Hex(9)	C[+57], N[+1865]	1175	>sp|Q92626|PXDN_HUMAN Peroxidasin homolog OS=Homo sapiens GN=PXDN PE=1 SV=2	36.983	42990000
K.HNIIPIFAVTN[+1864.634]YSYSYYEK.L	HexNAc(2)Hex(9)	N[+1865]	317	>sp|P16144|ITB4_HUMAN Integrin beta-4 OS=Homo sapiens GN=ITGB4 PE=1 SV=5	65.9926	13238000
R.TTLVDNNTWN[+1864.634]NSHIALVGK.A	HexNAc(2)Hex(9)	N[+1865]	618	>sp|Q8TCJ2|STT3B_HUMAN Dolichyl-diphosphooligosaccharide--protein glycosyltransferase subunit STT3B OS=Homo sapiens GN=STT3B PE=1 SV=1	43.2976	1023400000
R.C[+57.021]ATPHGDN[+1864.634]ASLEATFVK.R	HexNAc(2)Hex(9)	C[+57], N[+1865]	91	>sp|P23142|FBLN1_HUMAN Fibulin-1 OS=Homo sapiens GN=FBLN1 PE=1 SV=4	25.9271	67654000
R.ALGFEN[+1864.634]ATQALGR.A	HexNAc(2)Hex(9)	N[+1865]	64	>sp|Q08380|LG3BP_HUMAN Galectin-3-binding protein OS=Homo sapiens GN=LGALS3BP PE=1 SV=1	40.7593	146890000
R.NPC[+57.021]TSEQN[+1864.634]C[+57.021]TSPFSYK.N	HexNAc(2)Hex(9)	C[+57]*2, N[+1865]	205	>sp|P05556|ITB1_HUMAN Integrin beta-1 OS=Homo sapiens GN=ITGB1 PE=1 SV=2	22.2558	38386000
R.TAADTTGLQPILNQFTPAN[+1864.634]ISR.Q	HexNAc(2)Hex(9)	N[+1865]	597	>sp|P06756|ITAV_HUMAN Integrin alpha-V OS=Homo sapiens GN=ITGAV PE=1 SV=2	66.4948	312860000
K.PGN[+1864.634]LSRPPPVVVPHQPR.L	HexNAc(2)Hex(9)	N[+1865]	487	>sp|Q9BU23|LMF2_HUMAN Lipase maturation factor 2 OS=Homo sapiens GN=LMF2 PE=1 SV=2	24.095	126740000
K.DYYPIN[+1864.634]ESLASLPLR.V	HexNAc(2)Hex(9)	N[+1865]	290	>sp|O96005|CLPT1_HUMAN Cleft lip and palate transmembrane protein 1 OS=Homo sapiens GN=CLPTM1 PE=1 SV=1	65.6498
K.TSGN[+1864.634]FTIDPDGSGPLK.P	HexNAc(2)Hex(9)	N[+1865]	594	>sp|P78357|CNTP1_HUMAN Contactin-associated protein 1 OS=Homo sapiens GN=CNTNAP1 PE=1 SV=1	36.128	9609900
R.SLDAYPILNQAQALEN[+1864.634]HTEVQFQK.E	HexNAc(2)Hex(9)	N[+1865]	590	>sp|P26006|ITA3_HUMAN Integrin alpha-3 OS=Homo sapiens GN=ITGA3 PE=1 SV=5	66.8158	354330000
R.GDPSVISVN[+1864.634]GTDFTFR.S	HexNAc(2)Hex(9)	N[+1865]	1226	>sp|Q9UHN6|TMEM2_HUMAN Cell surface hyaluronidase OS=Homo sapiens GN=TMEM2 PE=1 SV=1	54.6755
R.N[+1864.634]ISGVVLADHSGAFHNK.Y	HexNAc(2)Hex(9)	N[+1865]	435	>sp|Q92542|NICA_HUMAN Nicastrin OS=Homo sapiens GN=NCSTN PE=1 SV=2	26.0468	40582000
K.N[+1864.634]LTVC[+57.021]PDGALFEQK.G	HexNAc(2)Hex(9)	C[+57], N[+1865]	124	>sp|P54709|AT1B3_HUMAN Sodium/potassium-transporting ATPase subunit beta-3 OS=Homo sapiens GN=ATP1B3 PE=1 SV=1	43.7248	27464000
R.SEN[+1864.634]ASLVLSSSNQK.R	HexNAc(2)Hex(9)	N[+1865]	1111	>sp|P56199|ITA1_HUMAN Integrin alpha-1 OS=Homo sapiens GN=ITGA1 PE=1 SV=2	17.4785	160360000
R.ALGFEN[+1864.634]ATQALGR.A	HexNAc(2)Hex(9)	N[+1865]	64	>sp|Q08380|LG3BP_HUMAN Galectin-3-binding protein OS=Homo sapiens GN=LGALS3BP PE=1 SV=1	40.461	146890000
K.DN[+1864.634]ATEEEILVYLEK.T	HexNAc(2)Hex(9)	N[+1865]	79	>sp|P07602|SAP_HUMAN Prosaposin OS=Homo sapiens GN=PSAP PE=1 SV=2	63.8501	14791000
R.VTNSNANAASPLIVAGYN[+1864.634]VSGSVR.S	HexNAc(2)Hex(9)	N[+1865]	201	>sp|Q15155|NOMO1_HUMAN Nodal modulator 1 OS=Homo sapiens GN=NOMO1 PE=1 SV=5	50.0427	27185000
K.VYC[+57.021]N[+1864.634]FTAGGSTC[+57.021]VFPDK.K	HexNAc(2)Hex(9)	C[+57]*2, N[+1865]	1669	>sp|P20908|CO5A1_HUMAN Collagen alpha-1(V) chain OS=Homo sapiens GN=COL5A1 PE=1 SV=3	39.7168	14169000
R.YHYN[+1864.634]GTLLDGTLFDSSYSR.N	HexNAc(2)Hex(9)	N[+1865]	283	>sp|O95302|FKBP9_HUMAN Peptidyl-prolyl cis-trans isomerase FKBP9 OS=Homo sapiens GN=FKBP9 PE=1 SV=2	56.0385	314080000
R.TDC[+57.021]DSSTTSLC[+57.021]SFPVAN[+1864.634]VSLTK.G	HexNAc(2)Hex(9)	C[+57]*2, N[+1865]	72	>sp|Q96G97|BSCL2_HUMAN Seipin OS=Homo sapiens GN=BSCL2 PE=1 SV=3	53.6039	25432000
R.TGYSGPN[+1864.634]C[+57.021]TIPGLWTWLR.N	HexNAc(2)Hex(9)	C[+57], N[+1865]	61	>sp|P23219|PGH1_HUMAN Prostaglandin G/H synthase 1 OS=Homo sapiens GN=PTGS1 PE=1 SV=2	73.2627	32437000
R.YPQDYQFYIQN[+1864.634]FTALPLNTVVPPQR.Q	HexNAc(2)Hex(9)	N[+1865]	126	>sp|P43307|SSRA_HUMAN Translocon-associated protein subunit alpha OS=Homo sapiens GN=SSR1 PE=1 SV=3	74.1007	131230000
K.SHGC[+57.021]TAEGLC[+57.021]C[+57.021]HSEC[+57.021]LGN[+1864.634]C[+57.021]SQPDDPTK.C	HexNAc(2)Hex(9)	C[+57]*5, N[+1865]	225	>sp|P06213|INSR_HUMAN Insulin receptor OS=Homo sapiens GN=INSR PE=1 SV=4	16.962	27201000
K.PSFHHHSFWVN[+1864.634]ISNC[+57.021]SPTSGK.Q	HexNAc(2)Hex(9)	C[+57], N[+1865]	629	>sp|Q9H5V8|CDCP1_HUMAN CUB domain-containing protein 1 OS=Homo sapiens GN=CDCP1 PE=1 SV=3	33.2633	77585000
R.GYYN[+1864.634]QSEAGSHTLQWMYGC[+57.021]DLGPDGR.L	HexNAc(2)Hex(9)	C[+57], N[+1865]	107	>sp|Q29960|1C16_HUMAN HLA class I histocompatibility antigen, Cw-16 alpha chain OS=Homo sapiens GN=HLA-C PE=1 SV=1	50.7718	43344000
K.YGC[+57.021]C[+57.021]PMPN[+1864.634]ATC[+57.021]C[+57.021]SDHLHC[+57.021]C[+57.021]PQDTVC[+57.021]DLIQSK.C	HexNAc(2)Hex(9)	C[+57]*7, N[+1865]	229	>sp|P28799|GRN_HUMAN Granulins OS=Homo sapiens GN=GRN PE=1 SV=2	45.4913	114750000
R.KQPSPTPGN[+1864.634]ATGGPLPVSAASQAHQASHQPLYLNHP.-	HexNAc(2)Hex(9)	N[+1865]	668	>sp|Q99941|ATF6B_HUMAN Cyclic AMP-dependent transcription factor ATF-6 beta OS=Homo sapiens GN=ATF6B PE=1 SV=2	36.2332	38901000
K.N[+1702.581]MTTPVYTTLK.G	HexNAc(2)Hex(8)	N[+1703]	596	>sp|Q8IVE3|PKHH2_HUMAN Pleckstrin homology domain-containing family H member 2 OS=Homo sapiens GN=PLEKHH2 PE=1 SV=2	11.4159	28231000
K.FLSYN[+1702.581]VTR.R	HexNAc(2)Hex(8)	N[+1703]	369	>sp|Q8NBL1|PGLT1_HUMAN Protein O-glucosyltransferase 1 OS=Homo sapiens GN=POGLUT1 PE=1 SV=1	26.2059	6820700
K.N[+1702.581]MTR.F	HexNAc(2)Hex(8)	N[+1703]	97	>sp|Q14697|GANAB_HUMAN Neutral alpha-glucosidase AB OS=Homo sapiens GN=GANAB PE=1 SV=3	1.8669	25824000
R.RPPLAELAALN[+1702.581]LSGSR.L	HexNAc(2)Hex(8)	N[+1703]	114	>sp|Q13641|TPBG_HUMAN Trophoblast glycoprotein OS=Homo sapiens GN=TPBG PE=1 SV=1	54.2005	198370000
K.ADKN[+1702.581]YSVNLENLK.N	HexNAc(2)Hex(8)	N[+1703]	174	>sp|Q9H900|ZWILC_HUMAN Protein zwilch homolog OS=Homo sapiens GN=ZWILCH PE=1 SV=2	41.1452
K.DNGQAPFTITPVFSDFPVHGM[+15.995]EPMNN[+1702.581]ATK.G	HexNAc(2)Hex(8)	M[+16], N[+1703]	197	>sp|O15118|NPC1_HUMAN Niemann-Pick C1 protein OS=Homo sapiens GN=NPC1 PE=1 SV=2	68.6103	34159000
K.N[+1702.581]ITK.T	HexNAc(2)Hex(8)	N[+1703]	279	>sp|Q6YHK3|CD109_HUMAN CD109 antigen OS=Homo sapiens GN=CD109 PE=1 SV=2	4.1516	6220700
K.N[+1702.581]MTR.F	HexNAc(2)Hex(8)	N[+1703]	97	>sp|Q14697|GANAB_HUMAN Neutral alpha-glucosidase AB OS=Homo sapiens GN=GANAB PE=1 SV=3	2.451	25824000
K.N[+1702.581]ITK.T	HexNAc(2)Hex(8)	N[+1703]	279	>sp|Q6YHK3|CD109_HUMAN CD109 antigen OS=Homo sapiens GN=CD109 PE=1 SV=2	4.4706	6220700
K.GYAFVHFQN[+1702.581]QSAADR.A	HexNAc(2)Hex(8)	N[+1703]	138	>sp|P0CB38|PAB4L_HUMAN Polyadenylate-binding protein 4-like OS=Homo sapiens GN=PABPC4L PE=2 SV=1	13.2762	67472000
K.N[+1702.581]MTR.F	HexNAc(2)Hex(8)	N[+1703]	97	>sp|Q14697|GANAB_HUMAN Neutral alpha-glucosidase AB OS=Homo sapiens GN=GANAB PE=1 SV=3	3.7264	25824000
R.TVLEN[+1702.581]STSYEEAK.N	HexNAc(2)Hex(8)	N[+1703]	255	>sp|Q13510|ASAH1_HUMAN Acid ceramidase OS=Homo sapiens GN=ASAH1 PE=1 SV=5	15.4888	63713000
K.GEYFVN[+1702.581]VTTR.I	HexNAc(2)Hex(8)	N[+1703]	1069	>sp|P17301|ITA2_HUMAN Integrin alpha-2 OS=Homo sapiens GN=ITGA2 PE=1 SV=1	28.9219	23756000
K.N[+1702.581]ITK.T	HexNAc(2)Hex(8)	N[+1703]	279	>sp|Q6YHK3|CD109_HUMAN CD109 antigen OS=Homo sapiens GN=CD109 PE=1 SV=2	3.8326	6220700
R.N[+1702.581]LTELDMR.F	HexNAc(2)Hex(8)	N[+1703]	636	>sp|O15455|TLR3_HUMAN Toll-like receptor 3 OS=Homo sapiens GN=TLR3 PE=1 SV=1	24.6835	19709000
R.LN[+1702.581]GSFR.Y	HexNAc(2)Hex(8)	N[+1703]	1994	>sp|Q07954|LRP1_HUMAN Prolow-density lipoprotein receptor-related protein 1 OS=Homo sapiens GN=LRP1 PE=1 SV=2	10.8622	139560000
K.GN[+1702.581]ETIAR.L	HexNAc(2)Hex(8)	N[+1703]	450	>sp|Q6ZUT9|DEN5B_HUMAN DENN domain-containing protein 5B OS=Homo sapiens GN=DENND5B PE=1 SV=2	8.2525	109590000
R.HGLESASDHHGN[+1702.581]FSITMR.N	HexNAc(2)Hex(8)	N[+1703]	117	>sp|Q9H7M9|VISTA_HUMAN V-type immunoglobulin domain-containing suppressor of T-cell activation OS=Homo sapiens GN=VSIR PE=1 SV=3	21.4137	6899600
R.NYFLVN[+1702.581]GTSR.E	HexNAc(2)Hex(8)	N[+1703]	190	>sp|P15509|CSF2R_HUMAN Granulocyte-macrophage colony-stimulating factor receptor subunit alpha OS=Homo sapiens GN=CSF2RA PE=1 SV=1	27.3787	24151000
K.AAIPSALDTN[+1702.581]SSK.S	HexNAc(2)Hex(8)	N[+1703]	542	>sp|Q08380|LG3BP_HUMAN Galectin-3-binding protein OS=Homo sapiens GN=LGALS3BP PE=1 SV=1	20.1791	177110000
K.TMFN[+1702.581]STDIK.L	HexNAc(2)Hex(8)	N[+1703]	65	>sp|Q96K49|TM87B_HUMAN Transmembrane protein 87B OS=Homo sapiens GN=TMEM87B PE=1 SV=1	22.1779	9826100
K.N[+1702.581]YSVSR.E	HexNAc(2)Hex(8)	N[+1703]	189	>sp|Q9H892|TTC12_HUMAN Tetratricopeptide repeat protein 12 OS=Homo sapiens GN=TTC12 PE=1 SV=2	5.8434	851360000
K.QPVSPVIHPPVSYN[+1702.581]DTAPR.I	HexNAc(2)Hex(8)	N[+1703]	248	>sp|Q15904|VAS1_HUMAN V-type proton ATPase subunit S1 OS=Homo sapiens GN=ATP6AP1 PE=1 SV=2	36.3287	119400000
R.DC[+57.021]PGN[+1702.581]WTWPENSQQTPM[+15.995]C[+57.021]QAWGNPLPELK.C	HexNAc(2)Hex(8)	C[+57]*2, M[+16], N[+1703]	402	>sp|P05362|ICAM1_HUMAN Intercellular adhesion molecule 1 OS=Homo sapiens GN=ICAM1 PE=1 SV=2	69.0393	5621500
R.TM[+15.995]VFPVMYLN[+1702.581]ESVHIDK.E	HexNAc(2)Hex(8)	M[+16], N[+1703]	403	>sp|Q14108|SCRB2_HUMAN Lysosome membrane protein 2 OS=Homo sapiens GN=SCARB2 PE=1 SV=2	61.3357	4400800
R.TVPPMVN[+1702.581]VTR.S	HexNAc(2)Hex(8)	N[+1703]	204	>sp|Q29983|MICA_HUMAN MHC class I polypeptide-related sequence A OS=Homo sapiens GN=MICA PE=1 SV=1	26.9744	27043000
K.HNN[+1702.581]DTQHIWESDSNEFSVIADPR.G	HexNAc(2)Hex(8)	N[+1703]	215	>sp|P14625|ENPL_HUMAN Endoplasmin OS=Homo sapiens GN=HSP90B1 PE=1 SV=1	74.5533	4091000
R.N[+1702.581]WTITR.L	HexNAc(2)Hex(8)	N[+1703]	651	>sp|P19022|CADH2_HUMAN Cadherin-2 OS=Homo sapiens GN=CDH2 PE=1 SV=4	17.6944
R.GPGIKPN[+1702.581]QTSK.M	HexNAc(2)Hex(8)	N[+1703]	356	>sp|P15586|GNS_HUMAN N-acetylglucosamine-6-sulfatase OS=Homo sapiens GN=GNS PE=1 SV=3	6.5833
R.LNPGN[+1702.581]YTAR.I	HexNAc(2)Hex(8)	N[+1703]	896	>sp|P08069|IGF1R_HUMAN Insulin-like growth factor 1 receptor OS=Homo sapiens GN=IGF1R PE=1 SV=1	13.2188	161290000
R.VFHIHN[+1702.581]ESWVLLTPK.A	HexNAc(2)Hex(8)	N[+1703]	423	>sp|O75882|ATRN_HUMAN Attractin OS=Homo sapiens GN=ATRN PE=1 SV=2	47.4244
R.LSITN[+1702.581]ETFRK.T	HexNAc(2)Hex(8)	N[+1703]	193	>sp|Q9BX74|TM2D1_HUMAN TM2 domain-containing protein 1 OS=Homo sapiens GN=TM2D1 PE=1 SV=1	20.599	20857000
K.ILTADN[+1702.581]QTYMAVQGSTAYLLC[+57.021]K.A	HexNAc(2)Hex(8)	C[+57], N[+1703]	428	>sp|P32004|L1CAM_HUMAN Neural cell adhesion molecule L1 OS=Homo sapiens GN=L1CAM PE=1 SV=2	60.2191	29759000
K.AIN[+1702.581]QTAVEC[+57.021]TWTGPR.N	HexNAc(2)Hex(8)	C[+57], N[+1703]	1852	>sp|Q92673|SORL_HUMAN Sortilin-related receptor OS=Homo sapiens GN=SORL1 PE=1 SV=2	33.3502
R.SLDAYPILNQAQALEN[+1702.581]HTEVQFQK.E	HexNAc(2)Hex(8)	N[+1703]	590	>sp|P26006|ITA3_HUMAN Integrin alpha-3 OS=Homo sapiens GN=ITGA3 PE=1 SV=5	56.4218	13893000
R.GASN[+1702.581]LTWR.S	HexNAc(2)Hex(8)	N[+1703]	402	>sp|P15586|GNS_HUMAN N-acetylglucosamine-6-sulfatase OS=Homo sapiens GN=GNS PE=1 SV=3	16.537	43421000
K.HNN[+1702.581]DTQHIWESDSNEFSVIADPR.G	HexNAc(2)Hex(8)	N[+1703]	215	>sp|P14625|ENPL_HUMAN Endoplasmin OS=Homo sapiens GN=HSP90B1 PE=1 SV=1	49.7842
K.QPVSPVIHPPVSYN[+1702.581]DTAPR.I	HexNAc(2)Hex(8)	N[+1703]	248	>sp|Q15904|VAS1_HUMAN V-type proton ATPase subunit S1 OS=Homo sapiens GN=ATP6AP1 PE=1 SV=2	36.0171	119400000
R.RN[+1702.581]QSLSLLYK.V	HexNAc(2)Hex(8)	N[+1703]	540	>sp|Q06481|APLP2_HUMAN Amyloid-like protein 2 OS=Homo sapiens GN=APLP2 PE=1 SV=2	22.0542	26693000
R.FHMVQN[+1702.581]VSMAVHHIGREPTLC[+57.021]K.V	HexNAc(2)Hex(8)	C[+57], N[+1703]	1094	>sp|Q9Y4D7|PLXD1_HUMAN Plexin-D1 OS=Homo sapiens GN=PLXND1 PE=1 SV=3	35.8004	16506000
R.N[+1702.581]STTLVMHMK.V	HexNAc(2)Hex(8)	N[+1703]	1825	>sp|Q07954|LRP1_HUMAN Prolow-density lipoprotein receptor-related protein 1 OS=Homo sapiens GN=LRP1 PE=1 SV=2	16.0377
R.YN[+1702.581]C[+57.021]SIR.A	HexNAc(2)Hex(8)	C[+57], N[+1703]	685	>sp|Q02809|PLOD1_HUMAN Procollagen-lysine,2-oxoglutarate 5-dioxygenase 1 OS=Homo sapiens GN=PLOD1 PE=1 SV=2	9.802	160710000
R.TLSRPSETC[+57.021]N[+1702.581]ETTK.L	HexNAc(2)Hex(8)	C[+57], N[+1703]	384	>sp|Q96AY3|FKB10_HUMAN Peptidyl-prolyl cis-trans isomerase FKBP10 OS=Homo sapiens GN=FKBP10 PE=1 SV=1	8.9718	695270000
R.YN[+1702.581]GTVGLWR.R	HexNAc(2)Hex(8)	N[+1703]	71	>sp|Q9NY35|CLDN1_HUMAN Claudin domain-containing protein 1 OS=Homo sapiens GN=CLDND1 PE=1 SV=1	31.2689	154380000
R.VWN[+1702.581]STFIEDYRDFDRVR.V	HexNAc(2)Hex(8)	N[+1703]	933	>sp|P26006|ITA3_HUMAN Integrin alpha-3 OS=Homo sapiens GN=ITGA3 PE=1 SV=5	53.8553	13795000
R.FNQC[+57.021]N[+1702.581]TTR.G	HexNAc(2)Hex(8)	C[+57], N[+1703]	137	>sp|P09923|PPBI_HUMAN Intestinal-type alkaline phosphatase OS=Homo sapiens GN=ALPI PE=1 SV=2	6.5545	352730000
K.LLN[+1702.581]GSQR.V	HexNAc(2)Hex(8)	N[+1703]	465	>sp|Q32P28|P3H1_HUMAN Prolyl 3-hydroxylase 1 OS=Homo sapiens GN=P3H1 PE=1 SV=2	7.9427	93501000
R.AQFTFFN[+1702.581]K.T	HexNAc(2)Hex(8)	N[+1703]	744	>sp|Q86SQ4|AGRG6_HUMAN Adhesion G-protein coupled receptor G6 OS=Homo sapiens GN=ADGRG6 PE=1 SV=3	36.6559	124270000
K.QN[+1702.581]ISVTLR.T	HexNAc(2)Hex(8)	N[+1703]	511	>sp|Q9H5V8|CDCP1_HUMAN CUB domain-containing protein 1 OS=Homo sapiens GN=CDCP1 PE=1 SV=3	20.8108	290810000
K.QN[+1702.581]ISVTLR.T	HexNAc(2)Hex(8)	N[+1703]	511	>sp|Q9H5V8|CDCP1_HUMAN CUB domain-containing protein 1 OS=Homo sapiens GN=CDCP1 PE=1 SV=3	20.5128	290810000
R.GLSPGN[+1702.581]YSVR.I	HexNAc(2)Hex(8)	N[+1703]	915	>sp|P06213|INSR_HUMAN Insulin receptor OS=Homo sapiens GN=INSR PE=1 SV=4	18.8174	100180000
K.HMSLALN[+1702.581]R.T	HexNAc(2)Hex(8)	N[+1703]	186	>sp|P06280|AGAL_HUMAN Alpha-galactosidase A OS=Homo sapiens GN=GLA PE=1 SV=1	16.0147	39599000
R.NYFLVN[+1702.581]GTSR.E	HexNAc(2)Hex(8)	N[+1703]	190	>sp|P15509|CSF2R_HUMAN Granulocyte-macrophage colony-stimulating factor receptor subunit alpha OS=Homo sapiens GN=CSF2RA PE=1 SV=1	27.6391	7044800
R.LN[+1702.581]SSTIK.Y	HexNAc(2)Hex(8)	N[+1703]	274	>sp|P13473|LAMP2_HUMAN Lysosome-associated membrane glycoprotein 2 OS=Homo sapiens GN=LAMP2 PE=1 SV=2	8.7762	27241000
R.QRYPAN[+1702.581]C[+57.021]TVR.D	HexNAc(2)Hex(8)	C[+57], N[+1703]	152	>sp|Q9BRN9|TM2D3_HUMAN TM2 domain-containing protein 3 OS=Homo sapiens GN=TM2D3 PE=2 SV=2	8.9567	190870000
K.EDEALPSPHTLQEVQVAIIN[+1702.581]NSM[+15.995]C[+57.021]NHLFLK.Y	HexNAc(2)Hex(8)	C[+57], M[+16], N[+1703]	181	>sp|Q9Y6M0|TEST_HUMAN Testisin OS=Homo sapiens GN=PRSS21 PE=1 SV=1	70.3282	6745800
R.LSITN[+1702.581]ETFR.K	HexNAc(2)Hex(8)	N[+1703]	193	>sp|Q9BX74|TM2D1_HUMAN TM2 domain-containing protein 1 OS=Homo sapiens GN=TM2D1 PE=1 SV=1	28.7765	63271000
R.LKPLFN[+1702.581]K.S	HexNAc(2)Hex(8)	N[+1703]	52	>sp|P20645|MPRD_HUMAN Cation-dependent mannose-6-phosphate receptor OS=Homo sapiens GN=M6PR PE=1 SV=1	15.919	33659000
R.EVHLVQFHEPDIYN[+1702.581]YSALLLSEDK.D	HexNAc(2)Hex(8)	N[+1703]	36	>sp|Q92854|SEM4D_HUMAN Semaphorin-4D OS=Homo sapiens GN=SEMA4D PE=1 SV=1	68.532	7400900
R.RAQFTFFN[+1702.581]K.T	HexNAc(2)Hex(8)	N[+1703]	743	>sp|Q86SQ4|AGRG6_HUMAN Adhesion G-protein coupled receptor G6 OS=Homo sapiens GN=ADGRG6 PE=1 SV=3	28.3669	21272000
K.N[+1702.581]ISSHTNIVFSNGELDPWSGGGVTK.D	HexNAc(2)Hex(8)	N[+1703]	415	>sp|P42785|PCP_HUMAN Lysosomal Pro-X carboxypeptidase OS=Homo sapiens GN=PRCP PE=1 SV=1	55.5141
K.PLFN[+1702.581]K.S	HexNAc(2)Hex(8)	N[+1703]	54	>sp|P20645|MPRD_HUMAN Cation-dependent mannose-6-phosphate receptor OS=Homo sapiens GN=M6PR PE=1 SV=1	12.7691	931790000
R.RPN[+1702.581]QSQPLPPSSLQR.F	HexNAc(2)Hex(8)	N[+1703]	415	>sp|Q92542|NICA_HUMAN Nicastrin OS=Homo sapiens GN=NCSTN PE=1 SV=2	15.3694	67305000
R.LKPLFN[+1702.581]K.S	HexNAc(2)Hex(8)	N[+1703]	52	>sp|P20645|MPRD_HUMAN Cation-dependent mannose-6-phosphate receptor OS=Homo sapiens GN=M6PR PE=1 SV=1	15.7856	484910000
K.LLNN[+1702.581]LTSIK.I	HexNAc(2)Hex(8)	N[+1703]	647	>sp|P11047|LAMC1_HUMAN Laminin subunit gamma-1 OS=Homo sapiens GN=LAMC1 PE=1 SV=3	31.4938	62920000
K.IYIPLN[+1702.581]K.T	HexNAc(2)Hex(8)	N[+1703]	40	>sp|Q92542|NICA_HUMAN Nicastrin OS=Homo sapiens GN=NCSTN PE=1 SV=2	30.5373	56769000
K.ALMN[+1702.581]GSESR.F	HexNAc(2)Hex(8)	N[+1703]	265	>sp|P35613|BASI_HUMAN Basigin OS=Homo sapiens GN=BSG PE=1 SV=2	9.168	372540000
R.SRNPGSSC[+57.021]IGADPNRNWN[+1702.581]ASFAGK.G	HexNAc(2)Hex(8)	C[+57], N[+1703]	243	>sp|Q9UI42|CBPA4_HUMAN Carboxypeptidase A4 OS=Homo sapiens GN=CPA4 PE=1 SV=2	26.2405	27317000
K.DLYEYSWVQGPLHSN[+1702.581]ETDRLPR.C	HexNAc(2)Hex(8)	N[+1703]	598	>sp|Q92542|NICA_HUMAN Nicastrin OS=Homo sapiens GN=NCSTN PE=1 SV=2	53.9188	99080000
R.SNLDPSNVDSLFYAAQASQALSGC[+57.021]EISISN[+1702.581]ETK.D	HexNAc(2)Hex(8)	C[+57], N[+1703]	77	>sp|P04844|RPN2_HUMAN Dolichyl-diphosphooligosaccharide--protein glycosyltransferase subunit 2 OS=Homo sapiens GN=RPN2 PE=1 SV=3	71.8916	20746000
R.TILVDNNTWN[+1702.581]NTHISR.V	HexNAc(2)Hex(8)	N[+1703]	539	>sp|P46977|STT3A_HUMAN Dolichyl-diphosphooligosaccharide--protein glycosyltransferase subunit STT3A OS=Homo sapiens GN=STT3A PE=1 SV=2	34.3641	65544000
K.LYWISSGN[+1702.581]HTINR.C	HexNAc(2)Hex(8)	N[+1703]	1756	>sp|Q07954|LRP1_HUMAN Prolow-density lipoprotein receptor-related protein 1 OS=Homo sapiens GN=LRP1 PE=1 SV=2	31.7021	57991000
K.HSVLWNAMIHPLC[+57.021]N[+1702.581]MTLK.G	HexNAc(2)Hex(8)	C[+57], N[+1703]	254	>sp|Q9HAT2|SIAE_HUMAN Sialate O-acetylesterase OS=Homo sapiens GN=SIAE PE=1 SV=1	60.6803	3605800
R.N[+1702.581]VTWK.L	HexNAc(2)Hex(8)	N[+1703]	125	>sp|P50454|SERPH_HUMAN Serpin H1 OS=Homo sapiens GN=SERPINH1 PE=1 SV=2	11.0594	3734800000
K.N[+1702.581]ISSHTNIVFSNGELDPWSGGGVTK.D	HexNAc(2)Hex(8)	N[+1703]	415	>sp|P42785|PCP_HUMAN Lysosomal Pro-X carboxypeptidase OS=Homo sapiens GN=PRCP PE=1 SV=1	56.6773
K.C[+57.021]NMIN[+1702.581]GTDGDSFHPLITK.D	HexNAc(2)Hex(8)	C[+57], N[+1703]	245	>sp|Q14108|SCRB2_HUMAN Lysosome membrane protein 2 OS=Homo sapiens GN=SCARB2 PE=1 SV=2	39.1001	16905000
R.RN[+1702.581]QSLVQDMDSMVR.L	HexNAc(2)Hex(8)	N[+1703]	464	>sp|Q8NHP8|PLBL2_HUMAN Putative phospholipase B-like 2 OS=Homo sapiens GN=PLBD2 PE=1 SV=2	36.4586	24480000
K.GSLSYLN[+1702.581]VTR.K	HexNAc(2)Hex(8)	N[+1703]	257	>sp|P07339|CATD_HUMAN Cathepsin D OS=Homo sapiens GN=CTSD PE=1 SV=1	31.1796	277670000
K.NFIIN[+1702.581]MTC[+57.021]R.F	HexNAc(2)Hex(8)	C[+57], N[+1703]	118	>sp|Q9BRN9|TM2D3_HUMAN TM2 domain-containing protein 3 OS=Homo sapiens GN=TM2D3 PE=2 SV=2	40.014
K.N[+1702.581]LTLM[+15.995]ATTSQLPK.L	HexNAc(2)Hex(8)	M[+16], N[+1703]	267	>sp|P11117|PPAL_HUMAN Lysosomal acid phosphatase OS=Homo sapiens GN=ACP2 PE=1 SV=3	34.6495	18263000
R.ARLN[+1702.581]WTSLLPASFTK.N	HexNAc(2)Hex(8)	N[+1703]	284	>sp|Q6PIU2|NCEH1_HUMAN Neutral cholesterol ester hydrolase 1 OS=Homo sapiens GN=NCEH1 PE=1 SV=3	67.3448	13885000
K.HLN[+1702.581]ASNPTEPATIIFTAAR.E	HexNAc(2)Hex(8)	N[+1703]	284	>sp|Q8NFQ8|TOIP2_HUMAN Torsin-1A-interacting protein 2 OS=Homo sapiens GN=TOR1AIP2 PE=1 SV=1	50.9777	107240000
R.ALSN[+1702.581]ISLR.L	HexNAc(2)Hex(8)	N[+1703]	124	>sp|O15031|PLXB2_HUMAN Plexin-B2 OS=Homo sapiens GN=PLXNB2 PE=1 SV=3	22.068	37929000
K.EQYIHEN[+1702.581]YSR.A	HexNAc(2)Hex(8)	N[+1703]	542	>sp|O60568|PLOD3_HUMAN Procollagen-lysine,2-oxoglutarate 5-dioxygenase 3 OS=Homo sapiens GN=PLOD3 PE=1 SV=1	12.8551	189690000
R.RPPLAELAALN[+1702.581]LSGSR.L	HexNAc(2)Hex(8)	N[+1703]	114	>sp|Q13641|TPBG_HUMAN Trophoblast glycoprotein OS=Homo sapiens GN=TPBG PE=1 SV=1	53.8231	198370000
R.IAPASN[+1702.581]VSHTVVLRPLK.A	HexNAc(2)Hex(8)	N[+1703]	83	>sp|P43308|SSRB_HUMAN Translocon-associated protein subunit beta OS=Homo sapiens GN=SSR2 PE=1 SV=1	28.7811	51354000
R.LLNINPN[+1702.581]K.T	HexNAc(2)Hex(8)	N[+1703]	255	>sp|P11279|LAMP1_HUMAN Lysosome-associated membrane glycoprotein 1 OS=Homo sapiens GN=LAMP1 PE=1 SV=3	19.552	1180700000
R.VWN[+1702.581]STFIEDYRDFDR.V	HexNAc(2)Hex(8)	N[+1703]	933	>sp|P26006|ITA3_HUMAN Integrin alpha-3 OS=Homo sapiens GN=ITGA3 PE=1 SV=5	54.4781
K.DAVNN[+1702.581]ITAK.G	HexNAc(2)Hex(8)	N[+1703]	320	>sp|P54289|CA2D1_HUMAN Voltage-dependent calcium channel subunit alpha-2/delta-1 OS=Homo sapiens GN=CACNA2D1 PE=1 SV=3	11.6778	42705000
K.GTN[+1702.581]FTHLVADR.V	HexNAc(2)Hex(8)	N[+1703]	417	>sp|Q9C0C4|SEM4C_HUMAN Semaphorin-4C OS=Homo sapiens GN=SEMA4C PE=1 SV=2	22.7014	9333000
K.N[+1702.581]ASNMEYR.I	HexNAc(2)Hex(8)	N[+1703]	197	>sp|Q9Y639|NPTN_HUMAN Neuroplastin OS=Homo sapiens GN=NPTN PE=1 SV=2	8.767	72529000
R.DLQAN[+1702.581]DTGR.Y	HexNAc(2)Hex(8)	N[+1703]	486	>sp|P32004|L1CAM_HUMAN Neural cell adhesion molecule L1 OS=Homo sapiens GN=L1CAM PE=1 SV=2	7.7138	53586000
R.C[+57.021]PMAGISHTAWHSN[+1702.581]R.T	HexNAc(2)Hex(8)	C[+57], N[+1703]	276	>sp|Q9UMR5|PPT2_HUMAN Lysosomal thioesterase PPT2 OS=Homo sapiens GN=PPT2 PE=1 SV=4	16.2389
K.YFN[+1702.581]YTVK.V	HexNAc(2)Hex(8)	N[+1703]	61	>sp|O00469|PLOD2_HUMAN Procollagen-lysine,2-oxoglutarate 5-dioxygenase 2 OS=Homo sapiens GN=PLOD2 PE=1 SV=2	22.5772	34981000
R.SIN[+1702.581]VTGQGFSLIQR.F	HexNAc(2)Hex(8)	N[+1703]	1000	>sp|O15031|PLXB2_HUMAN Plexin-B2 OS=Homo sapiens GN=PLXNB2 PE=1 SV=3	50.2509	124890000
K.GSLSYLN[+1702.581]VTR.K	HexNAc(2)Hex(8)	N[+1703]	257	>sp|P07339|CATD_HUMAN Cathepsin D OS=Homo sapiens GN=CTSD PE=1 SV=1	31.4797	277670000
R.GYN[+1702.581]VTYWR.E	HexNAc(2)Hex(8)	N[+1703]	847	>sp|P32004|L1CAM_HUMAN Neural cell adhesion molecule L1 OS=Homo sapiens GN=L1CAM PE=1 SV=2	29.7229	1111900000
R.VIYN[+1702.581]LTEK.G	HexNAc(2)Hex(8)	N[+1703]	425	>sp|Q969V3|NCLN_HUMAN Nicalin OS=Homo sapiens GN=NCLN PE=1 SV=2	20.8638	38701000
K.ANYNLPIMVTDSGKPPMTN[+1702.581]ITDLR.V	HexNAc(2)Hex(8)	N[+1703]	653	>sp|P55290|CAD13_HUMAN Cadherin-13 OS=Homo sapiens GN=CDH13 PE=1 SV=1	63.8455	40270000
R.TVLEN[+1702.581]STSYEEAK.N	HexNAc(2)Hex(8)	N[+1703]	255	>sp|Q13510|ASAH1_HUMAN Acid ceramidase OS=Homo sapiens GN=ASAH1 PE=1 SV=5	15.3635	292850000
R.YC[+57.021]NLEGPPIN[+1702.581]SSVFK.E	HexNAc(2)Hex(8)	C[+57], N[+1703]	120	>sp|Q17RY6|LY6K_HUMAN Lymphocyte antigen 6K OS=Homo sapiens GN=LY6K PE=1 SV=2	46.8867	98641000
R.RPPLAELAALN[+1702.581]LSGSR.L	HexNAc(2)Hex(8)	N[+1703]	114	>sp|Q13641|TPBG_HUMAN Trophoblast glycoprotein OS=Homo sapiens GN=TPBG PE=1 SV=1	54.124	198370000
K.VIDGMTVVHSIELQATDGHDRPLTN[+1702.581]C[+57.021]SIINSGK.I	HexNAc(2)Hex(8)	C[+57], N[+1703]	166	>sp|P45877|PPIC_HUMAN Peptidyl-prolyl cis-trans isomerase C OS=Homo sapiens GN=PPIC PE=1 SV=1	63.7544	8468400
K.AN[+1702.581]FTIYDC[+57.021]SR.T	HexNAc(2)Hex(8)	C[+57], N[+1703]	695	>sp|Q9Y4D7|PLXD1_HUMAN Plexin-D1 OS=Homo sapiens GN=PLXND1 PE=1 SV=3	25.1852	144430000
K.GLN[+1702.581]LTEDTYKPR.I	HexNAc(2)Hex(8)	N[+1703]	396	>sp|Q08380|LG3BP_HUMAN Galectin-3-binding protein OS=Homo sapiens GN=LGALS3BP PE=1 SV=1	24.4493	123910000
R.N[+1702.581]TTFNVESTK.K	HexNAc(2)Hex(8)	N[+1703]	418	>sp|P56199|ITA1_HUMAN Integrin alpha-1 OS=Homo sapiens GN=ITGA1 PE=1 SV=2	13.8586	150890000
K.SYFSSLN[+1702.581]LTIR.G	HexNAc(2)Hex(8)	N[+1703]	1096	>sp|P56199|ITA1_HUMAN Integrin alpha-1 OS=Homo sapiens GN=ITGA1 PE=1 SV=2	56.8741	20906000
R.YHYN[+1702.581]C[+57.021]SLLDGTQLFTSHDYGAPQEATLGANK.V	HexNAc(2)Hex(8)	C[+57], N[+1703]	404	>sp|Q96AY3|FKB10_HUMAN Peptidyl-prolyl cis-trans isomerase FKBP10 OS=Homo sapiens GN=FKBP10 PE=1 SV=1	58.6071	39999000
K.SAEGTFFIN[+1702.581]K.T	HexNAc(2)Hex(8)	N[+1703]	149	>sp|P06865|HEXA_HUMAN Beta-hexosaminidase subunit alpha OS=Homo sapiens GN=HEXA PE=1 SV=2	27.2875	226370000
K.N[+1702.581]VTLILDC[+57.021]K.K	HexNAc(2)Hex(8)	C[+57], N[+1703]	176	>sp|P20908|CO5A1_HUMAN Collagen alpha-1(V) chain OS=Homo sapiens GN=COL5A1 PE=1 SV=3	32.7862	12138000
K.AN[+1702.581]NSWFQSILR.Q	HexNAc(2)Hex(8)	N[+1703]	529	>sp|Q92542|NICA_HUMAN Nicastrin OS=Homo sapiens GN=NCSTN PE=1 SV=2	58.565	30504000
K.LLNN[+1702.581]LTSIK.I	HexNAc(2)Hex(8)	N[+1703]	647	>sp|P11047|LAMC1_HUMAN Laminin subunit gamma-1 OS=Homo sapiens GN=LAMC1 PE=1 SV=3	31.3892	163770000
K.FN[+1702.581]VSLTVK.N	HexNAc(2)Hex(8)	N[+1703]	839	>sp|P56199|ITA1_HUMAN Integrin alpha-1 OS=Homo sapiens GN=ITGA1 PE=1 SV=2	35.4822	150920000
R.TILVDNNTWN[+1702.581]NTHISR.V	HexNAc(2)Hex(8)	N[+1703]	539	>sp|P46977|STT3A_HUMAN Dolichyl-diphosphooligosaccharide--protein glycosyltransferase subunit STT3A OS=Homo sapiens GN=STT3A PE=1 SV=2	33.8947
K.SAEGTFFIN[+1702.581]K.T	HexNAc(2)Hex(8)	N[+1703]	149	>sp|P06865|HEXA_HUMAN Beta-hexosaminidase subunit alpha OS=Homo sapiens GN=HEXA PE=1 SV=2	27.6056	226370000
K.GWN[+1702.581]WTSGFNK.C	HexNAc(2)Hex(8)	N[+1703]	159	>sp|P15328|FOLR1_HUMAN Folate receptor alpha OS=Homo sapiens GN=FOLR1 PE=1 SV=3	43.4078	206300000
R.TLSRPSETC[+57.021]N[+1702.581]ETTK.L	HexNAc(2)Hex(8)	C[+57], N[+1703]	384	>sp|Q96AY3|FKB10_HUMAN Peptidyl-prolyl cis-trans isomerase FKBP10 OS=Homo sapiens GN=FKBP10 PE=1 SV=1	8.7854	695270000
K.DNGQAPFTITPVFSDFPVHGMEPM[+15.995]NN[+1702.581]ATK.G	HexNAc(2)Hex(8)	M[+16], N[+1703]	197	>sp|O15118|NPC1_HUMAN Niemann-Pick C1 protein OS=Homo sapiens GN=NPC1 PE=1 SV=2	70.2949	58767000
K.N[+1702.581]LTLMATTSQLPK.L	HexNAc(2)Hex(8)	N[+1703]	267	>sp|P11117|PPAL_HUMAN Lysosomal acid phosphatase OS=Homo sapiens GN=ACP2 PE=1 SV=3	43.3887	196760000
K.LLHALGGDDFLGM[+15.995]LN[+1702.581]R.T	HexNAc(2)Hex(8)	M[+16], N[+1703]	182	>sp|Q9UHG3|PCYOX_HUMAN Prenylcysteine oxidase 1 OS=Homo sapiens GN=PCYOX1 PE=1 SV=3	53.5992	157150000
K.N[+1702.581]C[+57.021]SPWLSC[+57.021]EELR.T	HexNAc(2)Hex(8)	C[+57]*2, N[+1703]	67	>sp|Q9H5K3|SG196_HUMAN Protein O-mannose kinase OS=Homo sapiens GN=POMK PE=1 SV=1	36.8197	10390000
R.KVPSN[+1702.581]STETVIESDEFRPGIR.Y	HexNAc(2)Hex(8)	N[+1703]	676	>sp|P42702|LIFR_HUMAN Leukemia inhibitory factor receptor OS=Homo sapiens GN=LIFR PE=1 SV=1	33.1817	25707000
K.RLN[+1702.581]TTGVSAGC[+57.021]TADLLVGR.A	HexNAc(2)Hex(8)	C[+57], N[+1703]	3105	>sp|O15230|LAMA5_HUMAN Laminin subunit alpha-5 OS=Homo sapiens GN=LAMA5 PE=1 SV=8	38.9944	29437000
R.N[+1702.581]TTFNVESTKK.N	HexNAc(2)Hex(8)	N[+1703]	418	>sp|P56199|ITA1_HUMAN Integrin alpha-1 OS=Homo sapiens GN=ITGA1 PE=1 SV=2	11.4542	140850000
K.HMLALAPN[+1702.581]STAR.R	HexNAc(2)Hex(8)	N[+1703]	2324	>sp|Q92508|PIEZ1_HUMAN Piezo-type mechanosensitive ion channel component 1 OS=Homo sapiens GN=PIEZO1 PE=1 SV=4	18.317	20489000
K.GSN[+1702.581]YSEILDK.Y	HexNAc(2)Hex(8)	N[+1703]	142	>sp|Q12841|FSTL1_HUMAN Follistatin-related protein 1 OS=Homo sapiens GN=FSTL1 PE=1 SV=1	23.1101	18939000
R.ALGFEN[+1702.581]ATQALGR.A	HexNAc(2)Hex(8)	N[+1703]	64	>sp|Q08380|LG3BP_HUMAN Galectin-3-binding protein OS=Homo sapiens GN=LGALS3BP PE=1 SV=1	41.0724	86434000
K.TAVN[+1702.581]C[+57.021]SSDFDAC[+57.021]LITK.A	HexNAc(2)Hex(8)	C[+57]*2, N[+1703]	40	>sp|P13987|CD59_HUMAN CD59 glycoprotein OS=Homo sapiens GN=CD59 PE=1 SV=1	37.7151	47808000
R.TLSRPSETC[+57.021]N[+1702.581]ETTK.L	HexNAc(2)Hex(8)	C[+57], N[+1703]	384	>sp|Q96AY3|FKB10_HUMAN Peptidyl-prolyl cis-trans isomerase FKBP10 OS=Homo sapiens GN=FKBP10 PE=1 SV=1	8.8612	695270000
K.GYFYIPPLATHTIC[+57.021]DRN[+1702.581]HTWLPVSDDAC[+57.021]YR.E	HexNAc(2)Hex(8)	C[+57]*2, N[+1703]	67	>sp|P15529|MCP_HUMAN Membrane cofactor protein OS=Homo sapiens GN=CD46 PE=1 SV=3	66.719	22412000
K.N[+1702.581]ATLAEQAK.L	HexNAc(2)Hex(8)	N[+1703]	869	>sp|Q9Y4L1|HYOU1_HUMAN Hypoxia up-regulated protein 1 OS=Homo sapiens GN=HYOU1 PE=1 SV=1	7.852	766170000
K.TPMTN[+1702.581]SSIQFLDNAFR.K	HexNAc(2)Hex(8)	N[+1703]	275	>sp|P15586|GNS_HUMAN N-acetylglucosamine-6-sulfatase OS=Homo sapiens GN=GNS PE=1 SV=3	62.689	86002000
R.AQFTFFN[+1702.581]K.T	HexNAc(2)Hex(8)	N[+1703]	744	>sp|Q86SQ4|AGRG6_HUMAN Adhesion G-protein coupled receptor G6 OS=Homo sapiens GN=ADGRG6 PE=1 SV=3	36.3436	124270000
R.N[+1702.581]ISFMVK.R	HexNAc(2)Hex(8)	N[+1703]	267	>sp|O14672|ADA10_HUMAN Disintegrin and metalloproteinase domain-containing protein 10 OS=Homo sapiens GN=ADAM10 PE=1 SV=1	29.5084
K.TN[+1702.581]ITLVC[+57.021]K.P	HexNAc(2)Hex(8)	C[+57], N[+1703]	580	>sp|P11717|MPRI_HUMAN Cation-independent mannose-6-phosphate receptor OS=Homo sapiens GN=IGF2R PE=1 SV=3	18.5033	287620000
K.AN[+1702.581]ATIEVK.A	HexNAc(2)Hex(8)	N[+1703]	228	>sp|Q9Y639|NPTN_HUMAN Neuroplastin OS=Homo sapiens GN=NPTN PE=1 SV=2	11.567	205000000
K.DIN[+1702.581]STAVK.L	HexNAc(2)Hex(8)	N[+1703]	443	>sp|P42702|LIFR_HUMAN Leukemia inhibitory factor receptor OS=Homo sapiens GN=LIFR PE=1 SV=1	9.6336	69641000
K.AN[+1702.581]NSWFQSILR.Q	HexNAc(2)Hex(8)	N[+1703]	529	>sp|Q92542|NICA_HUMAN Nicastrin OS=Homo sapiens GN=NCSTN PE=1 SV=2	58.488	53072000
K.DSC[+57.021]ESNHN[+1702.581]ITC[+57.021]K.V	HexNAc(2)Hex(8)	C[+57]*2, N[+1703]	876	>sp|P56199|ITA1_HUMAN Integrin alpha-1 OS=Homo sapiens GN=ITGA1 PE=1 SV=2	6.7235	994550000
K.ADGSFRLEN[+1702.581]ITTGTYTIHAQK.E	HexNAc(2)Hex(8)	N[+1703]	361	>sp|Q15155|NOMO1_HUMAN Nodal modulator 1 OS=Homo sapiens GN=NOMO1 PE=1 SV=5	40.6534	27469000
R.N[+1702.581]QSLVQDMDSMVR.L	HexNAc(2)Hex(8)	N[+1703]	465	>sp|Q8NHP8|PLBL2_HUMAN Putative phospholipase B-like 2 OS=Homo sapiens GN=PLBD2 PE=1 SV=2	44.9863	19980000
K.VIN[+1702.581]ETWAWK.N	HexNAc(2)Hex(8)	N[+1703]	860	>sp|Q9Y4L1|HYOU1_HUMAN Hypoxia up-regulated protein 1 OS=Homo sapiens GN=HYOU1 PE=1 SV=1	37.8107	202430000
K.LGVIEDHSN[+1702.581]R.T	HexNAc(2)Hex(8)	N[+1703]	494	>sp|P14625|ENPL_HUMAN Endoplasmin OS=Homo sapiens GN=HSP90B1 PE=1 SV=1	11.8754	1320600000
R.EQIN[+1702.581]ITLDHR.C	HexNAc(2)Hex(8)	N[+1703]	194	>sp|Q02809|PLOD1_HUMAN Procollagen-lysine,2-oxoglutarate 5-dioxygenase 1 OS=Homo sapiens GN=PLOD1 PE=1 SV=2	23.7335	59533000
K.VIN[+1702.581]ETWAWK.N	HexNAc(2)Hex(8)	N[+1703]	860	>sp|Q9Y4L1|HYOU1_HUMAN Hypoxia up-regulated protein 1 OS=Homo sapiens GN=HYOU1 PE=1 SV=1	37.5172	202430000
R.N[+1702.581]YTADYDK.T	HexNAc(2)Hex(8)	N[+1703]	106	>sp|O75477|ERLN1_HUMAN Erlin-1 OS=Homo sapiens GN=ERLIN1 PE=1 SV=1	10.427	220150000
K.HTNMN[+1702.581]LTQLK.V	HexNAc(2)Hex(8)	N[+1703]	250	>sp|Q15165|PON2_HUMAN Serum paraoxonase/arylesterase 2 OS=Homo sapiens GN=PON2 PE=1 SV=3	17.7715
K.TN[+1702.581]ITLVC[+57.021]K.P	HexNAc(2)Hex(8)	C[+57], N[+1703]	580	>sp|P11717|MPRI_HUMAN Cation-independent mannose-6-phosphate receptor OS=Homo sapiens GN=IGF2R PE=1 SV=3	18.1956	287620000
K.DSLSIN[+1702.581]ATNIK.H	HexNAc(2)Hex(8)	N[+1703]	347	>sp|P00533|EGFR_HUMAN Epidermal growth factor receptor OS=Homo sapiens GN=EGFR PE=1 SV=2	28.6878	1400200000
K.AMSSN[+1702.581]ETAAYK.I	HexNAc(2)Hex(8)	N[+1703]	637	>sp|Q8TCJ2|STT3B_HUMAN Dolichyl-diphosphooligosaccharide--protein glycosyltransferase subunit STT3B OS=Homo sapiens GN=STT3B PE=1 SV=1	10.3256	186660000
K.DNGQAPFTITPVFSDFPVHGMEPMNN[+1702.581]ATK.G	HexNAc(2)Hex(8)	N[+1703]	197	>sp|O15118|NPC1_HUMAN Niemann-Pick C1 protein OS=Homo sapiens GN=NPC1 PE=1 SV=2	71.363	131710000
K.LRNPC[+57.021]TSEQN[+1702.581]C[+57.021]TSPFSYK.N	HexNAc(2)Hex(8)	C[+57]*2, N[+1703]	203	>sp|P05556|ITB1_HUMAN Integrin beta-1 OS=Homo sapiens GN=ITGB1 PE=1 SV=2	23.5036	289410000
K.HTNM[+15.995]N[+1702.581]LTQLK.V	HexNAc(2)Hex(8)	M[+16], N[+1703]	250	>sp|Q15165|PON2_HUMAN Serum paraoxonase/arylesterase 2 OS=Homo sapiens GN=PON2 PE=1 SV=3	11.6594	117120000
R.TVN[+1702.581]VSVPK.K	HexNAc(2)Hex(8)	N[+1703]	89	>sp|Q96KA5|CLP1L_HUMAN Cleft lip and palate transmembrane protein 1-like protein OS=Homo sapiens GN=CLPTM1L PE=1 SV=1	16.8282	130580000
K.MN[+1702.581]FTGGDTC[+57.021]HK.V	HexNAc(2)Hex(8)	C[+57], N[+1703]	1311	>sp|P11717|MPRI_HUMAN Cation-independent mannose-6-phosphate receptor OS=Homo sapiens GN=IGF2R PE=1 SV=3	11.7745	212240000
R.LSALDNLLN[+1702.581]HSSM[+15.995]FLK.G	HexNAc(2)Hex(8)	M[+16], N[+1703]	822	>sp|Q9Y4L1|HYOU1_HUMAN Hypoxia up-regulated protein 1 OS=Homo sapiens GN=HYOU1 PE=1 SV=1	66.3985	89411000
R.FVHVN[+1702.581]TSAVLK.L	HexNAc(2)Hex(8)	N[+1703]	467	>sp|Q9Y6A1|POMT1_HUMAN Protein O-mannosyl-transferase 1 OS=Homo sapiens GN=POMT1 PE=1 SV=3	29.1484	9916400
R.LAVTN[+1702.581]TTMTGTVLK.M	HexNAc(2)Hex(8)	N[+1703]	167	>sp|Q13586|STIM1_HUMAN Stromal interaction molecule 1 OS=Homo sapiens GN=STIM1 PE=1 SV=3	35.7137
K.HIQPIC[+57.021]LQASTFEFEN[+1702.581]R.T	HexNAc(2)Hex(8)	C[+57], N[+1703]	152	>sp|Q9Y6M0|TEST_HUMAN Testisin OS=Homo sapiens GN=PRSS21 PE=1 SV=1	50.56	61882000
K.N[+1702.581]MSFVNDLTVTQDGRK.I	HexNAc(2)Hex(8)	N[+1703]	196	>sp|Q9HDC9|APMAP_HUMAN Adipocyte plasma membrane-associated protein OS=Homo sapiens GN=APMAP PE=1 SV=2	38.653	77623000
R.IAPASN[+1702.581]VSHTVVLRPLK.A	HexNAc(2)Hex(8)	N[+1703]	83	>sp|P43308|SSRB_HUMAN Translocon-associated protein subunit beta OS=Homo sapiens GN=SSR2 PE=1 SV=1	28.9748	2451100000
R.LSALDNLLN[+1702.581]HSSM[+15.995]FLK.G	HexNAc(2)Hex(8)	M[+16], N[+1703]	822	>sp|Q9Y4L1|HYOU1_HUMAN Hypoxia up-regulated protein 1 OS=Homo sapiens GN=HYOU1 PE=1 SV=1	66.6995	89411000
K.LN[+1702.581]ASLPALLLIR.L	HexNAc(2)Hex(8)	N[+1703]	169	>sp|Q15904|VAS1_HUMAN V-type proton ATPase subunit S1 OS=Homo sapiens GN=ATP6AP1 PE=1 SV=2	71.7806	5379300
R.N[+1702.581]VSTNVFFK.Q	HexNAc(2)Hex(8)	N[+1703]	337	>sp|Q6YHK3|CD109_HUMAN CD109 antigen OS=Homo sapiens GN=CD109 PE=1 SV=2	32.9532	147540000
K.GWN[+1702.581]WTSGFNK.C	HexNAc(2)Hex(8)	N[+1703]	159	>sp|P15328|FOLR1_HUMAN Folate receptor alpha OS=Homo sapiens GN=FOLR1 PE=1 SV=3	43.7098	53037000
K.TPEFHPN[+1702.581]K.T	HexNAc(2)Hex(8)	N[+1703]	273	>sp|Q96S16|JMJD8_HUMAN JmjC domain-containing protein 8 OS=Homo sapiens GN=JMJD8 PE=2 SV=1	9.7642	33485000
R.TMVFPVMYLN[+1702.581]ESVHIDK.E	HexNAc(2)Hex(8)	N[+1703]	403	>sp|Q14108|SCRB2_HUMAN Lysosome membrane protein 2 OS=Homo sapiens GN=SCARB2 PE=1 SV=2	67.2525	22674000
R.MDPPC[+57.021]TN[+1702.581]TTAASTYLNNPYVR.K	HexNAc(2)Hex(8)	C[+57], N[+1703]	327	>sp|P10619|PPGB_HUMAN Lysosomal protective protein OS=Homo sapiens GN=CTSA PE=1 SV=2	46.9005
R.VN[+1702.581]FTLEASEGC[+57.021]YR.W	HexNAc(2)Hex(8)	C[+57], N[+1703]	43	>sp|Q8TEM1|PO210_HUMAN Nuclear pore membrane glycoprotein 210 OS=Homo sapiens GN=NUP210 PE=1 SV=3	36.7136	27054000
R.AN[+1702.581]ESRLEEADQLYR.Q	HexNAc(2)Hex(8)	N[+1703]	540	>sp|Q6ZXV5|TMTC3_HUMAN Transmembrane and TPR repeat-containing protein 3 OS=Homo sapiens GN=TMTC3 PE=1 SV=2	22.8372	36062000
K.N[+1702.581]ITIVTGAPR.H	HexNAc(2)Hex(8)	N[+1703]	265	>sp|P26006|ITA3_HUMAN Integrin alpha-3 OS=Homo sapiens GN=ITGA3 PE=1 SV=5	23.6349	99277000
K.DLNGNVFQDAVFN[+1702.581]QTVTVIER.E	HexNAc(2)Hex(8)	N[+1703]	179	>sp|P43307|SSRA_HUMAN Translocon-associated protein subunit alpha OS=Homo sapiens GN=SSR1 PE=1 SV=3	71.6897
K.VVVVDGKN[+1702.581]ESEYTVK.W	HexNAc(2)Hex(8)	N[+1703]	96	>sp|P78536|ADA17_HUMAN Disintegrin and metalloproteinase domain-containing protein 17 OS=Homo sapiens GN=ADAM17 PE=1 SV=1	18.2977	24252000
R.N[+1702.581]VTHLLQQELTEAQK.G	HexNAc(2)Hex(8)	N[+1703]	65	>sp|Q10589|BST2_HUMAN Bone marrow stromal antigen 2 OS=Homo sapiens GN=BST2 PE=1 SV=1	42.4767	12064000
K.EN[+1702.581]ATTDLLTK.L	HexNAc(2)Hex(8)	N[+1703]	264	>sp|P28799|GRN_HUMAN Granulins OS=Homo sapiens GN=GRN PE=1 SV=2	18.1079	26488000
K.AN[+1702.581]LSQVADHLDHIK.E	HexNAc(2)Hex(8)	N[+1703]	278	>sp|P16444|DPEP1_HUMAN Dipeptidase 1 OS=Homo sapiens GN=DPEP1 PE=1 SV=3	35.3083	9061400
R.C[+57.021]VEESGSAHC[+57.021]VC[+57.021]PMLTC[+57.021]PEAN[+1702.581]ATK.V	HexNAc(2)Hex(8)	C[+57]*4, N[+1703]	912	>sp|O00468|AGRIN_HUMAN Agrin OS=Homo sapiens GN=AGRN PE=1 SV=5	28.5592	46028000
K.YIHQN[+1702.581]YTK.A	HexNAc(2)Hex(8)	N[+1703]	534	>sp|Q02809|PLOD1_HUMAN Procollagen-lysine,2-oxoglutarate 5-dioxygenase 1 OS=Homo sapiens GN=PLOD1 PE=1 SV=2	7.6093	467740000
R.YHYN[+1702.581]GTFEDGKK.F	HexNAc(2)Hex(8)	N[+1703]	67	>sp|Q96AY3|FKB10_HUMAN Peptidyl-prolyl cis-trans isomerase FKBP10 OS=Homo sapiens GN=FKBP10 PE=1 SV=1	11.5015	478550000
R.ALNYYPQN[+1702.581]ITMK.W	HexNAc(2)Hex(8)	N[+1703]	227	>sp|Q30201|HFE_HUMAN Hereditary hemochromatosis protein OS=Homo sapiens GN=HFE PE=1 SV=1	36.6504	74733000
K.KDTC[+57.021]TQEC[+57.021]SYFN[+1702.581]ITK.V	HexNAc(2)Hex(8)	C[+57]*2, N[+1703]	658	>sp|P05556|ITB1_HUMAN Integrin beta-1 OS=Homo sapiens GN=ITGB1 PE=1 SV=2	25.9225	33480000
R.ENVGIYN[+1702.581]LSK.G	HexNAc(2)Hex(8)	N[+1703]	612	>sp|Q15155|NOMO1_HUMAN Nodal modulator 1 OS=Homo sapiens GN=NOMO1 PE=1 SV=5	28.246	32085000
R.GHTLTLN[+1702.581]FTR.N	HexNAc(2)Hex(8)	N[+1703]	97	>sp|P11279|LAMP1_HUMAN Lysosome-associated membrane glycoprotein 1 OS=Homo sapiens GN=LAMP1 PE=1 SV=3	29.1332	775950000
K.NN[+1702.581]HTASILDR.M	HexNAc(2)Hex(8)	N[+1703]	129	>sp|P08962|CD63_HUMAN CD63 antigen OS=Homo sapiens GN=CD63 PE=1 SV=2	12.1759	1320600000
K.DLC[+57.021]GPDAGPIGN[+1702.581]ATGQADC[+57.021]K.A	HexNAc(2)Hex(8)	C[+57]*2, N[+1703]	45	>sp|Q8NBI5|S43A3_HUMAN Solute carrier family 43 member 3 OS=Homo sapiens GN=SLC43A3 PE=1 SV=2	26.1667	38184000
R.KIPAIN[+1702.581]QTITEANEK.T	HexNAc(2)Hex(8)	N[+1703]	1390	>sp|P11047|LAMC1_HUMAN Laminin subunit gamma-1 OS=Homo sapiens GN=LAMC1 PE=1 SV=3	25.7111	58455000
K.HNN[+1702.581]DTQHIWESDSNEFSVIADPR.G	HexNAc(2)Hex(8)	N[+1703]	215	>sp|P14625|ENPL_HUMAN Endoplasmin OS=Homo sapiens GN=HSP90B1 PE=1 SV=1	46.9642	1265200000
K.DM[+15.995]SDGFISN[+1702.581]LTIQR.Q	HexNAc(2)Hex(8)	M[+16], N[+1703]	105	>sp|P13674|P4HA1_HUMAN Prolyl 4-hydroxylase subunit alpha-1 OS=Homo sapiens GN=P4HA1 PE=1 SV=2	46.6785	27212000
R.EAIN[+1702.581]ITLDHK.C	HexNAc(2)Hex(8)	N[+1703]	206	>sp|O00469|PLOD2_HUMAN Procollagen-lysine,2-oxoglutarate 5-dioxygenase 2 OS=Homo sapiens GN=PLOD2 PE=1 SV=2	23.5223
R.C[+57.021]APVN[+1702.581]ISC[+57.021]YAK.F	HexNAc(2)Hex(8)	C[+57]*2, N[+1703]	176	>sp|Q8WWI5|CTL1_HUMAN Choline transporter-like protein 1 OS=Homo sapiens GN=SLC44A1 PE=1 SV=1	28.3577	37937000
K.FVGTPEVN[+1702.581]QTTLYQR.Y	HexNAc(2)Hex(8)	N[+1703]	46	>sp|P01033|TIMP1_HUMAN Metalloproteinase inhibitor 1 OS=Homo sapiens GN=TIMP1 PE=1 SV=1	36.7804	19634000
K.GELN[+1702.581]TSIFSSRPIDK.F	HexNAc(2)Hex(8)	N[+1703]	350	>sp|Q9UHG3|PCYOX_HUMAN Prenylcysteine oxidase 1 OS=Homo sapiens GN=PCYOX1 PE=1 SV=3	38.1323	348310000
R.N[+1702.581]ETHSIC[+57.021]TAC[+57.021]DESC[+57.021]K.T	HexNAc(2)Hex(8)	C[+57]*3, N[+1703]	190	>sp|Q6UXH1|CREL2_HUMAN Cysteine-rich with EGF-like domain protein 2 OS=Homo sapiens GN=CRELD2 PE=1 SV=1	9.3212	24682000
K.DSLSIN[+1702.581]ATNIK.H	HexNAc(2)Hex(8)	N[+1703]	347	>sp|P00533|EGFR_HUMAN Epidermal growth factor receptor OS=Homo sapiens GN=EGFR PE=1 SV=2	28.4775	1400200000
K.LHVTLYN[+1702.581]C[+57.021]SFGR.S	HexNAc(2)Hex(8)	C[+57], N[+1703]	753	>sp|O15031|PLXB2_HUMAN Plexin-B2 OS=Homo sapiens GN=PLXNB2 PE=1 SV=3	36.9104	108290000
K.TPM[+15.995]TN[+1702.581]SSIQFLDNAFR.K	HexNAc(2)Hex(8)	M[+16], N[+1703]	275	>sp|P15586|GNS_HUMAN N-acetylglucosamine-6-sulfatase OS=Homo sapiens GN=GNS PE=1 SV=3	56.2539	15213000
K.SIFDPPVFPVC[+57.021]MLGN[+1702.581]R.T	HexNAc(2)Hex(8)	C[+57], N[+1703]	298	>sp|Q9UP95|S12A4_HUMAN Solute carrier family 12 member 4 OS=Homo sapiens GN=SLC12A4 PE=1 SV=2	72.956	17870000
K.EELGVTVYQSPHSGSFTITGN[+1702.581]NSNFAQR.F	HexNAc(2)Hex(8)	N[+1703]	80	>sp|P32004|L1CAM_HUMAN Neural cell adhesion molecule L1 OS=Homo sapiens GN=L1CAM PE=1 SV=2	48.2948
R.EGSGYFFLN[+1702.581]TSTADVVK.V	HexNAc(2)Hex(8)	N[+1703]	918	>sp|Q8TEM1|PO210_HUMAN Nuclear pore membrane glycoprotein 210 OS=Homo sapiens GN=NUP210 PE=1 SV=3	56.4789	6606700
K.NSAGN[+1702.581]HTNHPHMDC[+57.021]VITGRPC[+57.021]C[+57.021]IGTK.G	HexNAc(2)Hex(8)	C[+57]*3, N[+1703]	579	>sp|Q96CC6|RHDF1_HUMAN Inactive rhomboid protein 1 OS=Homo sapiens GN=RHBDF1 PE=1 SV=2	17.892	32611000
K.LVGGPVAGGDPN[+1702.581]QTIR.G	HexNAc(2)Hex(8)	N[+1703]	84	>sp|O15230|LAMA5_HUMAN Laminin subunit alpha-5 OS=Homo sapiens GN=LAMA5 PE=1 SV=8	23.0437	57611000
K.NAC[+57.021]C[+57.021]STN[+1702.581]TSQEAHK.D	HexNAc(2)Hex(8)	C[+57]*2, N[+1703]	63	>sp|P15328|FOLR1_HUMAN Folate receptor alpha OS=Homo sapiens GN=FOLR1 PE=1 SV=3	5.5775	645880000
R.SN[+1702.581]HTGFLHMDC[+57.021]EIK.G	HexNAc(2)Hex(8)	C[+57], N[+1703]	583	>sp|Q6PJF5|RHDF2_HUMAN Inactive rhomboid protein 2 OS=Homo sapiens GN=RHBDF2 PE=1 SV=2	25.4107	32228000
R.SFDDHFQHLLN[+1702.581]DSER.T	HexNAc(2)Hex(8)	N[+1703]	106	>sp|P35052|GPC1_HUMAN Glypican-1 OS=Homo sapiens GN=GPC1 PE=1 SV=2	37.1075	16276000
R.N[+1702.581]VSTNVFFK.Q	HexNAc(2)Hex(8)	N[+1703]	337	>sp|Q6YHK3|CD109_HUMAN CD109 antigen OS=Homo sapiens GN=CD109 PE=1 SV=2	32.6385	147540000
R.N[+1702.581]GSC[+57.021]SIPQDLRDEIK.E	HexNAc(2)Hex(8)	C[+57], N[+1703]	328	>sp|Q13563|PKD2_HUMAN Polycystin-2 OS=Homo sapiens GN=PKD2 PE=1 SV=3	33.0846	17692000
R.IAPASN[+1702.581]VSHTVVLRPLK.A	HexNAc(2)Hex(8)	N[+1703]	83	>sp|P43308|SSRB_HUMAN Translocon-associated protein subunit beta OS=Homo sapiens GN=SSR2 PE=1 SV=1	28.5736	2451100000
K.HNN[+1702.581]DTQHIWESDSNEFSVIADPR.G	HexNAc(2)Hex(8)	N[+1703]	215	>sp|P14625|ENPL_HUMAN Endoplasmin OS=Homo sapiens GN=HSP90B1 PE=1 SV=1	46.8775	21076000
R.N[+1702.581]GSSIVDLSPLIHR.T	HexNAc(2)Hex(8)	N[+1703]	1656	>sp|P11717|MPRI_HUMAN Cation-independent mannose-6-phosphate receptor OS=Homo sapiens GN=IGF2R PE=1 SV=3	49.6447	30535000
K.HLN[+1702.581]GTITAK.Y	HexNAc(2)Hex(8)	N[+1703]	245	>sp|Q6YHK3|CD109_HUMAN CD109 antigen OS=Homo sapiens GN=CD109 PE=1 SV=2	8.4367	382430000
R.VNN[+1702.581]C[+57.021]SDMC[+57.021]FHQK.Y	HexNAc(2)Hex(8)	C[+57]*2, N[+1703]	729	>sp|Q92626|PXDN_HUMAN Peroxidasin homolog OS=Homo sapiens GN=PXDN PE=1 SV=2	11.7791	49217000
R.DIYTFDGALN[+1702.581]K.S	HexNAc(2)Hex(8)	N[+1703]	64	>sp|Q08722|CD47_HUMAN Leukocyte surface antigen CD47 OS=Homo sapiens GN=CD47 PE=1 SV=1	39.7122
K.TC[+57.021]DWLPKPN[+1702.581]MSASC[+57.021]K.E	HexNAc(2)Hex(8)	C[+57]*2, N[+1703]	93	>sp|P07602|SAP_HUMAN Prosaposin OS=Homo sapiens GN=PSAP PE=1 SV=2	32.8789	95981000
K.HTNMN[+1702.581]LTQLK.V	HexNAc(2)Hex(8)	N[+1703]	250	>sp|Q15165|PON2_HUMAN Serum paraoxonase/arylesterase 2 OS=Homo sapiens GN=PON2 PE=1 SV=3	17.4597	967940000
R.YHYN[+1702.581]GSLM[+15.995]DGTLFDSSYSR.N	HexNAc(2)Hex(8)	M[+16], N[+1703]	291	>sp|Q96AY3|FKB10_HUMAN Peptidyl-prolyl cis-trans isomerase FKBP10 OS=Homo sapiens GN=FKBP10 PE=1 SV=1	40.437	87761000
R.N[+1702.581]VTLHC[+57.021]TDGSSR.A	HexNAc(2)Hex(8)	C[+57], N[+1703]	5591	>sp|P98088|MUC5A_HUMAN Mucin-5AC OS=Homo sapiens GN=MUC5AC PE=1 SV=4	9.0823	31327000
K.N[+1702.581]C[+57.021]TSISGDLHILPVAFR.G	HexNAc(2)Hex(8)	C[+57], N[+1703]	361	>sp|P00533|EGFR_HUMAN Epidermal growth factor receptor OS=Homo sapiens GN=EGFR PE=1 SV=2	61.8353	2725500000
R.AGPN[+1702.581]GTLFVADAYK.G	HexNAc(2)Hex(8)	N[+1703]	157	>sp|Q9HDC9|APMAP_HUMAN Adipocyte plasma membrane-associated protein OS=Homo sapiens GN=APMAP PE=1 SV=2	38.5522	41688000
K.EN[+1702.581]TSDPSLVIAFGR.G	HexNAc(2)Hex(8)	N[+1703]	83	>sp|P11279|LAMP1_HUMAN Lysosome-associated membrane glycoprotein 1 OS=Homo sapiens GN=LAMP1 PE=1 SV=3	47.8335	19698000
R.TYTYADTPDDFQLHN[+1702.581]FSLPEEDTK.L	HexNAc(2)Hex(8)	N[+1703]	171	>sp|P04062|GLCM_HUMAN Glucosylceramidase OS=Homo sapiens GN=GBA PE=1 SV=3	57.6335	16967000
R.N[+1702.581]FSSC[+57.021]SAEDFEK.L	HexNAc(2)Hex(8)	C[+57], N[+1703]	381	>sp|Q13443|ADAM9_HUMAN Disintegrin and metalloproteinase domain-containing protein 9 OS=Homo sapiens GN=ADAM9 PE=1 SV=1	20.7431	18132000
R.SAN[+1702.581]STLAQALHWTR.S	HexNAc(2)Hex(8)	N[+1703]	614	>sp|Q9BU23|LMF2_HUMAN Lipase maturation factor 2 OS=Homo sapiens GN=LMF2 PE=1 SV=2	41.706
K.ILTADN[+1702.581]QTYMAVQGSTAYLLC[+57.021]K.A	HexNAc(2)Hex(8)	C[+57], N[+1703]	428	>sp|P32004|L1CAM_HUMAN Neural cell adhesion molecule L1 OS=Homo sapiens GN=L1CAM PE=1 SV=2	60.3453
K.ILLTC[+57.021]SLN[+1702.581]DSATEVTGHR.W	HexNAc(2)Hex(8)	C[+57], N[+1703]	153	>sp|P35613|BASI_HUMAN Basigin OS=Homo sapiens GN=BSG PE=1 SV=2	39.626	4876900
R.N[+1702.581]HSSYLGYSVAAISTGESTHFVAGAPR.A	HexNAc(2)Hex(8)	N[+1703]	432	>sp|P17301|ITA2_HUMAN Integrin alpha-2 OS=Homo sapiens GN=ITGA2 PE=1 SV=1	49.3868	26068000
R.N[+1702.581]FSSC[+57.021]SAEDFEK.L	HexNAc(2)Hex(8)	C[+57], N[+1703]	381	>sp|Q13443|ADAM9_HUMAN Disintegrin and metalloproteinase domain-containing protein 9 OS=Homo sapiens GN=ADAM9 PE=1 SV=1	20.6371	61423000
K.INGSAN[+1702.581]FSFNDEEMK.N	HexNAc(2)Hex(8)	N[+1703]	286	>sp|Q6YHK3|CD109_HUMAN CD109 antigen OS=Homo sapiens GN=CD109 PE=1 SV=2	35.0872	12733000
R.VVPETAC[+57.021]SLGPSC[+57.021]SSQQFEEPC[+57.021]HVN[+1702.581]SSQLITC[+57.021]R.T	HexNAc(2)Hex(8)	C[+57]*4, N[+1703]	1306	>sp|O43157|PLXB1_HUMAN Plexin-B1 OS=Homo sapiens GN=PLXNB1 PE=1 SV=3	46.2403	73529000
K.GVVDSDDLPLN[+1702.581]VSR.E	HexNAc(2)Hex(8)	N[+1703]	435	>sp|P14625|ENPL_HUMAN Endoplasmin OS=Homo sapiens GN=HSP90B1 PE=1 SV=1	40.8755	26422000
R.AC[+57.021]VAGFTN[+1702.581]ITFHPQNK.G	HexNAc(2)Hex(8)	C[+57], N[+1703]	930	>sp|Q12913|PTPRJ_HUMAN Receptor-type tyrosine-protein phosphatase eta OS=Homo sapiens GN=PTPRJ PE=1 SV=3	38.9708	60086000
R.KWN[+1702.581]VTSLETLK.A	HexNAc(2)Hex(8)	N[+1703]	386	>sp|Q13421|MSLN_HUMAN Mesothelin OS=Homo sapiens GN=MSLN PE=1 SV=2	40.2722	21723000
K.VPTGTITEVSSTGVN[+1702.581]SSSK.I	HexNAc(2)Hex(8)	N[+1703]	5214	>sp|Q8WXI7|MUC16_HUMAN Mucin-16 OS=Homo sapiens GN=MUC16 PE=1 SV=3	23.9593	9836400
R.LN[+1702.581]WTSLLPASFTK.N	HexNAc(2)Hex(8)	N[+1703]	286	>sp|Q6PIU2|NCEH1_HUMAN Neutral cholesterol ester hydrolase 1 OS=Homo sapiens GN=NCEH1 PE=1 SV=3	72.4157	10761000
K.IFIFN[+1702.581]QTGIEAK.K	HexNAc(2)Hex(8)	N[+1703]	289	>sp|Q96J42|TXD15_HUMAN Thioredoxin domain-containing protein 15 OS=Homo sapiens GN=TXNDC15 PE=1 SV=1	50.4774	28802000
R.LPADC[+57.021]IDC[+57.021]TTN[+1702.581]FSC[+57.021]TYGK.P	HexNAc(2)Hex(8)	C[+57]*3, N[+1703]	77	>sp|Q9BRN9|TM2D3_HUMAN TM2 domain-containing protein 3 OS=Homo sapiens GN=TM2D3 PE=2 SV=2	37.7095	28066000
R.C[+57.021]SPLGAASAQC[+57.021]HEN[+1702.581]GTC[+57.021]VC[+57.021]RPGFEGYK.C	HexNAc(2)Hex(8)	C[+57]*4, N[+1703]	967	>sp|Q9Y6N6|LAMC3_HUMAN Laminin subunit gamma-3 OS=Homo sapiens GN=LAMC3 PE=1 SV=3	27.8173	50737000
K.LSHDAN[+1702.581]ETLPLHLYVK.S	HexNAc(2)Hex(8)	N[+1703]	728	>sp|O15031|PLXB2_HUMAN Plexin-B2 OS=Homo sapiens GN=PLXNB2 PE=1 SV=3	40.1242	35624000
K.NIDC[+57.021]MSGPC[+57.021]PFGEVQLQPSTSLLPTLN[+1702.581]R.T	HexNAc(2)Hex(8)	C[+57]*2, N[+1703]	96	>sp|Q9H5V8|CDCP1_HUMAN CUB domain-containing protein 1 OS=Homo sapiens GN=CDCP1 PE=1 SV=3	71.1413	87256000
K.PGN[+1702.581]LSRPPPVVVPHQPR.L	HexNAc(2)Hex(8)	N[+1703]	487	>sp|Q9BU23|LMF2_HUMAN Lipase maturation factor 2 OS=Homo sapiens GN=LMF2 PE=1 SV=2	24.291	198110000
K.VMSWWDYGYQITAMAN[+1702.581]R.T	HexNAc(2)Hex(8)	N[+1703]	522	>sp|P46977|STT3A_HUMAN Dolichyl-diphosphooligosaccharide--protein glycosyltransferase subunit STT3A OS=Homo sapiens GN=STT3A PE=1 SV=2	71.5838	9517100
K.QNNGAFN[+1702.581]ETLFR.N	HexNAc(2)Hex(8)	N[+1703]	721	>sp|P02786|TFR1_HUMAN Transferrin receptor protein 1 OS=Homo sapiens GN=TFRC PE=1 SV=2	36.439	472020000
K.TVLTPATNHMGN[+1702.581]VTFTIPANR.E	HexNAc(2)Hex(8)	N[+1703]	74	>sp|P01024|CO3_HUMAN Complement C3 OS=Homo sapiens GN=C3 PE=1 SV=2	49.708	65229000
R.C[+57.021]DQC[+57.021]EENYFYN[+1702.581]R.S	HexNAc(2)Hex(8)	C[+57]*2, N[+1703]	1012	>sp|P11047|LAMC1_HUMAN Laminin subunit gamma-1 OS=Homo sapiens GN=LAMC1 PE=1 SV=3	21.8377	11404000
K.GN[+1702.581]STHGC[+57.021]SSEETFLIDC[+57.021]R.G	HexNAc(2)Hex(8)	C[+57]*2, N[+1703]	221	>sp|Q03405|UPAR_HUMAN Urokinase plasminogen activator surface receptor OS=Homo sapiens GN=PLAUR PE=1 SV=1	28.5109	59004000
K.GLN[+1702.581]LTEDTYKPR.I	HexNAc(2)Hex(8)	N[+1703]	396	>sp|Q08380|LG3BP_HUMAN Galectin-3-binding protein OS=Homo sapiens GN=LGALS3BP PE=1 SV=1	24.143	123910000
R.N[+1702.581]HTITEQPMC[+57.021]FQR.T	HexNAc(2)Hex(8)	C[+57], N[+1703]	258	>sp|P51690|ARSE_HUMAN Arylsulfatase E OS=Homo sapiens GN=ARSE PE=1 SV=2	20.8259	36235000
R.AN[+1702.581]HSGAVVLLK.R	HexNAc(2)Hex(8)	N[+1703]	322	>sp|P23229|ITA6_HUMAN Integrin alpha-6 OS=Homo sapiens GN=ITGA6 PE=1 SV=5	16.2063	461550000
K.EDEALPSPHTLQEVQVAIIN[+1702.581]NSMC[+57.021]NHLFLK.Y	HexNAc(2)Hex(8)	C[+57], N[+1703]	181	>sp|Q9Y6M0|TEST_HUMAN Testisin OS=Homo sapiens GN=PRSS21 PE=1 SV=1	72.8516	10081000
R.EAESLQPMTVVGTDYVFHN[+1702.581]DTK.V	HexNAc(2)Hex(8)	N[+1703]	1031	>sp|O15031|PLXB2_HUMAN Plexin-B2 OS=Homo sapiens GN=PLXNB2 PE=1 SV=3	51.9203	42525000
R.VWN[+1702.581]STFIEDYR.D	HexNAc(2)Hex(8)	N[+1703]	933	>sp|P26006|ITA3_HUMAN Integrin alpha-3 OS=Homo sapiens GN=ITGA3 PE=1 SV=5	45.9468	22728000
R.FTFTSHTPGDHQIC[+57.021]LHSN[+1702.581]STR.M	HexNAc(2)Hex(8)	C[+57], N[+1703]	100	>sp|Q7Z7H5|TMED4_HUMAN Transmembrane emp24 domain-containing protein 4 OS=Homo sapiens GN=TMED4 PE=1 SV=1	25.5547	39783000
K.HNN[+1702.581]DTQHIWESDSNEFSVIADPR.G	HexNAc(2)Hex(8)	N[+1703]	215	>sp|P14625|ENPL_HUMAN Endoplasmin OS=Homo sapiens GN=HSP90B1 PE=1 SV=1	46.0342	1265200000
R.SLDAYPILNQAQALEN[+1702.581]HTEVQFQK.E	HexNAc(2)Hex(8)	N[+1703]	590	>sp|P26006|ITA3_HUMAN Integrin alpha-3 OS=Homo sapiens GN=ITGA3 PE=1 SV=5	67.0119	2546700000
K.SAFDPPDIPVC[+57.021]LLGN[+1702.581]R.T	HexNAc(2)Hex(8)	C[+57], N[+1703]	298	>sp|Q9Y666|S12A7_HUMAN Solute carrier family 12 member 7 OS=Homo sapiens GN=SLC12A7 PE=1 SV=3	67.2387	30283000
R.TVIRPFYLTN[+1702.581]SSGVD.-	HexNAc(2)Hex(8)	N[+1703]	571	>sp|Q08380|LG3BP_HUMAN Galectin-3-binding protein OS=Homo sapiens GN=LGALS3BP PE=1 SV=1	46.8821	90304000
K.LQGLENWGQDPGVSAN[+1702.581]ASK.A	HexNAc(2)Hex(8)	N[+1703]	440	>sp|Q96AQ6|PBIP1_HUMAN Pre-B-cell leukemia transcription factor-interacting protein 1 OS=Homo sapiens GN=PBXIP1 PE=1 SV=1	37.3918	43949000
K.AN[+1702.581]NSWFQSILR.Q	HexNAc(2)Hex(8)	N[+1703]	529	>sp|Q92542|NICA_HUMAN Nicastrin OS=Homo sapiens GN=NCSTN PE=1 SV=2	58.3729	106150000
K.SFGGWN[+1702.581]TSGC[+57.021]VAHR.D	HexNAc(2)Hex(8)	C[+57], N[+1703]	813	>sp|Q86SQ4|AGRG6_HUMAN Adhesion G-protein coupled receptor G6 OS=Homo sapiens GN=ADGRG6 PE=1 SV=3	22.7693	82213000
R.AN[+1702.581]HSGAVVLLK.R	HexNAc(2)Hex(8)	N[+1703]	322	>sp|P23229|ITA6_HUMAN Integrin alpha-6 OS=Homo sapiens GN=ITGA6 PE=1 SV=5	15.8858	461550000
R.N[+1702.581]C[+57.021]SAAPQPEPAAGLASYPELR.L	HexNAc(2)Hex(8)	C[+57], N[+1703]	87	>sp|O75718|CRTAP_HUMAN Cartilage-associated protein OS=Homo sapiens GN=CRTAP PE=1 SV=1	44.2546	71980000
K.N[+1702.581]QSIGLIQPFATNGK.L	HexNAc(2)Hex(8)	N[+1703]	145	>sp|Q9UIQ6|LCAP_HUMAN Leucyl-cystinyl aminopeptidase OS=Homo sapiens GN=LNPEP PE=1 SV=3	45.0873	28998000
K.LSDTTSQSN[+1702.581]STAK.E	HexNAc(2)Hex(8)	N[+1703]	1271	>sp|P07942|LAMB1_HUMAN Laminin subunit beta-1 OS=Homo sapiens GN=LAMB1 PE=1 SV=2	6.026	50832000
R.THN[+1702.581]LTDLSPHLR.Y	HexNAc(2)Hex(8)	N[+1703]	977	>sp|P32004|L1CAM_HUMAN Neural cell adhesion molecule L1 OS=Homo sapiens GN=L1CAM PE=1 SV=2	23.0908	51204000
R.KVN[+1702.581]GTPSPIPIISWC[+57.021]GSLDSR.D	HexNAc(2)Hex(8)	C[+57], N[+1703]	249	>sp|Q7Z4H8|KDEL2_HUMAN KDEL motif-containing protein 2 OS=Homo sapiens GN=KDELC2 PE=1 SV=2	62.4912	11062000
R.GNVISSHGNPILLN[+1702.581]SSIPEDPSIK.A	HexNAc(2)Hex(8)	N[+1703]	298	>sp|P21589|5NTD_HUMAN 5'-nucleotidase OS=Homo sapiens GN=NT5E PE=1 SV=1	50.4452	35402000
R.AEPPLN[+1702.581]ASASDQGEK.V	HexNAc(2)Hex(8)	N[+1703]	926	>sp|Q9Y4L1|HYOU1_HUMAN Hypoxia up-regulated protein 1 OS=Homo sapiens GN=HYOU1 PE=1 SV=1	13.434	178200000
K.ALNN[+1702.581]C[+57.021]SFC[+57.021]HEAGQLGPEIR.K	HexNAc(2)Hex(8)	C[+57]*2, N[+1703]	112	>sp|Q6AZY7|SCAR3_HUMAN Scavenger receptor class A member 3 OS=Homo sapiens GN=SCARA3 PE=1 SV=1	34.226	37501000
R.YHYN[+1702.581]GTFEDGK.K	HexNAc(2)Hex(8)	N[+1703]	67	>sp|Q96AY3|FKB10_HUMAN Peptidyl-prolyl cis-trans isomerase FKBP10 OS=Homo sapiens GN=FKBP10 PE=1 SV=1	13.5669	564810000
K.VASVININPN[+1702.581]TTHSTGSC[+57.021]R.S	HexNAc(2)Hex(8)	C[+57], N[+1703]	248	>sp|P13473|LAMP2_HUMAN Lysosome-associated membrane glycoprotein 2 OS=Homo sapiens GN=LAMP2 PE=1 SV=2	24.3678	226540000
K.PGN[+1702.581]LSRPPPVVVPHQPR.L	HexNAc(2)Hex(8)	N[+1703]	487	>sp|Q9BU23|LMF2_HUMAN Lipase maturation factor 2 OS=Homo sapiens GN=LMF2 PE=1 SV=2	24.2806	198110000
K.LLHALGGDDFLGMLN[+1702.581]R.T	HexNAc(2)Hex(8)	N[+1703]	182	>sp|Q9UHG3|PCYOX_HUMAN Prenylcysteine oxidase 1 OS=Homo sapiens GN=PCYOX1 PE=1 SV=3	64.2704	784060000
K.HNN[+1702.581]DTQHIWESDSNEFSVIADPR.G	HexNAc(2)Hex(8)	N[+1703]	215	>sp|P14625|ENPL_HUMAN Endoplasmin OS=Homo sapiens GN=HSP90B1 PE=1 SV=1	46.5473	1265200000
K.QNNGAFN[+1702.581]ETLFR.N	HexNAc(2)Hex(8)	N[+1703]	721	>sp|P02786|TFR1_HUMAN Transferrin receptor protein 1 OS=Homo sapiens GN=TFRC PE=1 SV=2	36.7514	472020000
K.N[+1702.581]LTLMATTSQLPK.L	HexNAc(2)Hex(8)	N[+1703]	267	>sp|P11117|PPAL_HUMAN Lysosomal acid phosphatase OS=Homo sapiens GN=ACP2 PE=1 SV=3	43.0712	196760000
K.TSGN[+1702.581]FTIDPDGSGPLK.P	HexNAc(2)Hex(8)	N[+1703]	594	>sp|P78357|CNTP1_HUMAN Contactin-associated protein 1 OS=Homo sapiens GN=CNTNAP1 PE=1 SV=1	36.362	2240300
K.C[+57.021]HAGYIGDNC[+57.021]N[+1702.581]C[+57.021]STDISTC[+57.021]R.G	HexNAc(2)Hex(8)	C[+57]*4, N[+1703]	576	>sp|P18084|ITB5_HUMAN Integrin beta-5 OS=Homo sapiens GN=ITGB5 PE=1 SV=1	17.1441	255400000
R.TLTLVENKPIQLN[+1702.581]C[+57.021]SVK.S	HexNAc(2)Hex(8)	C[+57], N[+1703]	688	>sp|O75054|IGSF3_HUMAN Immunoglobulin superfamily member 3 OS=Homo sapiens GN=IGSF3 PE=2 SV=3	40.9031	65023000
K.DLVVQQLVN[+1702.581]VSR.G	HexNAc(2)Hex(8)	N[+1703]	114	>sp|Q6P4Q7|CNNM4_HUMAN Metal transporter CNNM4 OS=Homo sapiens GN=CNNM4 PE=1 SV=3	51.0923	48243000
R.FHMVQN[+1702.581]VSMAVHHIGR.E	HexNAc(2)Hex(8)	N[+1703]	1094	>sp|Q9Y4D7|PLXD1_HUMAN Plexin-D1 OS=Homo sapiens GN=PLXND1 PE=1 SV=3	30.2355	22742000
K.YADAGHVC[+57.021]HLC[+57.021]HPN[+1702.581]C[+57.021]TYGC[+57.021]TGPGLEGC[+57.021]PTNGPK.I	HexNAc(2)Hex(8)	C[+57]*5, N[+1703]	610	>sp|P00533|EGFR_HUMAN Epidermal growth factor receptor OS=Homo sapiens GN=EGFR PE=1 SV=2	25.2866	651490000
R.SLDAYPILNQAQALEN[+1702.581]HTEVQFQK.E	HexNAc(2)Hex(8)	N[+1703]	590	>sp|P26006|ITA3_HUMAN Integrin alpha-3 OS=Homo sapiens GN=ITGA3 PE=1 SV=5	56.2769	13893000
K.YGC[+57.021]C[+57.021]PMPN[+1702.581]ATC[+57.021]C[+57.021]SDHLHC[+57.021]C[+57.021]PQDTVC[+57.021]DLIQSK.C	HexNAc(2)Hex(8)	C[+57]*7, N[+1703]	229	>sp|P28799|GRN_HUMAN Granulins OS=Homo sapiens GN=GRN PE=1 SV=2	45.6014	64964000
R.AN[+1702.581]LTTLAGTHTNIPK.L	HexNAc(2)Hex(8)	N[+1703]	56	>sp|P16444|DPEP1_HUMAN Dipeptidase 1 OS=Homo sapiens GN=DPEP1 PE=1 SV=3	29.3069	14713000
R.LSALDNLLN[+1702.581]HSSMFLK.G	HexNAc(2)Hex(8)	N[+1703]	822	>sp|Q9Y4L1|HYOU1_HUMAN Hypoxia up-regulated protein 1 OS=Homo sapiens GN=HYOU1 PE=1 SV=1	69.1404	389880000
K.FFQN[+1702.581]VTAEDTDSIGLALFAPHSSR.N	HexNAc(2)Hex(8)	N[+1703]	678	>sp|Q8TEM1|PO210_HUMAN Nuclear pore membrane glycoprotein 210 OS=Homo sapiens GN=NUP210 PE=1 SV=3	67.9654	31820000
K.DADAC[+57.021]N[+1702.581]ATNWIEYMFNK.D	HexNAc(2)Hex(8)	C[+57], N[+1703]	180	>sp|O15118|NPC1_HUMAN Niemann-Pick C1 protein OS=Homo sapiens GN=NPC1 PE=1 SV=2	72.7767	6779400
R.LQGVPHVGAN[+1702.581]VTLSC[+57.021]QSPR.S	HexNAc(2)Hex(8)	C[+57], N[+1703]	160	>sp|Q96AP7|ESAM_HUMAN Endothelial cell-selective adhesion molecule OS=Homo sapiens GN=ESAM PE=1 SV=1	34.442	23702000
R.FFPYAN[+1702.581]GTLGIR.D	HexNAc(2)Hex(8)	N[+1703]	474	>sp|P32004|L1CAM_HUMAN Neural cell adhesion molecule L1 OS=Homo sapiens GN=L1CAM PE=1 SV=2	51.3269	62754000
K.N[+1702.581]LTVC[+57.021]PDGALFEQK.G	HexNAc(2)Hex(8)	C[+57], N[+1703]	124	>sp|P54709|AT1B3_HUMAN Sodium/potassium-transporting ATPase subunit beta-3 OS=Homo sapiens GN=ATP1B3 PE=1 SV=1	43.7202	248710000
R.VVRPDSELGERPPEDN[+1702.581]QSFQYDHEAFLGK.E	HexNAc(2)Hex(8)	N[+1703]	38	>sp|Q15293|RCN1_HUMAN Reticulocalbin-1 OS=Homo sapiens GN=RCN1 PE=1 SV=1	39.4089	201920000
K.HNN[+1702.581]DTQHIWESDSNEFSVIADPR.G	HexNAc(2)Hex(8)	N[+1703]	215	>sp|P14625|ENPL_HUMAN Endoplasmin OS=Homo sapiens GN=HSP90B1 PE=1 SV=1	45.9238	1265200000
K.QC[+57.021]N[+1702.581]GTSMC[+57.021]WC[+57.021]VNTAGVR.R	HexNAc(2)Hex(8)	C[+57]*3, N[+1703]	109	>sp|P16422|EPCAM_HUMAN Epithelial cell adhesion molecule OS=Homo sapiens GN=EPCAM PE=1 SV=2	35.0629	39405000
R.LAFQNMN[+1702.581]GSEYFVK.I	HexNAc(2)Hex(8)	N[+1703]	490	>sp|Q13421|MSLN_HUMAN Mesothelin OS=Homo sapiens GN=MSLN PE=1 SV=2	49.0893	2414900
K.N[+1702.581]MSFVNDLTVTQDGR.K	HexNAc(2)Hex(8)	N[+1703]	196	>sp|Q9HDC9|APMAP_HUMAN Adipocyte plasma membrane-associated protein OS=Homo sapiens GN=APMAP PE=1 SV=2	45.4258	72026000
R.TTLVDNNTWN[+1702.581]NSHIALVGK.A	HexNAc(2)Hex(8)	N[+1703]	618	>sp|Q8TCJ2|STT3B_HUMAN Dolichyl-diphosphooligosaccharide--protein glycosyltransferase subunit STT3B OS=Homo sapiens GN=STT3B PE=1 SV=1	43.4124	584630000
R.FTFTSHTPGEHQIC[+57.021]LHSN[+1702.581]STK.F	HexNAc(2)Hex(8)	C[+57], N[+1703]	108	>sp|Q9BVK6|TMED9_HUMAN Transmembrane emp24 domain-containing protein 9 OS=Homo sapiens GN=TMED9 PE=1 SV=2	24.6647	258000000
R.EN[+1702.581]ATVPENEEEIIRK.M	HexNAc(2)Hex(8)	N[+1703]	26	>sp|Q8IWB1|IPRI_HUMAN Inositol 1,4,5-trisphosphate receptor-interacting protein OS=Homo sapiens GN=ITPRIP PE=1 SV=1	22.045	14680000
K.PIN[+1702.581]TTGTLKPDDR.V	HexNAc(2)Hex(8)	N[+1703]	262	>sp|Q92542|NICA_HUMAN Nicastrin OS=Homo sapiens GN=NCSTN PE=1 SV=2	13.6848	119180000
R.C[+57.021]ATPHGDN[+1702.581]ASLEATFVK.R	HexNAc(2)Hex(8)	C[+57], N[+1703]	91	>sp|P23142|FBLN1_HUMAN Fibulin-1 OS=Homo sapiens GN=FBLN1 PE=1 SV=4	26.0228	67336000
R.KYQTLN[+1702.581]C[+57.021]SVNVNC[+57.021]VNIR.C	HexNAc(2)Hex(8)	C[+57]*2, N[+1703]	961	>sp|P23229|ITA6_HUMAN Integrin alpha-6 OS=Homo sapiens GN=ITGA6 PE=1 SV=5	32.9579	104120000
R.YHYN[+1702.581]GTLLDGTSFDTSYSK.G	HexNAc(2)Hex(8)	N[+1703]	179	>sp|Q96AY3|FKB10_HUMAN Peptidyl-prolyl cis-trans isomerase FKBP10 OS=Homo sapiens GN=FKBP10 PE=1 SV=1	42.8984	90207000
R.ALGFEN[+1702.581]ATQALGR.A	HexNAc(2)Hex(8)	N[+1703]	64	>sp|Q08380|LG3BP_HUMAN Galectin-3-binding protein OS=Homo sapiens GN=LGALS3BP PE=1 SV=1	40.765	86434000
R.TLTLVENKPIQLN[+1702.581]C[+57.021]SVK.S	HexNAc(2)Hex(8)	C[+57], N[+1703]	688	>sp|O75054|IGSF3_HUMAN Immunoglobulin superfamily member 3 OS=Homo sapiens GN=IGSF3 PE=2 SV=3	40.9665	65023000
K.ALSQQN[+1702.581]VSMDLATFMK.L	HexNAc(2)Hex(8)	N[+1703]	518	>sp|Q13421|MSLN_HUMAN Mesothelin OS=Homo sapiens GN=MSLN PE=1 SV=2	63.8606	10055000
K.HGAVVN[+1702.581]ESHHDALVEDIFDKEDEDK.D	HexNAc(2)Hex(8)	N[+1703]	171	>sp|Q9NWM8|FKB14_HUMAN Peptidyl-prolyl cis-trans isomerase FKBP14 OS=Homo sapiens GN=FKBP14 PE=1 SV=1	36.27	21575000
R.HGLESASDHHGN[+1702.581]FSITMR.N	HexNAc(2)Hex(8)	N[+1703]	117	>sp|Q9H7M9|VISTA_HUMAN V-type immunoglobulin domain-containing suppressor of T-cell activation OS=Homo sapiens GN=VSIR PE=1 SV=3	21.1822	249410000
K.LLHALGGDDFLGMLN[+1702.581]R.T	HexNAc(2)Hex(8)	N[+1703]	182	>sp|Q9UHG3|PCYOX_HUMAN Prenylcysteine oxidase 1 OS=Homo sapiens GN=PCYOX1 PE=1 SV=3	64.5909	784060000
R.LEN[+1702.581]ITTGTYTIHAQK.E	HexNAc(2)Hex(8)	N[+1703]	367	>sp|Q15155|NOMO1_HUMAN Nodal modulator 1 OS=Homo sapiens GN=NOMO1 PE=1 SV=5	25.2966	159190000
R.GYYN[+1702.581]QSEAGSHTLQR.M	HexNAc(2)Hex(8)	N[+1703]	107	>sp|Q9TNN7|1C05_HUMAN HLA class I histocompatibility antigen, Cw-5 alpha chain OS=Homo sapiens GN=HLA-C PE=1 SV=1	12.8498	551120000
R.DTWGLSDEHFQPRPEAVQFFN[+1702.581]VTTLQK.E	HexNAc(2)Hex(8)	N[+1703]	343	>sp|O75718|CRTAP_HUMAN Cartilage-associated protein OS=Homo sapiens GN=CRTAP PE=1 SV=1	67.5419	198910000
K.GQTEIQVNC[+57.021]PPAVTEN[+1702.581]K.T	HexNAc(2)Hex(8)	C[+57], N[+1703]	56	>sp|Q16563|SYPL1_HUMAN Synaptophysin-like protein 1 OS=Homo sapiens GN=SYPL1 PE=1 SV=1	24.8823
R.GSLSLTN[+1702.581]LSSSMAGVYVC[+57.021]K.A	HexNAc(2)Hex(8)	C[+57], N[+1703]	207	>sp|Q96AP7|ESAM_HUMAN Endothelial cell-selective adhesion molecule OS=Homo sapiens GN=ESAM PE=1 SV=1	62.7893	11968000
K.N[+1702.581]C[+57.021]TSISGDLHILPVAFR.G	HexNAc(2)Hex(8)	C[+57], N[+1703]	361	>sp|P00533|EGFR_HUMAN Epidermal growth factor receptor OS=Homo sapiens GN=EGFR PE=1 SV=2	61.9401	2725500000
K.TPMTN[+1702.581]SSIQFLDNAFR.K	HexNAc(2)Hex(8)	N[+1703]	275	>sp|P15586|GNS_HUMAN N-acetylglucosamine-6-sulfatase OS=Homo sapiens GN=GNS PE=1 SV=3	62.366	86002000
K.SC[+57.021]VAVTSAQPQN[+1702.581]MSR.R	HexNAc(2)Hex(8)	C[+57], N[+1703]	517	>sp|O15031|PLXB2_HUMAN Plexin-B2 OS=Homo sapiens GN=PLXNB2 PE=1 SV=3	15.9144	28034000
R.LLEFDSTN[+1702.581]VSDTAAK.P	HexNAc(2)Hex(8)	N[+1703]	127	>sp|Q8WWB7|GLMP_HUMAN Glycosylated lysosomal membrane protein OS=Homo sapiens GN=GLMP PE=1 SV=1	35.2991	16794000
K.C[+57.021]VC[+57.021]NYLGTVQEHC[+57.021]N[+1702.581]GSDC[+57.021]QC[+57.021]DK.A	HexNAc(2)Hex(8)	C[+57]*5, N[+1703]	1028	>sp|P07942|LAMB1_HUMAN Laminin subunit beta-1 OS=Homo sapiens GN=LAMB1 PE=1 SV=2	24.6743	73933000
R.N[+1702.581]C[+57.021]SAAPQPEPAAGLASYPELR.L	HexNAc(2)Hex(8)	C[+57], N[+1703]	87	>sp|O75718|CRTAP_HUMAN Cartilage-associated protein OS=Homo sapiens GN=CRTAP PE=1 SV=1	43.9598
R.TAADTTGLQPILNQFTPAN[+1702.581]ISR.Q	HexNAc(2)Hex(8)	N[+1703]	597	>sp|P06756|ITAV_HUMAN Integrin alpha-V OS=Homo sapiens GN=ITGAV PE=1 SV=2	66.6948	96344000
K.C[+57.021]HAGYIGDNC[+57.021]N[+1702.581]C[+57.021]STDISTC[+57.021]R.G	HexNAc(2)Hex(8)	C[+57]*4, N[+1703]	576	>sp|P18084|ITB5_HUMAN Integrin beta-5 OS=Homo sapiens GN=ITGB5 PE=1 SV=1	17.0855	255400000
R.LN[+1702.581]ASIADLQSQLR.S	HexNAc(2)Hex(8)	N[+1703]	2208	>sp|O15230|LAMA5_HUMAN Laminin subunit alpha-5 OS=Homo sapiens GN=LAMA5 PE=1 SV=8	46.4605	49271000
K.N[+1702.581]LTVC[+57.021]PDGALFEQK.G	HexNAc(2)Hex(8)	C[+57], N[+1703]	124	>sp|P54709|AT1B3_HUMAN Sodium/potassium-transporting ATPase subunit beta-3 OS=Homo sapiens GN=ATP1B3 PE=1 SV=1	44.0274	248710000
R.VN[+1702.581]FTLEASEGC[+57.021]YR.W	HexNAc(2)Hex(8)	C[+57], N[+1703]	43	>sp|Q8TEM1|PO210_HUMAN Nuclear pore membrane glycoprotein 210 OS=Homo sapiens GN=NUP210 PE=1 SV=3	36.5597	27054000
K.EPGSN[+1702.581]VTMSVDAEC[+57.021]VPMVR.D	HexNAc(2)Hex(8)	C[+57], N[+1703]	188	>sp|Q08380|LG3BP_HUMAN Galectin-3-binding protein OS=Homo sapiens GN=LGALS3BP PE=1 SV=1	45.3068
K.AAVHQIN[+1702.581]FTVGQTSEWIHGIQR.K	HexNAc(2)Hex(8)	N[+1703]	218	>sp|Q6AZY7|SCAR3_HUMAN Scavenger receptor class A member 3 OS=Homo sapiens GN=SCARA3 PE=1 SV=1	55.1163	16100000
R.GLVMNYPHITN[+1702.581]LTNLGQSTEYR.H	HexNAc(2)Hex(8)	N[+1703]	945	>sp|O75976|CBPD_HUMAN Carboxypeptidase D OS=Homo sapiens GN=CPD PE=1 SV=2	59.094	107160000
R.EEAMLYHN[+1702.581]QTAELR.E	HexNAc(2)Hex(8)	N[+1703]	354	>sp|Q92791|SC65_HUMAN Endoplasmic reticulum protein SC65 OS=Homo sapiens GN=P3H4 PE=1 SV=1	20.8743	23282000
R.SLDAYPILNQAQALEN[+1702.581]HTEVQFQK.E	HexNAc(2)Hex(8)	N[+1703]	590	>sp|P26006|ITA3_HUMAN Integrin alpha-3 OS=Homo sapiens GN=ITGA3 PE=1 SV=5	66.8008	2546700000
R.QC[+57.021]N[+1702.581]QTSVC[+57.021]WC[+57.021]VNSVGVR.R	HexNAc(2)Hex(8)	C[+57]*3, N[+1703]	118	>sp|P09758|TACD2_HUMAN Tumor-associated calcium signal transducer 2 OS=Homo sapiens GN=TACSTD2 PE=1 SV=3	37.7428	10740000
K.DGSDEPGTAAC[+57.021]PN[+1702.581]GSFHC[+57.021]TNTGYK.P	HexNAc(2)Hex(8)	C[+57]*2, N[+1703]	60	>sp|P14314|GLU2B_HUMAN Glucosidase 2 subunit beta OS=Homo sapiens GN=PRKCSH PE=1 SV=2	17.676	117820000
R.TALWVATDHNMDN[+1702.581]TSTVLR.E	HexNAc(2)Hex(8)	N[+1703]	84	>sp|Q8NBJ5|GT251_HUMAN Procollagen galactosyltransferase 1 OS=Homo sapiens GN=COLGALT1 PE=1 SV=1	44.0323	385420000
K.C[+57.021]C[+57.021]GFTN[+1702.581]YTDFEDSPYFK.E	HexNAc(2)Hex(8)	C[+57]*2, N[+1703]	149	>sp|O60635|TSN1_HUMAN Tetraspanin-1 OS=Homo sapiens GN=TSPAN1 PE=1 SV=2	57.5029	139540000
R.HLDLSN[+1702.581]NSLVSLTYVSFR.N	HexNAc(2)Hex(8)	N[+1703]	238	>sp|Q13641|TPBG_HUMAN Trophoblast glycoprotein OS=Homo sapiens GN=TPBG PE=1 SV=1	66.3293
K.C[+57.021]VTNNLQVWN[+1702.581]C[+57.021]SWK.A	HexNAc(2)Hex(8)	C[+57]*2, N[+1703]	55	>sp|P42702|LIFR_HUMAN Leukemia inhibitory factor receptor OS=Homo sapiens GN=LIFR PE=1 SV=1	47.9208	206750000
R.YHYN[+1702.581]GSLMDGTLFDSSYSR.N	HexNAc(2)Hex(8)	N[+1703]	291	>sp|Q96AY3|FKB10_HUMAN Peptidyl-prolyl cis-trans isomerase FKBP10 OS=Homo sapiens GN=FKBP10 PE=1 SV=1	50.3341	1133300000
K.EN[+1702.581]SSEIC[+57.021]SNNGEC[+57.021]VC[+57.021]GQC[+57.021]VC[+57.021]R.K	HexNAc(2)Hex(8)	C[+57]*5, N[+1703]	519	>sp|P05556|ITB1_HUMAN Integrin beta-1 OS=Homo sapiens GN=ITGB1 PE=1 SV=2	17.1679
R.GSIVVEWTN[+1702.581]NTLPLEPC[+57.021]PK.E	HexNAc(2)Hex(8)	C[+57], N[+1703]	653	>sp|Q14118|DAG1_HUMAN Dystroglycan OS=Homo sapiens GN=DAG1 PE=1 SV=2	64.2899	8015100
R.DMN[+1702.581]QTLGDNITVK.M	HexNAc(2)Hex(8)	N[+1703]	147	>sp|Q8TCT8|SPP2A_HUMAN Signal peptide peptidase-like 2A OS=Homo sapiens GN=SPPL2A PE=1 SV=2	29.0911	32584000
R.YHYN[+1702.581]GSLMDGTLFDSSYSR.N	HexNAc(2)Hex(8)	N[+1703]	291	>sp|Q96AY3|FKB10_HUMAN Peptidyl-prolyl cis-trans isomerase FKBP10 OS=Homo sapiens GN=FKBP10 PE=1 SV=1	50.6463	1133300000
R.ALAGLVYN[+1702.581]ASGSEHC[+57.021]YDIYR.L	HexNAc(2)Hex(8)	C[+57], N[+1703]	308	>sp|Q9UHL4|DPP2_HUMAN Dipeptidyl peptidase 2 OS=Homo sapiens GN=DPP7 PE=1 SV=3	46.019	102350000
R.YHYN[+1702.581]GTLLDGTLFDSSYSR.N	HexNAc(2)Hex(8)	N[+1703]	283	>sp|O95302|FKBP9_HUMAN Peptidyl-prolyl cis-trans isomerase FKBP9 OS=Homo sapiens GN=FKBP9 PE=1 SV=2	56.2344	487860000
K.DMSDGFISN[+1702.581]LTIQR.Q	HexNAc(2)Hex(8)	N[+1703]	105	>sp|P13674|P4HA1_HUMAN Prolyl 4-hydroxylase subunit alpha-1 OS=Homo sapiens GN=P4HA1 PE=1 SV=2	54.3392	58325000
R.LPN[+1702.581]STIYVVEPGYLGFTVHPGDR.W	HexNAc(2)Hex(8)	N[+1703]	335	>sp|Q8TEM1|PO210_HUMAN Nuclear pore membrane glycoprotein 210 OS=Homo sapiens GN=NUP210 PE=1 SV=3	65.8575	29475000
R.YC[+57.021]NLEGPPIN[+1702.581]SSVFK.E	HexNAc(2)Hex(8)	C[+57], N[+1703]	120	>sp|Q17RY6|LY6K_HUMAN Lymphocyte antigen 6K OS=Homo sapiens GN=LY6K PE=1 SV=2	46.8683	81562000
R.QC[+57.021]N[+1702.581]QTSVC[+57.021]WC[+57.021]VNSVGVR.R	HexNAc(2)Hex(8)	C[+57]*3, N[+1703]	118	>sp|P09758|TACD2_HUMAN Tumor-associated calcium signal transducer 2 OS=Homo sapiens GN=TACSTD2 PE=1 SV=3	37.599	116830000
K.TAN[+1702.581]DTSTEAYNLLLR.T	HexNAc(2)Hex(8)	N[+1703]	1203	>sp|P11047|LAMC1_HUMAN Laminin subunit gamma-1 OS=Homo sapiens GN=LAMC1 PE=1 SV=3	47.7367	35733000
R.DC[+57.021]PGN[+1702.581]WTWPENSQQTPM[+15.995]C[+57.021]QAWGNPLPELK.C	HexNAc(2)Hex(8)	C[+57]*2, M[+16], N[+1703]	402	>sp|P05362|ICAM1_HUMAN Intercellular adhesion molecule 1 OS=Homo sapiens GN=ICAM1 PE=1 SV=2	67.9987	6969300
R.VLQWTGASGGLPTN[+1702.581]ETTFAK.I	HexNAc(2)Hex(8)	N[+1703]	112	>sp|P51690|ARSE_HUMAN Arylsulfatase E OS=Homo sapiens GN=ARSE PE=1 SV=2	50.7567	29604000
R.SEN[+1702.581]ASLVLSSSNQK.R	HexNAc(2)Hex(8)	N[+1703]	1111	>sp|P56199|ITA1_HUMAN Integrin alpha-1 OS=Homo sapiens GN=ITGA1 PE=1 SV=2	17.6662	293620000
R.YPQDYQFYIQN[+1702.581]FTALPLNTVVPPQR.Q	HexNAc(2)Hex(8)	N[+1703]	126	>sp|P43307|SSRA_HUMAN Translocon-associated protein subunit alpha OS=Homo sapiens GN=SSR1 PE=1 SV=3	74.3126	124120000
K.NALN[+1702.581]LTFHAQNVGEGGAYEAELR.V	HexNAc(2)Hex(8)	N[+1703]	672	>sp|P08648|ITA5_HUMAN Integrin alpha-5 OS=Homo sapiens GN=ITGA5 PE=1 SV=2	50.2371	86477000
R.N[+1702.581]C[+57.021]SAAPQPEPAAGLASYPELR.L	HexNAc(2)Hex(8)	C[+57], N[+1703]	87	>sp|O75718|CRTAP_HUMAN Cartilage-associated protein OS=Homo sapiens GN=CRTAP PE=1 SV=1	44.1248	184990000
R.N[+1702.581]HTYNTYIGQGYIIPGMDQGLQGAC[+57.021]M[+15.995]GER.R	HexNAc(2)Hex(8)	C[+57], M[+16], N[+1703]	310	>sp|Q96AY3|FKB10_HUMAN Peptidyl-prolyl cis-trans isomerase FKBP10 OS=Homo sapiens GN=FKBP10 PE=1 SV=1	55.9176	35671000
K.HLN[+1702.581]ASNPTEPATIIFTAAR.E	HexNAc(2)Hex(8)	N[+1703]	284	>sp|Q8NFQ8|TOIP2_HUMAN Torsin-1A-interacting protein 2 OS=Homo sapiens GN=TOR1AIP2 PE=1 SV=1	50.6933	435200000
K.SVNLFGSGWN[+1702.581]VSAMYSSSHPPAEHK.K	HexNAc(2)Hex(8)	N[+1703]	475	>sp|Q9Y487|VPP2_HUMAN V-type proton ATPase 116 kDa subunit a isoform 2 OS=Homo sapiens GN=ATP6V0A2 PE=1 SV=2	58.1856	29054000
K.QPGNMAGNFN[+1702.581]LSLQGC[+57.021]DQDAQSPGILR.L	HexNAc(2)Hex(8)	C[+57], N[+1703]	301	>sp|Q9H5V8|CDCP1_HUMAN CUB domain-containing protein 1 OS=Homo sapiens GN=CDCP1 PE=1 SV=3	58.1672	9104300
R.ALEVNTVTC[+57.021]QLN[+1702.581]C[+57.021]SDHGHC[+57.021]DSFTK.R	HexNAc(2)Hex(8)	C[+57]*3, N[+1703]	879	>sp|Q8IZA0|K319L_HUMAN Dyslexia-associated protein KIAA0319-like protein OS=Homo sapiens GN=KIAA0319L PE=1 SV=2	33.909	148180000
K.C[+57.021]DPSC[+57.021]PN[+1702.581]GSC[+57.021]WGAGEENC[+57.021]QK.L	HexNAc(2)Hex(8)	C[+57]*4, N[+1703]	190	>sp|P00533|EGFR_HUMAN Epidermal growth factor receptor OS=Homo sapiens GN=EGFR PE=1 SV=2	16.5324	81318000
R.LPNN[+1702.581]HSTASPLGMPHGAAAFVDTC[+57.021]SGDK.M	HexNAc(2)Hex(8)	C[+57], N[+1703]	2402	>sp|Q14573|ITPR3_HUMAN Inositol 1,4,5-trisphosphate receptor type 3 OS=Homo sapiens GN=ITPR3 PE=1 SV=2	38.6577	34556000
R.DSEAFC[+57.021]HAN[+1702.581]C[+57.021]SGPAPAAKPDPDGGRADEWAC[+57.021]ELR.L	HexNAc(2)Hex(8)	C[+57]*3, N[+1703]	71	>sp|Q92791|SC65_HUMAN Endoplasmic reticulum protein SC65 OS=Homo sapiens GN=P3H4 PE=1 SV=1	36.1228	67528000
R.TQN[+1702.581]FTLLVQGSPELK.T	HexNAc(2)Hex(8)	N[+1703]	437	>sp|P50895|BCAM_HUMAN Basal cell adhesion molecule OS=Homo sapiens GN=BCAM PE=1 SV=2	51.7084	75183000
R.TLAGEN[+1702.581]QTAFEIEELNR.K	HexNAc(2)Hex(8)	N[+1703]	1218	>sp|P11047|LAMC1_HUMAN Laminin subunit gamma-1 OS=Homo sapiens GN=LAMC1 PE=1 SV=3	45.7499	74958000
R.QGIDFC[+57.021]PGQN[+1702.581]VSGVTTHNLEDHTK.L	HexNAc(2)Hex(8)	C[+57], N[+1703]	414	>sp|P34059|GALNS_HUMAN N-acetylgalactosamine-6-sulfatase OS=Homo sapiens GN=GALNS PE=1 SV=1	36.3482	99827000
K.DYYPIN[+1702.581]ESLASLPLR.V	HexNAc(2)Hex(8)	N[+1703]	290	>sp|O96005|CLPT1_HUMAN Cleft lip and palate transmembrane protein 1 OS=Homo sapiens GN=CLPTM1 PE=1 SV=1	65.7513	114880000
K.SHGC[+57.021]TAEGLC[+57.021]C[+57.021]HSEC[+57.021]LGN[+1702.581]C[+57.021]SQPDDPTK.C	HexNAc(2)Hex(8)	C[+57]*5, N[+1703]	225	>sp|P06213|INSR_HUMAN Insulin receptor OS=Homo sapiens GN=INSR PE=1 SV=4	16.9385
K.C[+57.021]C[+57.021]GFTN[+1702.581]YTDFEDSPYFK.E	HexNAc(2)Hex(8)	C[+57]*2, N[+1703]	149	>sp|O60635|TSN1_HUMAN Tetraspanin-1 OS=Homo sapiens GN=TSPAN1 PE=1 SV=2	57.1951	139540000
R.N[+1702.581]HTYNTYIGQGYIIPGMDQGLQGAC[+57.021]MGER.R	HexNAc(2)Hex(8)	C[+57], N[+1703]	310	>sp|Q96AY3|FKB10_HUMAN Peptidyl-prolyl cis-trans isomerase FKBP10 OS=Homo sapiens GN=FKBP10 PE=1 SV=1	59.8303	159210000
R.DSEAFC[+57.021]HAN[+1702.581]C[+57.021]SGPAPAAKPDPDGGRADEWAC[+57.021]ELR.L	HexNAc(2)Hex(8)	C[+57]*3, N[+1703]	71	>sp|Q92791|SC65_HUMAN Endoplasmic reticulum protein SC65 OS=Homo sapiens GN=P3H4 PE=1 SV=1	36.0757	67528000
R.DC[+57.021]PGN[+1702.581]WTWPENSQQTPMC[+57.021]QAWGNPLPELK.C	HexNAc(2)Hex(8)	C[+57]*2, N[+1703]	402	>sp|P05362|ICAM1_HUMAN Intercellular adhesion molecule 1 OS=Homo sapiens GN=ICAM1 PE=1 SV=2	70.6274	30381000
R.YHYN[+1702.581]C[+57.021]SLLDGTQLFTSHDYGAPQEATLGANK.V	HexNAc(2)Hex(8)	C[+57], N[+1703]	404	>sp|Q96AY3|FKB10_HUMAN Peptidyl-prolyl cis-trans isomerase FKBP10 OS=Homo sapiens GN=FKBP10 PE=1 SV=1	58.3493	1242600000
R.AQQLLAN[+1702.581]STALEEAMLQEQQR.L	HexNAc(2)Hex(8)	N[+1703]	2562	>sp|O15230|LAMA5_HUMAN Laminin subunit alpha-5 OS=Homo sapiens GN=LAMA5 PE=1 SV=8	60.5742	14997000
R.SIN[+1702.581]VTGQGFSLIQR.F	HexNAc(2)Hex(8)	N[+1703]	1000	>sp|O15031|PLXB2_HUMAN Plexin-B2 OS=Homo sapiens GN=PLXNB2 PE=1 SV=3	49.9235	124890000
R.N[+1702.581]LSASVIAVTIQGGAHHLDLR.A	HexNAc(2)Hex(8)	N[+1703]	428	>sp|Q9UHL4|DPP2_HUMAN Dipeptidyl peptidase 2 OS=Homo sapiens GN=DPP7 PE=1 SV=3	60.1932
R.VFDLQQNLGSVN[+1702.581]VSTGC[+57.021]APALQAQTPGLGPR.G	HexNAc(2)Hex(8)	C[+57], N[+1703]	3276	>sp|O15230|LAMA5_HUMAN Laminin subunit alpha-5 OS=Homo sapiens GN=LAMA5 PE=1 SV=8	65.5771	14077000
K.GPTN[+1540.529]NTC[+57.021]VVR.T	HexNAc(2)Hex(7)	C[+57], N[+1541]	1438	>sp|Q8TEM1|PO210_HUMAN Nuclear pore membrane glycoprotein 210 OS=Homo sapiens GN=NUP210 PE=1 SV=3	10.1864	31392000
K.N[+1540.529]FSLR.L	HexNAc(2)Hex(7)	N[+1541]	250	>sp|O75306|NDUS2_HUMAN NADH dehydrogenase [ubiquinone] iron-sulfur protein 2, mitochondrial OS=Homo sapiens GN=NDUFS2 PE=1 SV=2	11.7975	26144000
R.C[+57.021]N[+1540.529]TTHC[+57.021]LVR.W	HexNAc(2)Hex(7)	C[+57]*2, N[+1541]	228	>sp|P15509|CSF2R_HUMAN Granulocyte-macrophage colony-stimulating factor receptor subunit alpha OS=Homo sapiens GN=CSF2RA PE=1 SV=1	8.2617	12736000
R.YHN[+1540.529]QTLR.Y	HexNAc(2)Hex(7)	N[+1541]	398	>sp|P11717|MPRI_HUMAN Cation-independent mannose-6-phosphate receptor OS=Homo sapiens GN=IGF2R PE=1 SV=3	5.9649	186920000
R.N[+1540.529]VTR.L	HexNAc(2)Hex(7)	N[+1541]	269	>sp|P05556|ITB1_HUMAN Integrin beta-1 OS=Homo sapiens GN=ITGB1 PE=1 SV=2	0.9644
K.IN[+1540.529]FTLR.V	HexNAc(2)Hex(7)	N[+1541]	106	>sp|Q9HAT2|SIAE_HUMAN Sialate O-acetylesterase OS=Homo sapiens GN=SIAE PE=1 SV=1	31.8354	12010000
R.N[+1540.529]VTR.L	HexNAc(2)Hex(7)	N[+1541]	269	>sp|P05556|ITB1_HUMAN Integrin beta-1 OS=Homo sapiens GN=ITGB1 PE=1 SV=2	1.2829
R.TVPPMVN[+1540.529]VTR.S	HexNAc(2)Hex(7)	N[+1541]	204	>sp|Q29983|MICA_HUMAN MHC class I polypeptide-related sequence A OS=Homo sapiens GN=MICA PE=1 SV=1	27.1863	38605000
R.LN[+1540.529]ESFR.D	HexNAc(2)Hex(7)	N[+1541]	101	>sp|Q6ZMJ2|SCAR5_HUMAN Scavenger receptor class A member 5 OS=Homo sapiens GN=SCARA5 PE=1 SV=1	13.0396	46077000
K.GAWLN[+1540.529]R.S	HexNAc(2)Hex(7)	N[+1541]	69	>sp|Q7Z3B1|NEGR1_HUMAN Neuronal growth regulator 1 OS=Homo sapiens GN=NEGR1 PE=1 SV=3	14.6207	30331000
R.TVPPMVN[+1540.529]VTR.S	HexNAc(2)Hex(7)	N[+1541]	204	>sp|Q29983|MICA_HUMAN MHC class I polypeptide-related sequence A OS=Homo sapiens GN=MICA PE=1 SV=1	26.8744	38605000
K.GFN[+1540.529]ASYIR.V	HexNAc(2)Hex(7)	N[+1541]	141	>sp|Q86SQ4|AGRG6_HUMAN Adhesion G-protein coupled receptor G6 OS=Homo sapiens GN=ADGRG6 PE=1 SV=3	22.9221	13170000
R.VLEAVN[+1540.529]GTDAR.L	HexNAc(2)Hex(7)	N[+1541]	34	>sp|O60487|MPZL2_HUMAN Myelin protein zero-like protein 2 OS=Homo sapiens GN=MPZL2 PE=1 SV=1	13.798
R.N[+1540.529]VTR.L	HexNAc(2)Hex(7)	N[+1541]	269	>sp|P05556|ITB1_HUMAN Integrin beta-1 OS=Homo sapiens GN=ITGB1 PE=1 SV=2	0.6459
K.HLN[+1540.529]GTITAK.Y	HexNAc(2)Hex(7)	N[+1541]	245	>sp|Q6YHK3|CD109_HUMAN CD109 antigen OS=Homo sapiens GN=CD109 PE=1 SV=2	8.5834	24366000
K.INPKN[+1540.529]YTENELEK.I	HexNAc(2)Hex(7)	N[+1541]	188	>sp|P49448|DHE4_HUMAN Glutamate dehydrogenase 2, mitochondrial OS=Homo sapiens GN=GLUD2 PE=1 SV=2	44.2878	138780000
K.MC[+57.021]LN[+1540.529]R.T	HexNAc(2)Hex(7)	C[+57], N[+1541]	339	>sp|Q13510|ASAH1_HUMAN Acid ceramidase OS=Homo sapiens GN=ASAH1 PE=1 SV=5	10.0718	239540000
K.ENSGYYYC[+57.021]HVSLWAPGHN[+1540.529]R.S	HexNAc(2)Hex(7)	C[+57], N[+1541]	366	>sp|Q9P2B2|FPRP_HUMAN Prostaglandin F2 receptor negative regulator OS=Homo sapiens GN=PTGFRN PE=1 SV=2	37.2089	15748000
R.N[+1540.529]VTR.L	HexNAc(2)Hex(7)	N[+1541]	269	>sp|P05556|ITB1_HUMAN Integrin beta-1 OS=Homo sapiens GN=ITGB1 PE=1 SV=2	0.3275
K.SLTTSLHN[+1540.529]K.T	HexNAc(2)Hex(7)	N[+1541]	1887	>sp|Q92673|SORL_HUMAN Sortilin-related receptor OS=Homo sapiens GN=SORL1 PE=1 SV=2	9.5623	20083000
R.YVWN[+1540.529]R.T	HexNAc(2)Hex(7)	N[+1541]	265	>sp|P10696|PPBN_HUMAN Alkaline phosphatase, placental-like OS=Homo sapiens GN=ALPPL2 PE=2 SV=4	15.4016	291310000
R.N[+1540.529]VTR.L	HexNAc(2)Hex(7)	N[+1541]	269	>sp|P05556|ITB1_HUMAN Integrin beta-1 OS=Homo sapiens GN=ITGB1 PE=1 SV=2	0.0089
K.HIQPIC[+57.021]LQASTFEFEN[+1540.529]R.T	HexNAc(2)Hex(7)	C[+57], N[+1541]	152	>sp|Q9Y6M0|TEST_HUMAN Testisin OS=Homo sapiens GN=PRSS21 PE=1 SV=1	50.7856	19305000
K.QNNGAFN[+1540.529]ETLFR.N	HexNAc(2)Hex(7)	N[+1541]	721	>sp|P02786|TFR1_HUMAN Transferrin receptor protein 1 OS=Homo sapiens GN=TFRC PE=1 SV=2	36.9001	12518000
R.N[+1540.529]ITLAYTLEADRDR.R	HexNAc(2)Hex(7)	N[+1541]	511	>sp|P26006|ITA3_HUMAN Integrin alpha-3 OS=Homo sapiens GN=ITGA3 PE=1 SV=5	37.6323	17972000
K.QN[+1540.529]ISVTLR.T	HexNAc(2)Hex(7)	N[+1541]	511	>sp|Q9H5V8|CDCP1_HUMAN CUB domain-containing protein 1 OS=Homo sapiens GN=CDCP1 PE=1 SV=3	20.773	88734000
K.QN[+1540.529]ISVTLR.T	HexNAc(2)Hex(7)	N[+1541]	511	>sp|Q9H5V8|CDCP1_HUMAN CUB domain-containing protein 1 OS=Homo sapiens GN=CDCP1 PE=1 SV=3	21.1398	88734000
K.N[+1540.529]NSIPDK.Q	HexNAc(2)Hex(7)	N[+1541]	238	>sp|Q08431|MFGM_HUMAN Lactadherin OS=Homo sapiens GN=MFGE8 PE=1 SV=2	7.0052	10865000
K.MC[+57.021]LN[+1540.529]R.T	HexNAc(2)Hex(7)	C[+57], N[+1541]	339	>sp|Q13510|ASAH1_HUMAN Acid ceramidase OS=Homo sapiens GN=ASAH1 PE=1 SV=5	10.0378	239540000
K.WQMN[+1540.529]FTVR.Y	HexNAc(2)Hex(7)	N[+1541]	46	>sp|P13473|LAMP2_HUMAN Lysosome-associated membrane glycoprotein 2 OS=Homo sapiens GN=LAMP2 PE=1 SV=2	44.1295	198400000
K.LLN[+1540.529]GSQR.V	HexNAc(2)Hex(7)	N[+1541]	465	>sp|Q32P28|P3H1_HUMAN Prolyl 3-hydroxylase 1 OS=Homo sapiens GN=P3H1 PE=1 SV=2	8.1569	98900000
R.N[+1540.529]VTIK.G	HexNAc(2)Hex(7)	N[+1541]	481	>sp|P42702|LIFR_HUMAN Leukemia inhibitory factor receptor OS=Homo sapiens GN=LIFR PE=1 SV=1	7.8244	39450000
R.GASN[+1540.529]LTWR.S	HexNAc(2)Hex(7)	N[+1541]	402	>sp|P15586|GNS_HUMAN N-acetylglucosamine-6-sulfatase OS=Homo sapiens GN=GNS PE=1 SV=3	16.8753	12520000
K.N[+1540.529]YSVSR.E	HexNAc(2)Hex(7)	N[+1541]	189	>sp|Q9H892|TTC12_HUMAN Tetratricopeptide repeat protein 12 OS=Homo sapiens GN=TTC12 PE=1 SV=2	5.895	916420000
K.NFIIN[+1540.529]MTC[+57.021]R.F	HexNAc(2)Hex(7)	C[+57], N[+1541]	118	>sp|Q9BRN9|TM2D3_HUMAN TM2 domain-containing protein 3 OS=Homo sapiens GN=TM2D3 PE=2 SV=2	40.3415	14189000
K.GSLSYLN[+1540.529]VTRK.A	HexNAc(2)Hex(7)	N[+1541]	257	>sp|P07339|CATD_HUMAN Cathepsin D OS=Homo sapiens GN=CTSD PE=1 SV=1	23.4293	51520000
R.LN[+1540.529]WTSLLPASFTK.N	HexNAc(2)Hex(7)	N[+1541]	286	>sp|Q6PIU2|NCEH1_HUMAN Neutral cholesterol ester hydrolase 1 OS=Homo sapiens GN=NCEH1 PE=1 SV=3	72.5554	3782400
K.IYIPLN[+1540.529]K.T	HexNAc(2)Hex(7)	N[+1541]	40	>sp|Q92542|NICA_HUMAN Nicastrin OS=Homo sapiens GN=NCSTN PE=1 SV=2	31.1842	26153000
R.N[+1540.529]FTVAC[+57.021]QHR.S	HexNAc(2)Hex(7)	C[+57], N[+1541]	785	>sp|P08581|MET_HUMAN Hepatocyte growth factor receptor OS=Homo sapiens GN=MET PE=1 SV=4	11.5483	107850000
K.GTN[+1540.529]YTVR.L	HexNAc(2)Hex(7)	N[+1541]	675	>sp|P07942|LAMB1_HUMAN Laminin subunit beta-1 OS=Homo sapiens GN=LAMB1 PE=1 SV=2	8.9418	42082000
R.NNVITLN[+1540.529]ITGK.A	HexNAc(2)Hex(7)	N[+1541]	458	>sp|P16278|BGAL_HUMAN Beta-galactosidase OS=Homo sapiens GN=GLB1 PE=1 SV=2	38.2524	89242000
R.DLQAN[+1540.529]DTGR.Y	HexNAc(2)Hex(7)	N[+1541]	486	>sp|P32004|L1CAM_HUMAN Neural cell adhesion molecule L1 OS=Homo sapiens GN=L1CAM PE=1 SV=2	7.8382	15939000
R.GLSPGN[+1540.529]YSVR.I	HexNAc(2)Hex(7)	N[+1541]	915	>sp|P06213|INSR_HUMAN Insulin receptor OS=Homo sapiens GN=INSR PE=1 SV=4	19.0663	8061600
K.LIDNN[+1540.529]K.T	HexNAc(2)Hex(7)	N[+1541]	328	>sp|P07602|SAP_HUMAN Prosaposin OS=Homo sapiens GN=PSAP PE=1 SV=2	6.1401	734650000
R.QVTQEMLN[+1540.529]HTIAIR.F	HexNAc(2)Hex(7)	N[+1541]	3633	>sp|Q14517|FAT1_HUMAN Protocadherin Fat 1 OS=Homo sapiens GN=FAT1 PE=1 SV=2	36.0022
K.VYVYALN[+1540.529]QTR.F	HexNAc(2)Hex(7)	N[+1541]	526	>sp|P56199|ITA1_HUMAN Integrin alpha-1 OS=Homo sapiens GN=ITGA1 PE=1 SV=2	27.5042	20745000
R.TVLEN[+1540.529]STSYEEAK.N	HexNAc(2)Hex(7)	N[+1541]	255	>sp|Q13510|ASAH1_HUMAN Acid ceramidase OS=Homo sapiens GN=ASAH1 PE=1 SV=5	15.8904	60695000
K.GRDIYTFDGALN[+1540.529]K.S	HexNAc(2)Hex(7)	N[+1541]	62	>sp|Q08722|CD47_HUMAN Leukocyte surface antigen CD47 OS=Homo sapiens GN=CD47 PE=1 SV=1	28.3853	5708200
R.TSIPTINMEN[+1540.529]K.T	HexNAc(2)Hex(7)	N[+1541]	960	>sp|P26006|ITA3_HUMAN Integrin alpha-3 OS=Homo sapiens GN=ITGA3 PE=1 SV=5	29.3391	3603900
K.GLLTFVDHLPVTQVVIGDTN[+1540.529]R.S	HexNAc(2)Hex(7)	N[+1541]	744	>sp|P78357|CNTP1_HUMAN Contactin-associated protein 1 OS=Homo sapiens GN=CNTNAP1 PE=1 SV=1	73.7233	6308100
K.HNN[+1540.529]DTQHIWESDSNEFSVIADPR.G	HexNAc(2)Hex(7)	N[+1541]	215	>sp|P14625|ENPL_HUMAN Endoplasmin OS=Homo sapiens GN=HSP90B1 PE=1 SV=1	50.0657	20750000
K.GEYFVN[+1540.529]VTTR.I	HexNAc(2)Hex(7)	N[+1541]	1069	>sp|P17301|ITA2_HUMAN Integrin alpha-2 OS=Homo sapiens GN=ITGA2 PE=1 SV=1	29.0275	118540000
R.FNPPSN[+1540.529]VTVR.C	HexNAc(2)Hex(7)	N[+1541]	218	>sp|P15509|CSF2R_HUMAN Granulocyte-macrophage colony-stimulating factor receptor subunit alpha OS=Homo sapiens GN=CSF2RA PE=1 SV=1	22.1549	47672000
K.N[+1540.529]LTLR.C	HexNAc(2)Hex(7)	N[+1541]	130	>sp|P05362|ICAM1_HUMAN Intercellular adhesion molecule 1 OS=Homo sapiens GN=ICAM1 PE=1 SV=2	12.5041	80067000
K.QLSC[+57.021]VANQN[+1540.529]GSQADC[+57.021]ELGNPFKR.N	HexNAc(2)Hex(7)	C[+57]*2, N[+1541]	762	>sp|P23229|ITA6_HUMAN Integrin alpha-6 OS=Homo sapiens GN=ITGA6 PE=1 SV=5	34.548	25103000
R.FNPPSN[+1540.529]VTVR.C	HexNAc(2)Hex(7)	N[+1541]	218	>sp|P15509|CSF2R_HUMAN Granulocyte-macrophage colony-stimulating factor receptor subunit alpha OS=Homo sapiens GN=CSF2RA PE=1 SV=1	22.4573	47672000
R.HGLESASDHHGN[+1540.529]FSITMR.N	HexNAc(2)Hex(7)	N[+1541]	117	>sp|Q9H7M9|VISTA_HUMAN V-type immunoglobulin domain-containing suppressor of T-cell activation OS=Homo sapiens GN=VSIR PE=1 SV=3	21.6488	56528000
R.GASN[+1540.529]LTWR.S	HexNAc(2)Hex(7)	N[+1541]	402	>sp|P15586|GNS_HUMAN N-acetylglucosamine-6-sulfatase OS=Homo sapiens GN=GNS PE=1 SV=3	16.6801	568030000
R.TSIPTINM[+15.995]EN[+1540.529]K.T	HexNAc(2)Hex(7)	M[+16], N[+1541]	960	>sp|P26006|ITA3_HUMAN Integrin alpha-3 OS=Homo sapiens GN=ITGA3 PE=1 SV=5	18.8415	48889000
R.FFPYAN[+1540.529]GTLGIR.D	HexNAc(2)Hex(7)	N[+1541]	474	>sp|P32004|L1CAM_HUMAN Neural cell adhesion molecule L1 OS=Homo sapiens GN=L1CAM PE=1 SV=2	51.8522	188290000
R.C[+57.021]ATPHGDN[+1540.529]ASLEATFVK.R	HexNAc(2)Hex(7)	C[+57], N[+1541]	91	>sp|P23142|FBLN1_HUMAN Fibulin-1 OS=Homo sapiens GN=FBLN1 PE=1 SV=4	26.3744	6735600
R.N[+1540.529]TTIFLK.F	HexNAc(2)Hex(7)	N[+1541]	62	>sp|Q8NBN3|TM87A_HUMAN Transmembrane protein 87A OS=Homo sapiens GN=TMEM87A PE=1 SV=3	22.8898	63542000
K.GQTEIQVNC[+57.021]PPAVTEN[+1540.529]K.T	HexNAc(2)Hex(7)	C[+57], N[+1541]	56	>sp|Q16563|SYPL1_HUMAN Synaptophysin-like protein 1 OS=Homo sapiens GN=SYPL1 PE=1 SV=1	25.2002
R.N[+1540.529]YTLWR.V	HexNAc(2)Hex(7)	N[+1541]	184	>sp|Q9UBR2|CATZ_HUMAN Cathepsin Z OS=Homo sapiens GN=CTSZ PE=1 SV=1	26.1816	228930000
K.GSLSYLN[+1540.529]VTR.K	HexNAc(2)Hex(7)	N[+1541]	257	>sp|P07339|CATD_HUMAN Cathepsin D OS=Homo sapiens GN=CTSD PE=1 SV=1	31.5872	3365200000
K.N[+1540.529]ATEAAWR.A	HexNAc(2)Hex(7)	N[+1541]	38	>sp|P20933|ASPG_HUMAN N(4)-(beta-N-acetylglucosaminyl)-L-asparaginase OS=Homo sapiens GN=AGA PE=1 SV=2	12.0469	31437000
K.SAEGTFFIN[+1540.529]K.T	HexNAc(2)Hex(7)	N[+1541]	149	>sp|P06865|HEXA_HUMAN Beta-hexosaminidase subunit alpha OS=Homo sapiens GN=HEXA PE=1 SV=2	27.5238	38605000
R.C[+57.021]SPLGAASAQC[+57.021]HEN[+1540.529]GTC[+57.021]VC[+57.021]RPGFEGYK.C	HexNAc(2)Hex(7)	C[+57]*4, N[+1541]	967	>sp|Q9Y6N6|LAMC3_HUMAN Laminin subunit gamma-3 OS=Homo sapiens GN=LAMC3 PE=1 SV=3	27.9569	3117400
K.C[+57.021]C[+57.021]GAAN[+1540.529]YTDWEK.I	HexNAc(2)Hex(7)	C[+57]*2, N[+1541]	145	>sp|P08962|CD63_HUMAN CD63 antigen OS=Homo sapiens GN=CD63 PE=1 SV=2	22.4765
K.IYIPLN[+1540.529]K.T	HexNAc(2)Hex(7)	N[+1541]	40	>sp|Q92542|NICA_HUMAN Nicastrin OS=Homo sapiens GN=NCSTN PE=1 SV=2	30.8635	26153000
K.QRN[+1540.529]NSWVK.S	HexNAc(2)Hex(7)	N[+1541]	523	>sp|Q9P2B2|FPRP_HUMAN Prostaglandin F2 receptor negative regulator OS=Homo sapiens GN=PTGFRN PE=1 SV=2	7.4464	160690000
K.PLFN[+1540.529]K.S	HexNAc(2)Hex(7)	N[+1541]	54	>sp|P20645|MPRD_HUMAN Cation-dependent mannose-6-phosphate receptor OS=Homo sapiens GN=M6PR PE=1 SV=1	12.9289	215550000
K.HSDC[+57.021]LAC[+57.021]LHFN[+1540.529]HSGIC[+57.021]ELHC[+57.021]PALVTYNTDTFESM[+15.995]PNPEGR.Y	HexNAc(2)Hex(7)	C[+57]*4, M[+16], N[+1541]	249	>sp|P04626|ERBB2_HUMAN Receptor tyrosine-protein kinase erbB-2 OS=Homo sapiens GN=ERBB2 PE=1 SV=1	55.8358	3389800
R.EAGN[+1540.529]HTSGAGLVQINK.S	HexNAc(2)Hex(7)	N[+1541]	80	>sp|P20645|MPRD_HUMAN Cation-dependent mannose-6-phosphate receptor OS=Homo sapiens GN=M6PR PE=1 SV=1	15.5743	119910000
R.LASPPSQGEVPPGPLPEAVLALYN[+1540.529]STR.D	HexNAc(2)Hex(7)	N[+1541]	59	>sp|P01137|TGFB1_HUMAN Transforming growth factor beta-1 OS=Homo sapiens GN=TGFB1 PE=1 SV=2	74.4291	6451900
R.N[+1540.529]VTWK.L	HexNAc(2)Hex(7)	N[+1541]	125	>sp|P50454|SERPH_HUMAN Serpin H1 OS=Homo sapiens GN=SERPINH1 PE=1 SV=2	11.2448	487200000
R.C[+57.021]DYYGC[+57.021]N[+1540.529]QTADDC[+57.021]LNGLAC[+57.021]DC[+57.021]K.S	HexNAc(2)Hex(7)	C[+57]*5, N[+1541]	326	>sp|Q9H3R2|MUC13_HUMAN Mucin-13 OS=Homo sapiens GN=MUC13 PE=1 SV=3	30.2447	8072200
R.GIN[+1540.529]ESYK.K	HexNAc(2)Hex(7)	N[+1541]	210	>sp|P50897|PPT1_HUMAN Palmitoyl-protein thioesterase 1 OS=Homo sapiens GN=PPT1 PE=1 SV=1	9.5047	276290000
K.GSLSYLN[+1540.529]VTR.K	HexNAc(2)Hex(7)	N[+1541]	257	>sp|P07339|CATD_HUMAN Cathepsin D OS=Homo sapiens GN=CTSD PE=1 SV=1	31.5828	3365200000
K.ANYNLPIMVTDSGKPPMTN[+1540.529]ITDLR.V	HexNAc(2)Hex(7)	N[+1541]	653	>sp|P55290|CAD13_HUMAN Cadherin-13 OS=Homo sapiens GN=CDH13 PE=1 SV=1	63.9517	32536000
K.SQN[+1540.529]FSALK.K	HexNAc(2)Hex(7)	N[+1541]	382	>sp|P14384|CBPM_HUMAN Carboxypeptidase M OS=Homo sapiens GN=CPM PE=1 SV=2	14.5345
R.LN[+1540.529]SSTIK.Y	HexNAc(2)Hex(7)	N[+1541]	274	>sp|P13473|LAMP2_HUMAN Lysosome-associated membrane glycoprotein 2 OS=Homo sapiens GN=LAMP2 PE=1 SV=2	8.7475	859860000
K.GSLSYLN[+1540.529]VTR.K	HexNAc(2)Hex(7)	N[+1541]	257	>sp|P07339|CATD_HUMAN Cathepsin D OS=Homo sapiens GN=CTSD PE=1 SV=1	31.5076
K.HLLEN[+1540.529]STASVSEAER.K	HexNAc(2)Hex(7)	N[+1541]	162	>sp|P42892|ECE1_HUMAN Endothelin-converting enzyme 1 OS=Homo sapiens GN=ECE1 PE=1 SV=2	15.9236	30967000
K.GSLSYLN[+1540.529]VTR.K	HexNAc(2)Hex(7)	N[+1541]	257	>sp|P07339|CATD_HUMAN Cathepsin D OS=Homo sapiens GN=CTSD PE=1 SV=1	31.2794	3365200000
R.ARLN[+1540.529]WTSLLPASFTK.N	HexNAc(2)Hex(7)	N[+1541]	284	>sp|Q6PIU2|NCEH1_HUMAN Neutral cholesterol ester hydrolase 1 OS=Homo sapiens GN=NCEH1 PE=1 SV=3	67.4739	8662600
R.ALGFEN[+1540.529]ATQALGR.A	HexNAc(2)Hex(7)	N[+1541]	64	>sp|Q08380|LG3BP_HUMAN Galectin-3-binding protein OS=Homo sapiens GN=LGALS3BP PE=1 SV=1	41.1197	5774600
R.VQPFN[+1540.529]VTQGK.Y	HexNAc(2)Hex(7)	N[+1541]	352	>sp|P13473|LAMP2_HUMAN Lysosome-associated membrane glycoprotein 2 OS=Homo sapiens GN=LAMP2 PE=1 SV=2	19.8645	2143400000
K.SAEGTFFIN[+1540.529]K.T	HexNAc(2)Hex(7)	N[+1541]	149	>sp|P06865|HEXA_HUMAN Beta-hexosaminidase subunit alpha OS=Homo sapiens GN=HEXA PE=1 SV=2	27.928	44686000
R.IGTFC[+57.021]SN[+1540.529]GTVSR.I	HexNAc(2)Hex(7)	C[+57], N[+1541]	174	>sp|Q9H5V8|CDCP1_HUMAN CUB domain-containing protein 1 OS=Homo sapiens GN=CDCP1 PE=1 SV=3	16.4222
R.VIYN[+1540.529]LTEK.G	HexNAc(2)Hex(7)	N[+1541]	425	>sp|Q969V3|NCLN_HUMAN Nicalin OS=Homo sapiens GN=NCLN PE=1 SV=2	21.0082	29696000
R.FFPYAN[+1540.529]GTLGIR.D	HexNAc(2)Hex(7)	N[+1541]	474	>sp|P32004|L1CAM_HUMAN Neural cell adhesion molecule L1 OS=Homo sapiens GN=L1CAM PE=1 SV=2	51.8095	188290000
R.RN[+1540.529]QSLVQDMDSMVR.L	HexNAc(2)Hex(7)	N[+1541]	464	>sp|Q8NHP8|PLBL2_HUMAN Putative phospholipase B-like 2 OS=Homo sapiens GN=PLBD2 PE=1 SV=2	36.5689	22173000
K.FN[+1540.529]VSLTVK.N	HexNAc(2)Hex(7)	N[+1541]	839	>sp|P56199|ITA1_HUMAN Integrin alpha-1 OS=Homo sapiens GN=ITGA1 PE=1 SV=2	35.405	34365000
K.N[+1540.529]FTMNEK.L	HexNAc(2)Hex(7)	N[+1541]	203	>sp|Q92820|GGH_HUMAN Gamma-glutamyl hydrolase OS=Homo sapiens GN=GGH PE=1 SV=2	12.4075	214060000
R.FN[+1540.529]VSLDSVPELR.W	HexNAc(2)Hex(7)	N[+1541]	36	>sp|Q02083|NAAA_HUMAN N-acylethanolamine-hydrolyzing acid amidase OS=Homo sapiens GN=NAAA PE=1 SV=3	57.0029	17099000
R.N[+1540.529]NSWVK.S	HexNAc(2)Hex(7)	N[+1541]	525	>sp|Q9P2B2|FPRP_HUMAN Prostaglandin F2 receptor negative regulator OS=Homo sapiens GN=PTGFRN PE=1 SV=2	10.0099	214320000
K.C[+57.021]NMIN[+1540.529]GTDGDSFHPLITK.D	HexNAc(2)Hex(7)	C[+57], N[+1541]	245	>sp|Q14108|SCRB2_HUMAN Lysosome membrane protein 2 OS=Homo sapiens GN=SCARB2 PE=1 SV=2	38.5943	23784000
R.AEPPLN[+1540.529]ASASDQGEK.V	HexNAc(2)Hex(7)	N[+1541]	926	>sp|Q9Y4L1|HYOU1_HUMAN Hypoxia up-regulated protein 1 OS=Homo sapiens GN=HYOU1 PE=1 SV=1	13.5485	56786000
R.N[+1540.529]TTIFLK.F	HexNAc(2)Hex(7)	N[+1541]	62	>sp|Q8NBN3|TM87A_HUMAN Transmembrane protein 87A OS=Homo sapiens GN=TMEM87A PE=1 SV=3	22.5726	63542000
K.TPM[+15.995]TN[+1540.529]SSIQFLDNAFR.K	HexNAc(2)Hex(7)	M[+16], N[+1541]	275	>sp|P15586|GNS_HUMAN N-acetylglucosamine-6-sulfatase OS=Homo sapiens GN=GNS PE=1 SV=3	56.3641	10825000
R.LLNINPN[+1540.529]K.T	HexNAc(2)Hex(7)	N[+1541]	255	>sp|P11279|LAMP1_HUMAN Lysosome-associated membrane glycoprotein 1 OS=Homo sapiens GN=LAMP1 PE=1 SV=3	19.9695	2247600000
R.LVQLFPN[+1540.529]DTSLK.N	HexNAc(2)Hex(7)	N[+1541]	446	>sp|Q12797|ASPH_HUMAN Aspartyl/asparaginyl beta-hydroxylase OS=Homo sapiens GN=ASPH PE=1 SV=3	48.6753	20700000
R.SLHVPGLN[+1540.529]K.T	HexNAc(2)Hex(7)	N[+1541]	191	>sp|P30530|UFO_HUMAN Tyrosine-protein kinase receptor UFO OS=Homo sapiens GN=AXL PE=1 SV=3	21.939	25263000
R.LLNINPN[+1540.529]K.T	HexNAc(2)Hex(7)	N[+1541]	255	>sp|P11279|LAMP1_HUMAN Lysosome-associated membrane glycoprotein 1 OS=Homo sapiens GN=LAMP1 PE=1 SV=3	19.6592	2247600000
R.N[+1540.529]ATQHTAGYFGSDVK.V	HexNAc(2)Hex(7)	N[+1541]	2061	>sp|Q9HCU4|CELR2_HUMAN Cadherin EGF LAG seven-pass G-type receptor 2 OS=Homo sapiens GN=CELSR2 PE=1 SV=1	14.9457	19295000
R.N[+1540.529]ISFMVK.R	HexNAc(2)Hex(7)	N[+1541]	267	>sp|O14672|ADA10_HUMAN Disintegrin and metalloproteinase domain-containing protein 10 OS=Homo sapiens GN=ADAM10 PE=1 SV=1	29.819	31598000
K.TVLTPATNHMGN[+1540.529]VTFTIPANR.E	HexNAc(2)Hex(7)	N[+1541]	74	>sp|P01024|CO3_HUMAN Complement C3 OS=Homo sapiens GN=C3 PE=1 SV=2	49.8459	25173000
R.IAPASN[+1540.529]VSHTVVLRPLK.A	HexNAc(2)Hex(7)	N[+1541]	83	>sp|P43308|SSRB_HUMAN Translocon-associated protein subunit beta OS=Homo sapiens GN=SSR2 PE=1 SV=1	28.5966	52275000
R.RPPLAELAALN[+1540.529]LSGSR.L	HexNAc(2)Hex(7)	N[+1541]	114	>sp|Q13641|TPBG_HUMAN Trophoblast glycoprotein OS=Homo sapiens GN=TPBG PE=1 SV=1	54.0191	97180000
K.DLN[+1540.529]ETIHYM[+15.995]YK.H	HexNAc(2)Hex(7)	M[+16], N[+1541]	165	>sp|Q99538|LGMN_HUMAN Legumain OS=Homo sapiens GN=LGMN PE=1 SV=1	25.5305	11586000
K.N[+1540.529]ITIVTGAPR.H	HexNAc(2)Hex(7)	N[+1541]	265	>sp|P26006|ITA3_HUMAN Integrin alpha-3 OS=Homo sapiens GN=ITGA3 PE=1 SV=5	23.8258	79292000
R.FFPYAN[+1540.529]GTLGIR.D	HexNAc(2)Hex(7)	N[+1541]	474	>sp|P32004|L1CAM_HUMAN Neural cell adhesion molecule L1 OS=Homo sapiens GN=L1CAM PE=1 SV=2	51.5021	188290000
K.SAEGTFFIN[+1540.529]K.T	HexNAc(2)Hex(7)	N[+1541]	149	>sp|P06865|HEXA_HUMAN Beta-hexosaminidase subunit alpha OS=Homo sapiens GN=HEXA PE=1 SV=2	27.6207	44686000
K.DYGSQEDFTQVWN[+1540.529]TTM[+15.995]K.G	HexNAc(2)Hex(7)	M[+16], N[+1541]	129	>sp|O60635|TSN1_HUMAN Tetraspanin-1 OS=Homo sapiens GN=TSPAN1 PE=1 SV=2	45.9376	19516000
R.YHQPGHEAVTSAVDQLQQEFHC[+57.021]C[+57.021]GSN[+1540.529]NSQDWR.D	HexNAc(2)Hex(7)	C[+57]*2, N[+1541]	134	>sp|P48509|CD151_HUMAN CD151 antigen OS=Homo sapiens GN=CD151 PE=1 SV=3	51.9791	34929000
R.N[+1540.529]ISGVVLADHSGAFHNK.Y	HexNAc(2)Hex(7)	N[+1541]	435	>sp|Q92542|NICA_HUMAN Nicastrin OS=Homo sapiens GN=NCSTN PE=1 SV=2	26.5575	38733000
K.N[+1540.529]VSVAEGK.E	HexNAc(2)Hex(7)	N[+1541]	286	>sp|Q9P2B2|FPRP_HUMAN Prostaglandin F2 receptor negative regulator OS=Homo sapiens GN=PTGFRN PE=1 SV=2	7.4935	52878000
R.VQPFN[+1540.529]VTQGK.Y	HexNAc(2)Hex(7)	N[+1541]	352	>sp|P13473|LAMP2_HUMAN Lysosome-associated membrane glycoprotein 2 OS=Homo sapiens GN=LAMP2 PE=1 SV=2	19.5567	2143400000
R.VVRPDSELGERPPEDN[+1540.529]QSFQYDHEAFLGK.E	HexNAc(2)Hex(7)	N[+1541]	38	>sp|Q15293|RCN1_HUMAN Reticulocalbin-1 OS=Homo sapiens GN=RCN1 PE=1 SV=1	39.7214	162530000
K.N[+1540.529]ITIVTGAPR.H	HexNAc(2)Hex(7)	N[+1541]	265	>sp|P26006|ITA3_HUMAN Integrin alpha-3 OS=Homo sapiens GN=ITGA3 PE=1 SV=5	24.1328	79292000
K.DIN[+1540.529]STAVK.L	HexNAc(2)Hex(7)	N[+1541]	443	>sp|P42702|LIFR_HUMAN Leukemia inhibitory factor receptor OS=Homo sapiens GN=LIFR PE=1 SV=1	9.7066	169710000
R.VFPYISVMVNN[+1540.529]GSLSYDHSK.D	HexNAc(2)Hex(7)	N[+1541]	173	>sp|Q12907|LMAN2_HUMAN Vesicular integral-membrane protein VIP36 OS=Homo sapiens GN=LMAN2 PE=1 SV=1	60.5682	8050400
R.AYWPDVIHSFPN[+1540.529]R.S	HexNAc(2)Hex(7)	N[+1541]	95	>sp|O00584|RNT2_HUMAN Ribonuclease T2 OS=Homo sapiens GN=RNASET2 PE=1 SV=2	52.2485	38306000
R.ALNYYPQN[+1540.529]ITMK.W	HexNAc(2)Hex(7)	N[+1541]	227	>sp|Q30201|HFE_HUMAN Hereditary hemochromatosis protein OS=Homo sapiens GN=HFE PE=1 SV=1	36.8909	13399000
K.N[+1540.529]ETIWYLK.Y	HexNAc(2)Hex(7)	N[+1541]	70	>sp|O15342|VA0E1_HUMAN V-type proton ATPase subunit e 1 OS=Homo sapiens GN=ATP6V0E1 PE=2 SV=2	37.7336	21527000
R.IAPASN[+1540.529]VSHTVVLRPLK.A	HexNAc(2)Hex(7)	N[+1541]	83	>sp|P43308|SSRB_HUMAN Translocon-associated protein subunit beta OS=Homo sapiens GN=SSR2 PE=1 SV=1	29.0034	52275000
K.HMSLALN[+1540.529]R.T	HexNAc(2)Hex(7)	N[+1541]	186	>sp|P06280|AGAL_HUMAN Alpha-galactosidase A OS=Homo sapiens GN=GLA PE=1 SV=1	16.1154	59714000
R.ESN[+1540.529]ITVLIK.L	HexNAc(2)Hex(7)	N[+1541]	37	>sp|Q9H5V8|CDCP1_HUMAN CUB domain-containing protein 1 OS=Homo sapiens GN=CDCP1 PE=1 SV=3	32.004	26834000
R.FTFTSHTPGDHQIC[+57.021]LHSN[+1540.529]STR.M	HexNAc(2)Hex(7)	C[+57], N[+1541]	100	>sp|Q7Z7H5|TMED4_HUMAN Transmembrane emp24 domain-containing protein 4 OS=Homo sapiens GN=TMED4 PE=1 SV=1	25.7266	14986000
R.N[+1540.529]STSIYFK.M	HexNAc(2)Hex(7)	N[+1541]	169	>sp|P19256|LFA3_HUMAN Lymphocyte function-associated antigen 3 OS=Homo sapiens GN=CD58 PE=1 SV=1	17.9875	25524000
K.TN[+1540.529]ITLVC[+57.021]K.P	HexNAc(2)Hex(7)	C[+57], N[+1541]	580	>sp|P11717|MPRI_HUMAN Cation-independent mannose-6-phosphate receptor OS=Homo sapiens GN=IGF2R PE=1 SV=3	18.508	57584000
K.MYSEGSDIVPQSN[+1540.529]ETALHYFK.K	HexNAc(2)Hex(7)	N[+1541]	419	>sp|Q9UBV2|SE1L1_HUMAN Protein sel-1 homolog 1 OS=Homo sapiens GN=SEL1L PE=1 SV=3	46.2587
K.SFGGWN[+1540.529]TSGC[+57.021]VAHR.D	HexNAc(2)Hex(7)	C[+57], N[+1541]	813	>sp|Q86SQ4|AGRG6_HUMAN Adhesion G-protein coupled receptor G6 OS=Homo sapiens GN=ADGRG6 PE=1 SV=3	22.9953	59048000
R.YHYN[+1540.529]GTLLDGTSFDTSYSK.G	HexNAc(2)Hex(7)	N[+1541]	179	>sp|Q96AY3|FKB10_HUMAN Peptidyl-prolyl cis-trans isomerase FKBP10 OS=Homo sapiens GN=FKBP10 PE=1 SV=1	43.1138	109470000
R.SLHVPGLN[+1540.529]K.T	HexNAc(2)Hex(7)	N[+1541]	191	>sp|P30530|UFO_HUMAN Tyrosine-protein kinase receptor UFO OS=Homo sapiens GN=AXL PE=1 SV=3	22.2604	25263000
K.ELDLTC[+57.021]N[+1540.529]ITTDR.A	HexNAc(2)Hex(7)	C[+57], N[+1541]	294	>sp|Q9P2B2|FPRP_HUMAN Prostaglandin F2 receptor negative regulator OS=Homo sapiens GN=PTGFRN PE=1 SV=2	32.9741	32809000
K.DSC[+57.021]ESNHN[+1540.529]ITC[+57.021]K.V	HexNAc(2)Hex(7)	C[+57]*2, N[+1541]	876	>sp|P56199|ITA1_HUMAN Integrin alpha-1 OS=Homo sapiens GN=ITGA1 PE=1 SV=2	6.803	89197000
R.EAESLQPM[+15.995]TVVGTDYVFHN[+1540.529]DTK.V	HexNAc(2)Hex(7)	M[+16], N[+1541]	1031	>sp|O15031|PLXB2_HUMAN Plexin-B2 OS=Homo sapiens GN=PLXNB2 PE=1 SV=3	41.9353
R.GHTLTLN[+1540.529]FTR.N	HexNAc(2)Hex(7)	N[+1541]	97	>sp|P11279|LAMP1_HUMAN Lysosome-associated membrane glycoprotein 1 OS=Homo sapiens GN=LAMP1 PE=1 SV=3	29.1909	3073500000
K.N[+1540.529]QSVPLSC[+57.021]C[+57.021]R.E	HexNAc(2)Hex(7)	C[+57]*2, N[+1541]	167	>sp|O60637|TSN3_HUMAN Tetraspanin-3 OS=Homo sapiens GN=TSPAN3 PE=2 SV=1	13.3563	80898000
R.GPGIKPN[+1540.529]QTSK.M	HexNAc(2)Hex(7)	N[+1541]	356	>sp|P15586|GNS_HUMAN N-acetylglucosamine-6-sulfatase OS=Homo sapiens GN=GNS PE=1 SV=3	6.5972	1641400000
K.NN[+1540.529]HTASILDR.M	HexNAc(2)Hex(7)	N[+1541]	129	>sp|P08962|CD63_HUMAN CD63 antigen OS=Homo sapiens GN=CD63 PE=1 SV=2	12.195	1834100000
R.SLEEIGIQN[+1540.529]YSTTSSC[+57.021]QAR.A	HexNAc(2)Hex(7)	C[+57], N[+1541]	472	>sp|Q9NZ53|PDXL2_HUMAN Podocalyxin-like protein 2 OS=Homo sapiens GN=PODXL2 PE=1 SV=1	35.078	8593700
R.EQIN[+1540.529]ITLDHR.C	HexNAc(2)Hex(7)	N[+1541]	194	>sp|Q02809|PLOD1_HUMAN Procollagen-lysine,2-oxoglutarate 5-dioxygenase 1 OS=Homo sapiens GN=PLOD1 PE=1 SV=2	23.9259	37353000
R.GNVISSHGNPILLN[+1540.529]SSIPEDPSIK.A	HexNAc(2)Hex(7)	N[+1541]	298	>sp|P21589|5NTD_HUMAN 5'-nucleotidase OS=Homo sapiens GN=NT5E PE=1 SV=1	50.5876	34408000
R.TVN[+1540.529]VSVPK.K	HexNAc(2)Hex(7)	N[+1541]	89	>sp|Q96KA5|CLP1L_HUMAN Cleft lip and palate transmembrane protein 1-like protein OS=Homo sapiens GN=CLPTM1L PE=1 SV=1	16.9574
K.DLN[+1540.529]ETIHYMYK.H	HexNAc(2)Hex(7)	N[+1541]	165	>sp|Q99538|LGMN_HUMAN Legumain OS=Homo sapiens GN=LGMN PE=1 SV=1	37.2816	88918000
R.GHTLTLN[+1540.529]FTR.N	HexNAc(2)Hex(7)	N[+1541]	97	>sp|P11279|LAMP1_HUMAN Lysosome-associated membrane glycoprotein 1 OS=Homo sapiens GN=LAMP1 PE=1 SV=3	29.392	8784600
K.GRDIYTFDGALN[+1540.529]K.S	HexNAc(2)Hex(7)	N[+1541]	62	>sp|Q08722|CD47_HUMAN Leukocyte surface antigen CD47 OS=Homo sapiens GN=CD47 PE=1 SV=1	30.8492	1117400000
K.LTQVPDDLPTN[+1540.529]ITVLNLTHNQLR.R	HexNAc(2)Hex(7)	N[+1541]	42	>sp|O15455|TLR3_HUMAN Toll-like receptor 3 OS=Homo sapiens GN=TLR3 PE=1 SV=1	66.4261	14535000
R.GHTLTLN[+1540.529]FTR.N	HexNAc(2)Hex(7)	N[+1541]	97	>sp|P11279|LAMP1_HUMAN Lysosome-associated membrane glycoprotein 1 OS=Homo sapiens GN=LAMP1 PE=1 SV=3	29.5992	3073500000
K.DSLSIN[+1540.529]ATNIK.H	HexNAc(2)Hex(7)	N[+1541]	347	>sp|P00533|EGFR_HUMAN Epidermal growth factor receptor OS=Homo sapiens GN=EGFR PE=1 SV=2	28.9792	558190000
R.N[+1540.529]QSLVQDMDSMVR.L	HexNAc(2)Hex(7)	N[+1541]	465	>sp|Q8NHP8|PLBL2_HUMAN Putative phospholipase B-like 2 OS=Homo sapiens GN=PLBD2 PE=1 SV=2	45.3114	13379000
K.LYWISSGN[+1540.529]HTINR.C	HexNAc(2)Hex(7)	N[+1541]	1756	>sp|Q07954|LRP1_HUMAN Prolow-density lipoprotein receptor-related protein 1 OS=Homo sapiens GN=LRP1 PE=1 SV=2	31.9268	32307000
R.GHTLTLN[+1540.529]FTR.N	HexNAc(2)Hex(7)	N[+1541]	97	>sp|P11279|LAMP1_HUMAN Lysosome-associated membrane glycoprotein 1 OS=Homo sapiens GN=LAMP1 PE=1 SV=3	29.4945	3073500000
K.NAC[+57.021]C[+57.021]STN[+1540.529]TSQEAHK.D	HexNAc(2)Hex(7)	C[+57]*2, N[+1541]	63	>sp|P15328|FOLR1_HUMAN Folate receptor alpha OS=Homo sapiens GN=FOLR1 PE=1 SV=3	5.5821	421340000
R.YHYN[+1540.529]C[+57.021]SLLDGTQLFTSHDYGAPQEATLGANK.V	HexNAc(2)Hex(7)	C[+57], N[+1541]	404	>sp|Q96AY3|FKB10_HUMAN Peptidyl-prolyl cis-trans isomerase FKBP10 OS=Homo sapiens GN=FKBP10 PE=1 SV=1	58.5979	58272000
R.TALWVATDHNMDN[+1540.529]TSTVLR.E	HexNAc(2)Hex(7)	N[+1541]	84	>sp|Q8NBJ5|GT251_HUMAN Procollagen galactosyltransferase 1 OS=Homo sapiens GN=COLGALT1 PE=1 SV=1	44.3587	33439000
R.GYYN[+1540.529]QSEAGSHTLQR.M	HexNAc(2)Hex(7)	N[+1541]	107	>sp|Q9TNN7|1C05_HUMAN HLA class I histocompatibility antigen, Cw-5 alpha chain OS=Homo sapiens GN=HLA-C PE=1 SV=1	13.3287	36839000
R.SLLEFN[+1540.529]TTVSC[+57.021]DQQGTNHR.V	HexNAc(2)Hex(7)	C[+57], N[+1541]	107	>sp|P11717|MPRI_HUMAN Cation-independent mannose-6-phosphate receptor OS=Homo sapiens GN=IGF2R PE=1 SV=3	36.3528	31319000
K.LLHALGGDDFLGMLN[+1540.529]R.T	HexNAc(2)Hex(7)	N[+1541]	182	>sp|Q9UHG3|PCYOX_HUMAN Prenylcysteine oxidase 1 OS=Homo sapiens GN=PCYOX1 PE=1 SV=3	64.7381
K.PLGLAN[+1540.529]DTDHYFLR.Y	HexNAc(2)Hex(7)	N[+1541]	159	>sp|Q969N2|PIGT_HUMAN GPI transamidase component PIG-T OS=Homo sapiens GN=PIGT PE=1 SV=1	44.5462	70218000
R.YHYN[+1540.529]GTLLDGTSFDTSYSK.G	HexNAc(2)Hex(7)	N[+1541]	179	>sp|Q96AY3|FKB10_HUMAN Peptidyl-prolyl cis-trans isomerase FKBP10 OS=Homo sapiens GN=FKBP10 PE=1 SV=1	42.9759	109470000
K.GELN[+1540.529]TSIFSSRPIDK.F	HexNAc(2)Hex(7)	N[+1541]	350	>sp|Q9UHG3|PCYOX_HUMAN Prenylcysteine oxidase 1 OS=Homo sapiens GN=PCYOX1 PE=1 SV=3	37.945	194400000
R.AC[+57.021]VAGFTN[+1540.529]ITFHPQNK.G	HexNAc(2)Hex(7)	C[+57], N[+1541]	930	>sp|Q12913|PTPRJ_HUMAN Receptor-type tyrosine-protein phosphatase eta OS=Homo sapiens GN=PTPRJ PE=1 SV=3	39.2878	27165000
K.HNIIPIFAVTN[+1540.529]YSYSYYEK.L	HexNAc(2)Hex(7)	N[+1541]	317	>sp|P16144|ITB4_HUMAN Integrin beta-4 OS=Homo sapiens GN=ITGB4 PE=1 SV=5	66.2233	19356000
R.NNVITLN[+1540.529]ITGK.A	HexNAc(2)Hex(7)	N[+1541]	458	>sp|P16278|BGAL_HUMAN Beta-galactosidase OS=Homo sapiens GN=GLB1 PE=1 SV=2	37.9161	89242000
K.N[+1540.529]VSC[+57.021]LWC[+57.021]NTNK.A	HexNAc(2)Hex(7)	C[+57]*2, N[+1541]	54	>sp|P53801|PTTG_HUMAN Pituitary tumor-transforming gene 1 protein-interacting protein OS=Homo sapiens GN=PTTG1IP PE=1 SV=1	24.8025	250250000
R.N[+1540.529]HSIFLADINQER.G	HexNAc(2)Hex(7)	N[+1541]	197	>sp|P50897|PPT1_HUMAN Palmitoyl-protein thioesterase 1 OS=Homo sapiens GN=PPT1 PE=1 SV=1	32.5331	361940000
K.VASVININPN[+1540.529]TTHSTGSC[+57.021]R.S	HexNAc(2)Hex(7)	C[+57], N[+1541]	248	>sp|P13473|LAMP2_HUMAN Lysosome-associated membrane glycoprotein 2 OS=Homo sapiens GN=LAMP2 PE=1 SV=2	24.4827	688490000
K.HNIIPIFAVTN[+1540.529]YSYSYYEK.L	HexNAc(2)Hex(7)	N[+1541]	317	>sp|P16144|ITB4_HUMAN Integrin beta-4 OS=Homo sapiens GN=ITGB4 PE=1 SV=5	66.2821	19356000
K.C[+57.021]VC[+57.021]NYLGTVQEHC[+57.021]N[+1540.529]GSDC[+57.021]QC[+57.021]DK.A	HexNAc(2)Hex(7)	C[+57]*5, N[+1541]	1028	>sp|P07942|LAMB1_HUMAN Laminin subunit beta-1 OS=Homo sapiens GN=LAMB1 PE=1 SV=2	24.8915
K.N[+1540.529]ASSEYSGTYSC[+57.021]TVR.N	HexNAc(2)Hex(7)	C[+57], N[+1541]	201	>sp|P78310|CXAR_HUMAN Coxsackievirus and adenovirus receptor OS=Homo sapiens GN=CXADR PE=1 SV=1	14.9353	338700000
R.DIYTFDGALN[+1540.529]K.S	HexNAc(2)Hex(7)	N[+1541]	64	>sp|Q08722|CD47_HUMAN Leukocyte surface antigen CD47 OS=Homo sapiens GN=CD47 PE=1 SV=1	40.225	505850000
R.THN[+1540.529]LTDLSPHLR.Y	HexNAc(2)Hex(7)	N[+1541]	977	>sp|P32004|L1CAM_HUMAN Neural cell adhesion molecule L1 OS=Homo sapiens GN=L1CAM PE=1 SV=2	23.2961	558680000
R.C[+57.021]PMAGISHTAWHSN[+1540.529]R.T	HexNAc(2)Hex(7)	C[+57], N[+1541]	276	>sp|Q9UMR5|PPT2_HUMAN Lysosomal thioesterase PPT2 OS=Homo sapiens GN=PPT2 PE=1 SV=4	16.2481	67478000
K.EIFVAN[+1540.529]GTQGK.L	HexNAc(2)Hex(7)	N[+1541]	45	>sp|O95297|MPZL1_HUMAN Myelin protein zero-like protein 1 OS=Homo sapiens GN=MPZL1 PE=1 SV=1	16.2159	143880000
K.GLN[+1540.529]LTEDTYKPR.I	HexNAc(2)Hex(7)	N[+1541]	396	>sp|Q08380|LG3BP_HUMAN Galectin-3-binding protein OS=Homo sapiens GN=LGALS3BP PE=1 SV=1	24.4253	42371000
R.DIYTFDGALN[+1540.529]K.S	HexNAc(2)Hex(7)	N[+1541]	64	>sp|Q08722|CD47_HUMAN Leukocyte surface antigen CD47 OS=Homo sapiens GN=CD47 PE=1 SV=1	39.9135	505850000
K.TC[+57.021]DWLPKPN[+1540.529]MSASC[+57.021]K.E	HexNAc(2)Hex(7)	C[+57]*2, N[+1541]	93	>sp|P07602|SAP_HUMAN Prosaposin OS=Homo sapiens GN=PSAP PE=1 SV=2	33.0708	83782000
R.N[+1540.529]HSIFLADINQER.G	HexNAc(2)Hex(7)	N[+1541]	197	>sp|P50897|PPT1_HUMAN Palmitoyl-protein thioesterase 1 OS=Homo sapiens GN=PPT1 PE=1 SV=1	32.8496	361940000
K.AEFN[+1540.529]ITLIHPK.D	HexNAc(2)Hex(7)	N[+1541]	231	>sp|P15144|AMPN_HUMAN Aminopeptidase N OS=Homo sapiens GN=ANPEP PE=1 SV=4	43.316	56453000
R.THN[+1540.529]LTDLSPHLR.Y	HexNAc(2)Hex(7)	N[+1541]	977	>sp|P32004|L1CAM_HUMAN Neural cell adhesion molecule L1 OS=Homo sapiens GN=L1CAM PE=1 SV=2	23.4534	558680000
K.LSHDAN[+1540.529]ETLPLHLYVK.S	HexNAc(2)Hex(7)	N[+1541]	728	>sp|O15031|PLXB2_HUMAN Plexin-B2 OS=Homo sapiens GN=PLXNB2 PE=1 SV=3	40.5428	41703000
K.LLHALGGDDFLGMLN[+1540.529]R.T	HexNAc(2)Hex(7)	N[+1541]	182	>sp|Q9UHG3|PCYOX_HUMAN Prenylcysteine oxidase 1 OS=Homo sapiens GN=PCYOX1 PE=1 SV=3	64.596	64299000
K.TC[+57.021]DWLPKPN[+1540.529]MSASC[+57.021]K.E	HexNAc(2)Hex(7)	C[+57]*2, N[+1541]	93	>sp|P07602|SAP_HUMAN Prosaposin OS=Homo sapiens GN=PSAP PE=1 SV=2	33.3696	83782000
K.DGSDEPGTAAC[+57.021]PN[+1540.529]GSFHC[+57.021]TNTGYK.P	HexNAc(2)Hex(7)	C[+57]*2, N[+1541]	60	>sp|P14314|GLU2B_HUMAN Glucosidase 2 subunit beta OS=Homo sapiens GN=PRKCSH PE=1 SV=2	17.8772	19825000
R.TTLVDNNTWN[+1540.529]NSHIALVGK.A	HexNAc(2)Hex(7)	N[+1541]	618	>sp|Q8TCJ2|STT3B_HUMAN Dolichyl-diphosphooligosaccharide--protein glycosyltransferase subunit STT3B OS=Homo sapiens GN=STT3B PE=1 SV=1	43.7386	105850000
K.YSVAN[+1540.529]DTGFVDIPK.Q	HexNAc(2)Hex(7)	N[+1541]	217	>sp|P07711|CATL1_HUMAN Cathepsin L1 OS=Homo sapiens GN=CTSL PE=1 SV=2	43.8309	29048000
K.TSEC[+57.021]DVPEYC[+57.021]N[+1540.529]GSSQFC[+57.021]QPDVFIQNGYPC[+57.021]QNNK.A	HexNAc(2)Hex(7)	C[+57]*4, N[+1541]	477	>sp|Q13443|ADAM9_HUMAN Disintegrin and metalloproteinase domain-containing protein 9 OS=Homo sapiens GN=ADAM9 PE=1 SV=1	52.567	44745000
K.DSLSIN[+1540.529]ATNIK.H	HexNAc(2)Hex(7)	N[+1541]	347	>sp|P00533|EGFR_HUMAN Epidermal growth factor receptor OS=Homo sapiens GN=EGFR PE=1 SV=2	28.6786	176110000
K.LHVTLYN[+1540.529]C[+57.021]SFGR.S	HexNAc(2)Hex(7)	C[+57], N[+1541]	753	>sp|O15031|PLXB2_HUMAN Plexin-B2 OS=Homo sapiens GN=PLXNB2 PE=1 SV=3	36.7561	335880000
K.N[+1540.529]YSVLYFQQK.V	HexNAc(2)Hex(7)	N[+1541]	47	>sp|P42785|PCP_HUMAN Lysosomal Pro-X carboxypeptidase OS=Homo sapiens GN=PRCP PE=1 SV=1	36.5643	58733000
K.QLVLN[+1540.529]LTGNTLC[+57.021]AGGASDEK.L	HexNAc(2)Hex(7)	C[+57], N[+1541]	356	>sp|O00592|PODXL_HUMAN Podocalyxin OS=Homo sapiens GN=PODXL PE=1 SV=2	51.3131	24362000
R.TSIPTINMEN[+1540.529]K.T	HexNAc(2)Hex(7)	N[+1541]	960	>sp|P26006|ITA3_HUMAN Integrin alpha-3 OS=Homo sapiens GN=ITGA3 PE=1 SV=5	28.8932	160370000
K.C[+57.021]C[+57.021]GAAN[+1540.529]YTDWEK.I	HexNAc(2)Hex(7)	C[+57]*2, N[+1541]	145	>sp|P08962|CD63_HUMAN CD63 antigen OS=Homo sapiens GN=CD63 PE=1 SV=2	22.3709	662330000
K.VPLQSAHLYYN[+1540.529]VTEK.V	HexNAc(2)Hex(7)	N[+1541]	530	>sp|Q32P28|P3H1_HUMAN Prolyl 3-hydroxylase 1 OS=Homo sapiens GN=P3H1 PE=1 SV=2	33.5853	76995000
K.QNNGAFN[+1540.529]ETLFR.N	HexNAc(2)Hex(7)	N[+1541]	721	>sp|P02786|TFR1_HUMAN Transferrin receptor protein 1 OS=Homo sapiens GN=TFRC PE=1 SV=2	36.6651	21771000
K.NRVPDSC[+57.021]C[+57.021]IN[+1540.529]VTVGC[+57.021]GINFNEK.A	HexNAc(2)Hex(7)	C[+57]*3, N[+1541]	163	>sp|P08962|CD63_HUMAN CD63 antigen OS=Homo sapiens GN=CD63 PE=1 SV=2	45.5151	128000000
R.VQGN[+1540.529]STLLHITDLQAR.D	HexNAc(2)Hex(7)	N[+1541]	98	>sp|O75054|IGSF3_HUMAN Immunoglobulin superfamily member 3 OS=Homo sapiens GN=IGSF3 PE=2 SV=3	39.3986	50419000
R.AN[+1540.529]HSGAVVLLK.R	HexNAc(2)Hex(7)	N[+1541]	322	>sp|P23229|ITA6_HUMAN Integrin alpha-6 OS=Homo sapiens GN=ITGA6 PE=1 SV=5	16.1246	108900000
K.LHVTLYN[+1540.529]C[+57.021]SFGR.S	HexNAc(2)Hex(7)	C[+57], N[+1541]	753	>sp|O15031|PLXB2_HUMAN Plexin-B2 OS=Homo sapiens GN=PLXNB2 PE=1 SV=3	37.0694	335880000
R.EAGN[+1540.529]HTSGAGLVQINK.S	HexNAc(2)Hex(7)	N[+1541]	80	>sp|P20645|MPRD_HUMAN Cation-dependent mannose-6-phosphate receptor OS=Homo sapiens GN=M6PR PE=1 SV=1	15.253	119910000
R.M[+15.995]DPPC[+57.021]TN[+1540.529]TTAASTYLNNPYVR.K	HexNAc(2)Hex(7)	C[+57], M[+16], N[+1541]	327	>sp|P10619|PPGB_HUMAN Lysosomal protective protein OS=Homo sapiens GN=CTSA PE=1 SV=2	42.7656	46859000
R.HPDAVAWAN[+1540.529]LTNAIR.E	HexNAc(2)Hex(7)	N[+1541]	80	>sp|Q8NHP8|PLBL2_HUMAN Putative phospholipase B-like 2 OS=Homo sapiens GN=PLBD2 PE=1 SV=2	51.0731	42453000
R.TVLEN[+1540.529]STSYEEAK.N	HexNAc(2)Hex(7)	N[+1541]	255	>sp|Q13510|ASAH1_HUMAN Acid ceramidase OS=Homo sapiens GN=ASAH1 PE=1 SV=5	15.5893	60695000
K.NRVPDSC[+57.021]C[+57.021]IN[+1540.529]VTVGC[+57.021]GINFNEK.A	HexNAc(2)Hex(7)	C[+57]*3, N[+1541]	163	>sp|P08962|CD63_HUMAN CD63 antigen OS=Homo sapiens GN=CD63 PE=1 SV=2	45.8085	128000000
R.M[+15.995]HIFQN[+1540.529]GSLVIHDVAPEDSGR.Y	HexNAc(2)Hex(7)	M[+16], N[+1541]	641	>sp|Q13308|PTK7_HUMAN Inactive tyrosine-protein kinase 7 OS=Homo sapiens GN=PTK7 PE=1 SV=2	36.3666	23054000
K.QNNGAFN[+1540.529]ETLFR.N	HexNAc(2)Hex(7)	N[+1541]	721	>sp|P02786|TFR1_HUMAN Transferrin receptor protein 1 OS=Homo sapiens GN=TFRC PE=1 SV=2	36.5735	21771000
K.LQFDDN[+1540.529]GTYTC[+57.021]QVK.N	HexNAc(2)Hex(7)	C[+57], N[+1541]	113	>sp|O60487|MPZL2_HUMAN Myelin protein zero-like protein 2 OS=Homo sapiens GN=MPZL2 PE=1 SV=1	28.1504	106980000
R.FHMVQN[+1540.529]VSMAVHHIGR.E	HexNAc(2)Hex(7)	N[+1541]	1094	>sp|Q9Y4D7|PLXD1_HUMAN Plexin-D1 OS=Homo sapiens GN=PLXND1 PE=1 SV=3	30.3408	35846000
R.FTFTSHTPGEHQIC[+57.021]LHSN[+1540.529]STK.F	HexNAc(2)Hex(7)	C[+57], N[+1541]	108	>sp|Q9BVK6|TMED9_HUMAN Transmembrane emp24 domain-containing protein 9 OS=Homo sapiens GN=TMED9 PE=1 SV=2	24.8681	156240000
K.HNN[+1540.529]DTQHIWESDSNEFSVIADPR.G	HexNAc(2)Hex(7)	N[+1541]	215	>sp|P14625|ENPL_HUMAN Endoplasmin OS=Homo sapiens GN=HSP90B1 PE=1 SV=1	46.1297	509370000
K.ILLTC[+57.021]SLN[+1540.529]DSATEVTGHR.W	HexNAc(2)Hex(7)	C[+57], N[+1541]	153	>sp|P35613|BASI_HUMAN Basigin OS=Homo sapiens GN=BSG PE=1 SV=2	39.8081	200180000
R.LEN[+1540.529]ITTGTYTIHAQK.E	HexNAc(2)Hex(7)	N[+1541]	367	>sp|Q15155|NOMO1_HUMAN Nodal modulator 1 OS=Homo sapiens GN=NOMO1 PE=1 SV=5	25.4384	130440000
K.N[+1540.529]LTVC[+57.021]PDGALFEQK.G	HexNAc(2)Hex(7)	C[+57], N[+1541]	124	>sp|P54709|AT1B3_HUMAN Sodium/potassium-transporting ATPase subunit beta-3 OS=Homo sapiens GN=ATP1B3 PE=1 SV=1	43.9644	138780000
R.VVRPDSELGERPPEDN[+1540.529]QSFQYDHEAFLGK.E	HexNAc(2)Hex(7)	N[+1541]	38	>sp|Q15293|RCN1_HUMAN Reticulocalbin-1 OS=Homo sapiens GN=RCN1 PE=1 SV=1	39.8034	180430000
R.SALLEFAC[+57.021]THNLGN[+1540.529]C[+57.021]STTAMK.L	HexNAc(2)Hex(7)	C[+57]*2, N[+1541]	821	>sp|Q9UIQ6|LCAP_HUMAN Leucyl-cystinyl aminopeptidase OS=Homo sapiens GN=LNPEP PE=1 SV=3	46.6542	46948000
R.TLTLVENKPIQLN[+1540.529]C[+57.021]SVK.S	HexNAc(2)Hex(7)	C[+57], N[+1541]	688	>sp|O75054|IGSF3_HUMAN Immunoglobulin superfamily member 3 OS=Homo sapiens GN=IGSF3 PE=2 SV=3	41.077	78656000
R.SAN[+1540.529]STLAQALHWTR.S	HexNAc(2)Hex(7)	N[+1541]	614	>sp|Q9BU23|LMF2_HUMAN Lipase maturation factor 2 OS=Homo sapiens GN=LMF2 PE=1 SV=2	41.844	18674000
K.FYN[+1540.529]C[+57.021]SAHQLC[+57.021]LSC[+57.021]VNSAFR.C	HexNAc(2)Hex(7)	C[+57]*3, N[+1541]	653	>sp|O75051|PLXA2_HUMAN Plexin-A2 OS=Homo sapiens GN=PLXNA2 PE=1 SV=4	46.0237	45522000
R.LDERDC[+57.021]PGN[+1540.529]WTWPENSQQTPMC[+57.021]QAWGNPLPELK.C	HexNAc(2)Hex(7)	C[+57]*2, N[+1541]	398	>sp|P05362|ICAM1_HUMAN Intercellular adhesion molecule 1 OS=Homo sapiens GN=ICAM1 PE=1 SV=2	68.494	27234000
R.DC[+57.021]VEC[+57.021]LLLHSGKPDN[+1540.529]QTC[+57.021]HSLC[+57.021]R.D	HexNAc(2)Hex(7)	C[+57]*4, N[+1541]	640	>sp|P18084|ITB5_HUMAN Integrin beta-5 OS=Homo sapiens GN=ITGB5 PE=1 SV=1	35.3958	21484000
R.GYYN[+1540.529]QSEAGSHTLQR.M	HexNAc(2)Hex(7)	N[+1541]	107	>sp|Q9TNN7|1C05_HUMAN HLA class I histocompatibility antigen, Cw-5 alpha chain OS=Homo sapiens GN=HLA-C PE=1 SV=1	12.9159	113610000
R.C[+57.021]VN[+1540.529]FSFC[+57.021]QDLHHK.C	HexNAc(2)Hex(7)	C[+57]*2, N[+1541]	280	>sp|P06213|INSR_HUMAN Insulin receptor OS=Homo sapiens GN=INSR PE=1 SV=4	29.8052	50002000
R.FHMVQN[+1540.529]VSMAVHHIGREPTLC[+57.021]K.V	HexNAc(2)Hex(7)	C[+57], N[+1541]	1094	>sp|Q9Y4D7|PLXD1_HUMAN Plexin-D1 OS=Homo sapiens GN=PLXND1 PE=1 SV=3	35.805	11366000
K.DASINIENMQFIHN[+1540.529]GTYIC[+57.021]DVK.N	HexNAc(2)Hex(7)	C[+57], N[+1541]	117	>sp|O95297|MPZL1_HUMAN Myelin protein zero-like protein 1 OS=Homo sapiens GN=MPZL1 PE=1 SV=1	60.0415	143540000
K.VATPYSLYVC[+57.021]PEGQN[+1540.529]VTLTC[+57.021]R.L	HexNAc(2)Hex(7)	C[+57]*2, N[+1541]	35	>sp|Q9H7M9|VISTA_HUMAN V-type immunoglobulin domain-containing suppressor of T-cell activation OS=Homo sapiens GN=VSIR PE=1 SV=3	53.7024
K.DLN[+1540.529]ETIHYMYK.H	HexNAc(2)Hex(7)	N[+1541]	165	>sp|Q99538|LGMN_HUMAN Legumain OS=Homo sapiens GN=LGMN PE=1 SV=1	36.9784	88918000
R.N[+1540.529]C[+57.021]SAAPQPEPAAGLASYPELR.L	HexNAc(2)Hex(7)	C[+57], N[+1541]	87	>sp|O75718|CRTAP_HUMAN Cartilage-associated protein OS=Homo sapiens GN=CRTAP PE=1 SV=1	44.5703	40854000
R.AHC[+57.021]VWLEC[+57.021]PIPDAPVVTN[+1540.529]VTVK.A	HexNAc(2)Hex(7)	C[+57]*2, N[+1541]	909	>sp|P26006|ITA3_HUMAN Integrin alpha-3 OS=Homo sapiens GN=ITGA3 PE=1 SV=5	62.0446	621440000
R.N[+1540.529]ATYGHYAPGEEFHDVEDAETYKK.M	HexNAc(2)Hex(7)	N[+1541]	140	>sp|Q96D15|RCN3_HUMAN Reticulocalbin-3 OS=Homo sapiens GN=RCN3 PE=1 SV=1	29.4989
K.TAN[+1540.529]DTSTEAYNLLLR.T	HexNAc(2)Hex(7)	N[+1541]	1203	>sp|P11047|LAMC1_HUMAN Laminin subunit gamma-1 OS=Homo sapiens GN=LAMC1 PE=1 SV=3	48.1262	23065000
R.GILN[+1540.529]ATISVAEINHPVTTYK.T	HexNAc(2)Hex(7)	N[+1541]	808	>sp|O75976|CBPD_HUMAN Carboxypeptidase D OS=Homo sapiens GN=CPD PE=1 SV=2	55.423	24183000
K.RYHQPGHEAVTSAVDQLQQEFHC[+57.021]C[+57.021]GSN[+1540.529]NSQDWR.D	HexNAc(2)Hex(7)	C[+57]*2, N[+1541]	133	>sp|P48509|CD151_HUMAN CD151 antigen OS=Homo sapiens GN=CD151 PE=1 SV=3	48.232	116150000
R.AN[+1540.529]LTTLAGTHTNIPK.L	HexNAc(2)Hex(7)	N[+1541]	56	>sp|P16444|DPEP1_HUMAN Dipeptidase 1 OS=Homo sapiens GN=DPEP1 PE=1 SV=3	29.3644	278270000
K.YADAGHVC[+57.021]HLC[+57.021]HPN[+1540.529]C[+57.021]TYGC[+57.021]TGPGLEGC[+57.021]PTNGPK.I	HexNAc(2)Hex(7)	C[+57]*5, N[+1541]	610	>sp|P00533|EGFR_HUMAN Epidermal growth factor receptor OS=Homo sapiens GN=EGFR PE=1 SV=2	25.3917	257530000
R.LSALDNLLN[+1540.529]HSSMFLK.G	HexNAc(2)Hex(7)	N[+1541]	822	>sp|Q9Y4L1|HYOU1_HUMAN Hypoxia up-regulated protein 1 OS=Homo sapiens GN=HYOU1 PE=1 SV=1	69.3413	84410000
R.N[+1540.529]LSASVIAVTIQGGAHHLDLR.A	HexNAc(2)Hex(7)	N[+1541]	428	>sp|Q9UHL4|DPP2_HUMAN Dipeptidyl peptidase 2 OS=Homo sapiens GN=DPP7 PE=1 SV=3	60.457	14947000
R.FQTVDSSNIDGFVN[+1540.529]C[+57.021]TK.I	HexNAc(2)Hex(7)	C[+57], N[+1541]	340	>sp|P21860|ERBB3_HUMAN Receptor tyrosine-protein kinase erbB-3 OS=Homo sapiens GN=ERBB3 PE=1 SV=1	42.4813	21591000
R.SFDDHFQHLLN[+1540.529]DSER.T	HexNAc(2)Hex(7)	N[+1541]	106	>sp|P35052|GPC1_HUMAN Glypican-1 OS=Homo sapiens GN=GPC1 PE=1 SV=2	37.1905	97817000
K.GQTEIQVNC[+57.021]PPAVTEN[+1540.529]K.T	HexNAc(2)Hex(7)	C[+57], N[+1541]	56	>sp|Q16563|SYPL1_HUMAN Synaptophysin-like protein 1 OS=Homo sapiens GN=SYPL1 PE=1 SV=1	24.8727	814240000
K.DMSDGFISN[+1540.529]LTIQR.Q	HexNAc(2)Hex(7)	N[+1541]	105	>sp|P13674|P4HA1_HUMAN Prolyl 4-hydroxylase subunit alpha-1 OS=Homo sapiens GN=P4HA1 PE=1 SV=2	54.6663	19469000
R.N[+1540.529]ISGVVLADHSGAFHNK.Y	HexNAc(2)Hex(7)	N[+1541]	435	>sp|Q92542|NICA_HUMAN Nicastrin OS=Homo sapiens GN=NCSTN PE=1 SV=2	26.1921	43426000
K.QDILN[+1540.529]NSLTTLSQDITK.V	HexNAc(2)Hex(7)	N[+1541]	140	>sp|Q70UQ0|IKIP_HUMAN Inhibitor of nuclear factor kappa-B kinase-interacting protein OS=Homo sapiens GN=IKBIP PE=1 SV=1	65.3603	11220000
R.YPQDYQFYIQN[+1540.529]FTALPLNTVVPPQR.Q	HexNAc(2)Hex(7)	N[+1541]	126	>sp|P43307|SSRA_HUMAN Translocon-associated protein subunit alpha OS=Homo sapiens GN=SSR1 PE=1 SV=3	74.323	7079900
K.EN[+1540.529]TSDPSLVIAFGR.G	HexNAc(2)Hex(7)	N[+1541]	83	>sp|P11279|LAMP1_HUMAN Lysosome-associated membrane glycoprotein 1 OS=Homo sapiens GN=LAMP1 PE=1 SV=3	48.0307	45108000
K.NSAGN[+1540.529]HTNHPHMDC[+57.021]VITGRPC[+57.021]C[+57.021]IGTK.G	HexNAc(2)Hex(7)	C[+57]*3, N[+1541]	579	>sp|Q96CC6|RHDF1_HUMAN Inactive rhomboid protein 1 OS=Homo sapiens GN=RHBDF1 PE=1 SV=2	17.998	19580000
R.C[+57.021]DYYGC[+57.021]N[+1540.529]QTADDC[+57.021]LNGLAC[+57.021]DC[+57.021]K.S	HexNAc(2)Hex(7)	C[+57]*5, N[+1541]	326	>sp|Q9H3R2|MUC13_HUMAN Mucin-13 OS=Homo sapiens GN=MUC13 PE=1 SV=3	34.4273	31817000
K.LSHDAN[+1540.529]ETLPLHLYVK.S	HexNAc(2)Hex(7)	N[+1541]	728	>sp|O15031|PLXB2_HUMAN Plexin-B2 OS=Homo sapiens GN=PLXNB2 PE=1 SV=3	40.24	41703000
K.TPMTN[+1540.529]SSIQFLDNAFR.K	HexNAc(2)Hex(7)	N[+1541]	275	>sp|P15586|GNS_HUMAN N-acetylglucosamine-6-sulfatase OS=Homo sapiens GN=GNS PE=1 SV=3	62.5777	84432000
R.SLDAYPILNQAQALEN[+1540.529]HTEVQFQK.E	HexNAc(2)Hex(7)	N[+1541]	590	>sp|P26006|ITA3_HUMAN Integrin alpha-3 OS=Homo sapiens GN=ITGA3 PE=1 SV=5	67.1173	118320000
R.HGLESASDHHGN[+1540.529]FSITMR.N	HexNAc(2)Hex(7)	N[+1541]	117	>sp|Q9H7M9|VISTA_HUMAN V-type immunoglobulin domain-containing suppressor of T-cell activation OS=Homo sapiens GN=VSIR PE=1 SV=3	21.3171	65443000
K.TYAIYDLLDTAMIN[+1540.529]NSR.N	HexNAc(2)Hex(7)	N[+1541]	314	>sp|Q969N2|PIGT_HUMAN GPI transamidase component PIG-T OS=Homo sapiens GN=PIGT PE=1 SV=1	71.5011
K.DVEC[+57.021]GEGHFC[+57.021]HDN[+1540.529]QTC[+57.021]C[+57.021]R.D	HexNAc(2)Hex(7)	C[+57]*4, N[+1541]	518	>sp|P28799|GRN_HUMAN Granulins OS=Homo sapiens GN=GRN PE=1 SV=2	11.3347	314170000
R.SEN[+1540.529]ASLVLSSSNQK.R	HexNAc(2)Hex(7)	N[+1541]	1111	>sp|P56199|ITA1_HUMAN Integrin alpha-1 OS=Homo sapiens GN=ITGA1 PE=1 SV=2	17.7954
K.YHYN[+1540.529]ASLLDGTLLDSTWNLGK.T	HexNAc(2)Hex(7)	N[+1541]	394	>sp|O95302|FKBP9_HUMAN Peptidyl-prolyl cis-trans isomerase FKBP9 OS=Homo sapiens GN=FKBP9 PE=1 SV=2	69.2406	97292000
K.GYN[+1540.529]ISWELGNEPNSFLK.K	HexNAc(2)Hex(7)	N[+1541]	215	>sp|Q9Y251|HPSE_HUMAN Heparanase OS=Homo sapiens GN=HPSE PE=1 SV=2	65.448	14398000
R.VSVNTAN[+1540.529]VTLGPQLMEVTVYR.R	HexNAc(2)Hex(7)	N[+1541]	194	>sp|Q14956|GPNMB_HUMAN Transmembrane glycoprotein NMB OS=Homo sapiens GN=GPNMB PE=1 SV=2	67.4785	11420000
K.DLDTDFTNN[+1540.529]ASQPETK.A	HexNAc(2)Hex(7)	N[+1541]	1062	>sp|O75976|CBPD_HUMAN Carboxypeptidase D OS=Homo sapiens GN=CPD PE=1 SV=2	24.1522	18232000
K.C[+57.021]HAGYIGDNC[+57.021]N[+1540.529]C[+57.021]STDISTC[+57.021]R.G	HexNAc(2)Hex(7)	C[+57]*4, N[+1541]	576	>sp|P18084|ITB5_HUMAN Integrin beta-5 OS=Homo sapiens GN=ITGB5 PE=1 SV=1	17.3775	105900000
K.FAEIN[+1540.529]GSALC[+57.021]SYNLK.P	HexNAc(2)Hex(7)	C[+57], N[+1541]	131	>sp|Q8WWI5|CTL1_HUMAN Choline transporter-like protein 1 OS=Homo sapiens GN=SLC44A1 PE=1 SV=1	47.2913	64334000
K.NALN[+1540.529]LTFHAQNVGEGGAYEAELR.V	HexNAc(2)Hex(7)	N[+1541]	672	>sp|P08648|ITA5_HUMAN Integrin alpha-5 OS=Homo sapiens GN=ITGA5 PE=1 SV=2	50.459	21455000
R.VVLGAN[+1540.529]GTYSC[+57.021]LVR.N	HexNAc(2)Hex(7)	C[+57], N[+1541]	428	>sp|Q5ZPR3|CD276_HUMAN CD276 antigen OS=Homo sapiens GN=CD276 PE=1 SV=1	38.7695	49960000
K.AN[+1540.529]TTQPGIVEGGQVLK.C	HexNAc(2)Hex(7)	N[+1541]	73	>sp|P06756|ITAV_HUMAN Integrin alpha-V OS=Homo sapiens GN=ITGAV PE=1 SV=2	27.8417	55732000
R.NPC[+57.021]TSEQN[+1540.529]C[+57.021]TSPFSYK.N	HexNAc(2)Hex(7)	C[+57]*2, N[+1541]	205	>sp|P05556|ITB1_HUMAN Integrin beta-1 OS=Homo sapiens GN=ITGB1 PE=1 SV=2	22.5629	178150000
R.TALFPDLLAQGN[+1540.529]ASLR.L	HexNAc(2)Hex(7)	N[+1541]	311	>sp|Q5ZPR3|CD276_HUMAN CD276 antigen OS=Homo sapiens GN=CD276 PE=1 SV=1	65.9683	118390000
R.ALAGLVYN[+1540.529]ASGSEHC[+57.021]YDIYR.L	HexNAc(2)Hex(7)	C[+57], N[+1541]	308	>sp|Q9UHL4|DPP2_HUMAN Dipeptidyl peptidase 2 OS=Homo sapiens GN=DPP7 PE=1 SV=3	46.2302	301240000
R.TQN[+1540.529]FTLLVQGSPELK.T	HexNAc(2)Hex(7)	N[+1541]	437	>sp|P50895|BCAM_HUMAN Basal cell adhesion molecule OS=Homo sapiens GN=BCAM PE=1 SV=2	52.2335	56485000
K.HLN[+1540.529]ASNPTEPATIIFTAAR.E	HexNAc(2)Hex(7)	N[+1541]	284	>sp|Q8NFQ8|TOIP2_HUMAN Torsin-1A-interacting protein 2 OS=Homo sapiens GN=TOR1AIP2 PE=1 SV=1	50.9678	108710000
K.ILAPAYFILGGN[+1540.529]QSGEGC[+57.021]VITR.D	HexNAc(2)Hex(7)	C[+57], N[+1541]	275	>sp|Q13510|ASAH1_HUMAN Acid ceramidase OS=Homo sapiens GN=ASAH1 PE=1 SV=5	69.236	149050000
K.C[+57.021]C[+57.021]GFTN[+1540.529]YTDFEDSPYFK.E	HexNAc(2)Hex(7)	C[+57]*2, N[+1541]	149	>sp|O60635|TSN1_HUMAN Tetraspanin-1 OS=Homo sapiens GN=TSPAN1 PE=1 SV=2	57.4015	69907000
K.IIISPEEN[+1540.529]VTLTC[+57.021]TAENQLER.T	HexNAc(2)Hex(7)	C[+57], N[+1541]	473	>sp|Q13740|CD166_HUMAN CD166 antigen OS=Homo sapiens GN=ALCAM PE=1 SV=2	53.3006	54515000
K.DYGSQEDFTQVWN[+1540.529]TTMK.G	HexNAc(2)Hex(7)	N[+1541]	129	>sp|O60635|TSN1_HUMAN Tetraspanin-1 OS=Homo sapiens GN=TSPAN1 PE=1 SV=2	54.2621
R.ALEVNTVTC[+57.021]QLN[+1540.529]C[+57.021]SDHGHC[+57.021]DSFTK.R	HexNAc(2)Hex(7)	C[+57]*3, N[+1541]	879	>sp|Q8IZA0|K319L_HUMAN Dyslexia-associated protein KIAA0319-like protein OS=Homo sapiens GN=KIAA0319L PE=1 SV=2	34.0102	49674000
R.VMYTTQGGGEAWGISVLNPN[+1540.529]K.T	HexNAc(2)Hex(7)	N[+1541]	180	>sp|P34810|CD68_HUMAN Macrosialin OS=Homo sapiens GN=CD68 PE=1 SV=2	57.3012	61654000
R.MHIFQN[+1540.529]GSLVIHDVAPEDSGR.Y	HexNAc(2)Hex(7)	N[+1541]	641	>sp|Q13308|PTK7_HUMAN Inactive tyrosine-protein kinase 7 OS=Homo sapiens GN=PTK7 PE=1 SV=2	43.3114	95401000
K.DYYPIN[+1540.529]ESLASLPLR.V	HexNAc(2)Hex(7)	N[+1541]	290	>sp|O96005|CLPT1_HUMAN Cleft lip and palate transmembrane protein 1 OS=Homo sapiens GN=CLPTM1 PE=1 SV=1	65.8726	18808000
K.DN[+1540.529]ATEEEILVYLEK.T	HexNAc(2)Hex(7)	N[+1541]	79	>sp|P07602|SAP_HUMAN Prosaposin OS=Homo sapiens GN=PSAP PE=1 SV=2	64.2173	22635000
R.DC[+57.021]PGN[+1540.529]WTWPENSQQTPMC[+57.021]QAWGNPLPELK.C	HexNAc(2)Hex(7)	C[+57]*2, N[+1541]	402	>sp|P05362|ICAM1_HUMAN Intercellular adhesion molecule 1 OS=Homo sapiens GN=ICAM1 PE=1 SV=2	70.7184	47789000
K.C[+57.021]DPSC[+57.021]PN[+1540.529]GSC[+57.021]WGAGEENC[+57.021]QK.L	HexNAc(2)Hex(7)	C[+57]*4, N[+1541]	190	>sp|P00533|EGFR_HUMAN Epidermal growth factor receptor OS=Homo sapiens GN=EGFR PE=1 SV=2	16.631
K.SHGC[+57.021]TAEGLC[+57.021]C[+57.021]HSEC[+57.021]LGN[+1540.529]C[+57.021]SQPDDPTK.C	HexNAc(2)Hex(7)	C[+57]*5, N[+1541]	225	>sp|P06213|INSR_HUMAN Insulin receptor OS=Homo sapiens GN=INSR PE=1 SV=4	17.1488	85581000
R.N[+1540.529]HTYNTYIGQGYIIPGMDQGLQGAC[+57.021]MGER.R	HexNAc(2)Hex(7)	C[+57], N[+1541]	310	>sp|Q96AY3|FKB10_HUMAN Peptidyl-prolyl cis-trans isomerase FKBP10 OS=Homo sapiens GN=FKBP10 PE=1 SV=1	60.1464	64380000
R.YHYN[+1540.529]GTFLDGTLFDSSHNR.M	HexNAc(2)Hex(7)	N[+1541]	171	>sp|O95302|FKBP9_HUMAN Peptidyl-prolyl cis-trans isomerase FKBP9 OS=Homo sapiens GN=FKBP9 PE=1 SV=2	48.5903	145270000
K.LTQVPDDLPTN[+1378.476]ITVLN[+2204.772]LTHNQLR.R	HexNAc(2)Hex(6),HexNAc(4)Hex(5)NeuAc(2)	N[+1378][+2205]	42	>sp|O15455|TLR3_HUMAN Toll-like receptor 3 OS=Homo sapiens GN=TLR3 PE=1 SV=1	62.4717	64663000
K.LTQVPDDLPTN[+1378.476]ITVLN[+2351.851]LTHNQLR.R	HexNAc(2)Hex(6),HexNAc(4)Hex(5)Fuc(3)NeuAc(1)	N[+1378][+2352]	42	>sp|O15455|TLR3_HUMAN Toll-like receptor 3 OS=Homo sapiens GN=TLR3 PE=1 SV=1	62.3419	8622900
R.N[+1378.476]VTR.L	HexNAc(2)Hex(6)	N[+1378]	269	>sp|P05556|ITB1_HUMAN Integrin beta-1 OS=Homo sapiens GN=ITGB1 PE=1 SV=2	2.7699	15108000
R.ARPVITVNAGLEVYPSILNQDN[+1378.476]K.T	HexNAc(2)Hex(6)	N[+1378]	467	>sp|P06756|ITAV_HUMAN Integrin alpha-V OS=Homo sapiens GN=ITGAV PE=1 SV=2	60.9251	4920800
R.N[+1378.476]VTR.L	HexNAc(2)Hex(6)	N[+1378]	269	>sp|P05556|ITB1_HUMAN Integrin beta-1 OS=Homo sapiens GN=ITGB1 PE=1 SV=2	2.1323	15108000
R.LN[+1378.476]ESFR.D	HexNAc(2)Hex(6)	N[+1378]	101	>sp|Q6ZMJ2|SCAR5_HUMAN Scavenger receptor class A member 5 OS=Homo sapiens GN=SCARA5 PE=1 SV=1	13.122	26575000
K.MC[+57.021]LN[+1378.476]R.T	HexNAc(2)Hex(6)	C[+57], N[+1378]	339	>sp|Q13510|ASAH1_HUMAN Acid ceramidase OS=Homo sapiens GN=ASAH1 PE=1 SV=5	10.3591	23564000
R.SSC[+57.021]GKEN[+1378.476]TSDPSLVIAFGR.G	HexNAc(2)Hex(6)	C[+57], N[+1378]	78	>sp|P11279|LAMP1_HUMAN Lysosome-associated membrane glycoprotein 1 OS=Homo sapiens GN=LAMP1 PE=1 SV=3	58.5886
R.N[+1378.476]VTR.L	HexNAc(2)Hex(6)	N[+1378]	269	>sp|P05556|ITB1_HUMAN Integrin beta-1 OS=Homo sapiens GN=ITGB1 PE=1 SV=2	2.4557	15108000
K.QRN[+1378.476]NSWVK.S	HexNAc(2)Hex(6)	N[+1378]	523	>sp|Q9P2B2|FPRP_HUMAN Prostaglandin F2 receptor negative regulator OS=Homo sapiens GN=PTGFRN PE=1 SV=2	7.7184	84409000
K.QPVSPVIHPPVSYN[+1378.476]DTAPR.I	HexNAc(2)Hex(6)	N[+1378]	248	>sp|Q15904|VAS1_HUMAN V-type proton ATPase subunit S1 OS=Homo sapiens GN=ATP6AP1 PE=1 SV=2	36.6835	9079300
R.TSIPTINM[+15.995]EN[+1378.476]K.T	HexNAc(2)Hex(6)	M[+16], N[+1378]	960	>sp|P26006|ITA3_HUMAN Integrin alpha-3 OS=Homo sapiens GN=ITGA3 PE=1 SV=5	19.3602	6460200
R.YVWN[+1378.476]R.T	HexNAc(2)Hex(6)	N[+1378]	265	>sp|P10696|PPBN_HUMAN Alkaline phosphatase, placental-like OS=Homo sapiens GN=ALPPL2 PE=2 SV=4	15.814	272660000
K.N[+1378.476]STAVWR.G	HexNAc(2)Hex(6)	N[+1378]	302	>sp|Q6UW63|KDEL1_HUMAN KDEL motif-containing protein 1 OS=Homo sapiens GN=KDELC1 PE=1 SV=1	12.6696	38843000
R.HVVYWN[+1378.476]SSNPR.L	HexNAc(2)Hex(6)	N[+1378]	28	>sp|P52798|EFNA4_HUMAN Ephrin-A4 OS=Homo sapiens GN=EFNA4 PE=1 SV=1	15.4062
K.SN[+1378.476]ISILR.V	HexNAc(2)Hex(6)	N[+1378]	691	>sp|P19022|CADH2_HUMAN Cadherin-2 OS=Homo sapiens GN=CDH2 PE=1 SV=4	20.999	10555000
R.LNPGN[+1378.476]YTAR.I	HexNAc(2)Hex(6)	N[+1378]	896	>sp|P08069|IGF1R_HUMAN Insulin-like growth factor 1 receptor OS=Homo sapiens GN=IGF1R PE=1 SV=1	13.4193
R.SLSN[+1378.476]STAR.N	HexNAc(2)Hex(6)	N[+1378]	117	>sp|P50454|SERPH_HUMAN Serpin H1 OS=Homo sapiens GN=SERPINH1 PE=1 SV=2	5.8286	565970000
R.NYFLVN[+1378.476]GTSR.E	HexNAc(2)Hex(6)	N[+1378]	190	>sp|P15509|CSF2R_HUMAN Granulocyte-macrophage colony-stimulating factor receptor subunit alpha OS=Homo sapiens GN=CSF2RA PE=1 SV=1	28.1826	5041300
R.YEQLQN[+1378.476]ETR.Q	HexNAc(2)Hex(6)	N[+1378]	162	>sp|P11117|PPAL_HUMAN Lysosomal acid phosphatase OS=Homo sapiens GN=ACP2 PE=1 SV=3	10.8714	67603000
R.N[+1378.476]HSIFLADINQER.G	HexNAc(2)Hex(6)	N[+1378]	197	>sp|P50897|PPT1_HUMAN Palmitoyl-protein thioesterase 1 OS=Homo sapiens GN=PPT1 PE=1 SV=1	32.9879	7024800
R.LNPGN[+1378.476]YTAR.I	HexNAc(2)Hex(6)	N[+1378]	896	>sp|P08069|IGF1R_HUMAN Insulin-like growth factor 1 receptor OS=Homo sapiens GN=IGF1R PE=1 SV=1	13.3471
R.AC[+57.021]MN[+1378.476]ETRIEELR.A	HexNAc(2)Hex(6)	C[+57], N[+1378]	184	>sp|P42892|ECE1_HUMAN Endothelin-converting enzyme 1 OS=Homo sapiens GN=ECE1 PE=1 SV=2	22.0634	9174400
R.N[+1378.476]ITGTR.V	HexNAc(2)Hex(6)	N[+1378]	212	>sp|Q15758|AAAT_HUMAN Neutral amino acid transporter B(0) OS=Homo sapiens GN=SLC1A5 PE=1 SV=2	6.4178	136010000
K.VSN[+1378.476]YSR.G	HexNAc(2)Hex(6)	N[+1378]	199	>sp|P15328|FOLR1_HUMAN Folate receptor alpha OS=Homo sapiens GN=FOLR1 PE=1 SV=3	5.9432	818150000
R.GHTLTLN[+1378.476]FTR.N	HexNAc(2)Hex(6)	N[+1378]	97	>sp|P11279|LAMP1_HUMAN Lysosome-associated membrane glycoprotein 1 OS=Homo sapiens GN=LAMP1 PE=1 SV=3	30.3638	543780000
R.FNPPSN[+1378.476]VTVR.C	HexNAc(2)Hex(6)	N[+1378]	218	>sp|P15509|CSF2R_HUMAN Granulocyte-macrophage colony-stimulating factor receptor subunit alpha OS=Homo sapiens GN=CSF2RA PE=1 SV=1	22.6738	22435000
K.LIDNN[+1378.476]K.T	HexNAc(2)Hex(6)	N[+1378]	328	>sp|P07602|SAP_HUMAN Prosaposin OS=Homo sapiens GN=PSAP PE=1 SV=2	6.3275	58016000
R.C[+57.021]N[+1378.476]TTHC[+57.021]LVR.W	HexNAc(2)Hex(6)	C[+57]*2, N[+1378]	228	>sp|P15509|CSF2R_HUMAN Granulocyte-macrophage colony-stimulating factor receptor subunit alpha OS=Homo sapiens GN=CSF2RA PE=1 SV=1	8.5604	25034000
R.RPPLAELAALN[+1378.476]LSGSR.L	HexNAc(2)Hex(6)	N[+1378]	114	>sp|Q13641|TPBG_HUMAN Trophoblast glycoprotein OS=Homo sapiens GN=TPBG PE=1 SV=1	54.3773	18781000
K.C[+57.021]FDAMEVDALN[+1378.476]SSHPVSTPVENPAQIR.E	HexNAc(2)Hex(6)	C[+57], N[+1378]	404	>sp|Q9NZ08|ERAP1_HUMAN Endoplasmic reticulum aminopeptidase 1 OS=Homo sapiens GN=ERAP1 PE=1 SV=3	54.3681	30095000
R.AC[+57.021]VAGFTN[+1378.476]ITFHPQNK.G	HexNAc(2)Hex(6)	C[+57], N[+1378]	930	>sp|Q12913|PTPRJ_HUMAN Receptor-type tyrosine-protein phosphatase eta OS=Homo sapiens GN=PTPRJ PE=1 SV=3	39.5089	38567000
K.ILFYNVVVENLDKPSSSELHSIPAPAN[+1378.476]STK.L	HexNAc(2)Hex(6)	N[+1378]	465	>sp|Q99650|OSMR_HUMAN Oncostatin-M-specific receptor subunit beta OS=Homo sapiens GN=OSMR PE=1 SV=1	67.3298	72574000
R.VMYTTQGGGEAWGISVLNPN[+1378.476]K.T	HexNAc(2)Hex(6)	N[+1378]	180	>sp|P34810|CD68_HUMAN Macrosialin OS=Homo sapiens GN=CD68 PE=1 SV=2	57.6092	27436000
R.YHQPGHEAVTSAVDQLQQEFHC[+57.021]C[+57.021]GSN[+1378.476]NSQDWR.D	HexNAc(2)Hex(6)	C[+57]*2, N[+1378]	134	>sp|P48509|CD151_HUMAN CD151 antigen OS=Homo sapiens GN=CD151 PE=1 SV=3	51.5389	19116000
K.LLN[+1378.476]GSQR.V	HexNAc(2)Hex(6)	N[+1378]	465	>sp|Q32P28|P3H1_HUMAN Prolyl 3-hydroxylase 1 OS=Homo sapiens GN=P3H1 PE=1 SV=2	8.2284	331560000
K.AN[+1378.476]LTWSVK.H	HexNAc(2)Hex(6)	N[+1378]	366	>sp|O00754|MA2B1_HUMAN Lysosomal alpha-mannosidase OS=Homo sapiens GN=MAN2B1 PE=1 SV=3	26.1967	7043300
R.EAESLQPM[+15.995]TVVGTDYVFHN[+1378.476]DTK.V	HexNAc(2)Hex(6)	M[+16], N[+1378]	1031	>sp|O15031|PLXB2_HUMAN Plexin-B2 OS=Homo sapiens GN=PLXNB2 PE=1 SV=3	42.2601
K.LIDNN[+1378.476]K.T	HexNAc(2)Hex(6)	N[+1378]	328	>sp|P07602|SAP_HUMAN Prosaposin OS=Homo sapiens GN=PSAP PE=1 SV=2	6.2904	3868900000
K.ILFYNVVVENLDKPSSSELHSIPAPAN[+1378.476]STK.L	HexNAc(2)Hex(6)	N[+1378]	465	>sp|Q99650|OSMR_HUMAN Oncostatin-M-specific receptor subunit beta OS=Homo sapiens GN=OSMR PE=1 SV=1	67.2618	26059000
K.LIDNN[+1378.476]K.T	HexNAc(2)Hex(6)	N[+1378]	328	>sp|P07602|SAP_HUMAN Prosaposin OS=Homo sapiens GN=PSAP PE=1 SV=2	6.2074	85750000
K.LYWISSGN[+1378.476]HTINR.C	HexNAc(2)Hex(6)	N[+1378]	1756	>sp|Q07954|LRP1_HUMAN Prolow-density lipoprotein receptor-related protein 1 OS=Homo sapiens GN=LRP1 PE=1 SV=2	32.2535	7833900
R.N[+1378.476]ISQVLEK.K	HexNAc(2)Hex(6)	N[+1378]	439	>sp|O14672|ADA10_HUMAN Disintegrin and metalloproteinase domain-containing protein 10 OS=Homo sapiens GN=ADAM10 PE=1 SV=1	20.1367	22072000
R.VQPFN[+1378.476]VTQGK.Y	HexNAc(2)Hex(6)	N[+1378]	352	>sp|P13473|LAMP2_HUMAN Lysosome-associated membrane glycoprotein 2 OS=Homo sapiens GN=LAMP2 PE=1 SV=2	19.5802	1128100000
R.SLSN[+1378.476]STAR.N	HexNAc(2)Hex(6)	N[+1378]	117	>sp|P50454|SERPH_HUMAN Serpin H1 OS=Homo sapiens GN=SERPINH1 PE=1 SV=2	5.9569	386050000
R.LSALDNLLN[+1378.476]HSSM[+15.995]FLK.G	HexNAc(2)Hex(6)	M[+16], N[+1378]	822	>sp|Q9Y4L1|HYOU1_HUMAN Hypoxia up-regulated protein 1 OS=Homo sapiens GN=HYOU1 PE=1 SV=1	66.7282	9771900
K.GSLSYLN[+1378.476]VTR.K	HexNAc(2)Hex(6)	N[+1378]	257	>sp|P07339|CATD_HUMAN Cathepsin D OS=Homo sapiens GN=CTSD PE=1 SV=1	32.1097	385530000
R.GIN[+1378.476]ESYKK.N	HexNAc(2)Hex(6)	N[+1378]	210	>sp|P50897|PPT1_HUMAN Palmitoyl-protein thioesterase 1 OS=Homo sapiens GN=PPT1 PE=1 SV=1	7.0879	18520000
K.SELVN[+1378.476]ETR.W	HexNAc(2)Hex(6)	N[+1378]	158	>sp|Q9UGT4|SUSD2_HUMAN Sushi domain-containing protein 2 OS=Homo sapiens GN=SUSD2 PE=1 SV=1	10.8668	72571000
R.LN[+1378.476]WTSLLPASFTK.N	HexNAc(2)Hex(6)	N[+1378]	286	>sp|Q6PIU2|NCEH1_HUMAN Neutral cholesterol ester hydrolase 1 OS=Homo sapiens GN=NCEH1 PE=1 SV=3	72.7537	4889100
K.AAIPSALDTN[+1378.476]SSK.S	HexNAc(2)Hex(6)	N[+1378]	542	>sp|Q08380|LG3BP_HUMAN Galectin-3-binding protein OS=Homo sapiens GN=LGALS3BP PE=1 SV=1	20.758	61180000
K.ERVVRPDSELGERPPEDN[+1378.476]QSFQYDHEAFLGK.E	HexNAc(2)Hex(6)	N[+1378]	36	>sp|Q15293|RCN1_HUMAN Reticulocalbin-1 OS=Homo sapiens GN=RCN1 PE=1 SV=1	37.6277	33013000
R.ARN[+1378.476]ISGVVLADHSGAFHNK.Y	HexNAc(2)Hex(6)	N[+1378]	433	>sp|Q92542|NICA_HUMAN Nicastrin OS=Homo sapiens GN=NCSTN PE=1 SV=2	21.8227	1520400
R.QTPEYQN[+1378.476]ESSR.N	HexNAc(2)Hex(6)	N[+1378]	171	>sp|P11117|PPAL_HUMAN Lysosomal acid phosphatase OS=Homo sapiens GN=ACP2 PE=1 SV=3	8.3472	32058000
R.VIYN[+1378.476]LTEK.G	HexNAc(2)Hex(6)	N[+1378]	425	>sp|Q969V3|NCLN_HUMAN Nicalin OS=Homo sapiens GN=NCLN PE=1 SV=2	21.3033	56528000
K.N[+1378.476]FTMNEK.L	HexNAc(2)Hex(6)	N[+1378]	203	>sp|Q92820|GGH_HUMAN Gamma-glutamyl hydrolase OS=Homo sapiens GN=GGH PE=1 SV=2	12.6185	346410000
K.VYVYALN[+1378.476]QTR.F	HexNAc(2)Hex(6)	N[+1378]	526	>sp|P56199|ITA1_HUMAN Integrin alpha-1 OS=Homo sapiens GN=ITGA1 PE=1 SV=2	27.5146	38564000
K.ANYNLPIMVTDSGKPPMTN[+1378.476]ITDLR.V	HexNAc(2)Hex(6)	N[+1378]	653	>sp|P55290|CAD13_HUMAN Cadherin-13 OS=Homo sapiens GN=CDH13 PE=1 SV=1	64.1839	18869000
R.FFPYAN[+1378.476]GTLGIR.D	HexNAc(2)Hex(6)	N[+1378]	474	>sp|P32004|L1CAM_HUMAN Neural cell adhesion molecule L1 OS=Homo sapiens GN=L1CAM PE=1 SV=2	52.1425	21317000
R.GN[+1378.476]ISAVAVR.F	HexNAc(2)Hex(6)	N[+1378]	154	>sp|Q9Y4D7|PLXD1_HUMAN Plexin-D1 OS=Homo sapiens GN=PLXND1 PE=1 SV=3	14.8346	54952000
K.GSLSYLN[+1378.476]VTR.K	HexNAc(2)Hex(6)	N[+1378]	257	>sp|P07339|CATD_HUMAN Cathepsin D OS=Homo sapiens GN=CTSD PE=1 SV=1	31.793	385530000
R.WHPQN[+1378.476]STSIWK.A	HexNAc(2)Hex(6)	N[+1378]	455	>sp|P08842|STS_HUMAN Steryl-sulfatase OS=Homo sapiens GN=STS PE=1 SV=2	24.1706	7447500
R.VTYQNHN[+1378.476]K.T	HexNAc(2)Hex(6)	N[+1378]	288	>sp|P32004|L1CAM_HUMAN Neural cell adhesion molecule L1 OS=Homo sapiens GN=L1CAM PE=1 SV=2	5.5444
R.LLNINPN[+1378.476]K.T	HexNAc(2)Hex(6)	N[+1378]	255	>sp|P11279|LAMP1_HUMAN Lysosome-associated membrane glycoprotein 1 OS=Homo sapiens GN=LAMP1 PE=1 SV=3	19.6874	18065000
R.LN[+1378.476]SSTIK.Y	HexNAc(2)Hex(6)	N[+1378]	274	>sp|P13473|LAMP2_HUMAN Lysosome-associated membrane glycoprotein 2 OS=Homo sapiens GN=LAMP2 PE=1 SV=2	8.9672	156760000
R.N[+1378.476]NSWVK.S	HexNAc(2)Hex(6)	N[+1378]	525	>sp|Q9P2B2|FPRP_HUMAN Prostaglandin F2 receptor negative regulator OS=Homo sapiens GN=PTGFRN PE=1 SV=2	10.3845	67464000
R.LLNINPN[+1378.476]K.T	HexNAc(2)Hex(6)	N[+1378]	255	>sp|P11279|LAMP1_HUMAN Lysosome-associated membrane glycoprotein 1 OS=Homo sapiens GN=LAMP1 PE=1 SV=3	20.2884	2592500000
K.IQQESLGSAPLMGDDHPN[+1378.476]ASR.D	HexNAc(2)Hex(6)	N[+1378]	572	>sp|Q5JRA6|TGO1_HUMAN Transport and Golgi organization protein 1 homolog OS=Homo sapiens GN=MIA3 PE=1 SV=1	29.7321	20495000
R.EQIN[+1378.476]ITLDHR.C	HexNAc(2)Hex(6)	N[+1378]	194	>sp|Q02809|PLOD1_HUMAN Procollagen-lysine,2-oxoglutarate 5-dioxygenase 1 OS=Homo sapiens GN=PLOD1 PE=1 SV=2	24.1614	25389000
R.LLNINPN[+1378.476]K.T	HexNAc(2)Hex(6)	N[+1378]	255	>sp|P11279|LAMP1_HUMAN Lysosome-associated membrane glycoprotein 1 OS=Homo sapiens GN=LAMP1 PE=1 SV=3	20.284	2592500000
R.TDDEVVQREEEAIQLDGLN[+1378.476]ASQIR.E	HexNAc(2)Hex(6)	N[+1378]	44	>sp|P14625|ENPL_HUMAN Endoplasmin OS=Homo sapiens GN=HSP90B1 PE=1 SV=1	56.1338	7881100
R.IAPASN[+1378.476]VSHTVVLRPLK.A	HexNAc(2)Hex(6)	N[+1378]	83	>sp|P43308|SSRB_HUMAN Translocon-associated protein subunit beta OS=Homo sapiens GN=SSR2 PE=1 SV=1	28.9942	74101000
K.GRDIYTFDGALN[+1378.476]K.S	HexNAc(2)Hex(6)	N[+1378]	62	>sp|Q08722|CD47_HUMAN Leukocyte surface antigen CD47 OS=Homo sapiens GN=CD47 PE=1 SV=1	31.3846	87979000
R.SALLEFAC[+57.021]THNLGN[+1378.476]C[+57.021]STTAMK.L	HexNAc(2)Hex(6)	C[+57]*2, N[+1378]	821	>sp|Q9UIQ6|LCAP_HUMAN Leucyl-cystinyl aminopeptidase OS=Homo sapiens GN=LNPEP PE=1 SV=3	46.9836	23070000
K.VPGN[+1378.476]QTSTTLK.L	HexNAc(2)Hex(6)	N[+1378]	668	>sp|P32004|L1CAM_HUMAN Neural cell adhesion molecule L1 OS=Homo sapiens GN=L1CAM PE=1 SV=2	11.254
K.N[+1378.476]VSVAEGK.E	HexNAc(2)Hex(6)	N[+1378]	286	>sp|Q9P2B2|FPRP_HUMAN Prostaglandin F2 receptor negative regulator OS=Homo sapiens GN=PTGFRN PE=1 SV=2	7.7368	31334000
K.KDTC[+57.021]TQEC[+57.021]SYFN[+1378.476]ITK.V	HexNAc(2)Hex(6)	C[+57]*2, N[+1378]	658	>sp|P05556|ITB1_HUMAN Integrin beta-1 OS=Homo sapiens GN=ITGB1 PE=1 SV=2	26.379	14739000
K.ISN[+1378.476]LTIVQAEIK.D	HexNAc(2)Hex(6)	N[+1378]	326	>sp|Q70UQ0|IKIP_HUMAN Inhibitor of nuclear factor kappa-B kinase-interacting protein OS=Homo sapiens GN=IKBIP PE=1 SV=1	42.3608	13785000
K.VTTYC[+57.021]N[+1378.476]ETMTGWVHDVLGR.N	HexNAc(2)Hex(6)	C[+57], N[+1378]	114	>sp|P53634|CATC_HUMAN Dipeptidyl peptidase 1 OS=Homo sapiens GN=CTSC PE=1 SV=2	63.8744	6689100
K.SQN[+1378.476]FSALK.K	HexNAc(2)Hex(6)	N[+1378]	382	>sp|P14384|CBPM_HUMAN Carboxypeptidase M OS=Homo sapiens GN=CPM PE=1 SV=2	14.7345	71377000
K.TYN[+1378.476]ASVLPVR.V	HexNAc(2)Hex(6)	N[+1378]	368	>sp|Q96S52|PIGS_HUMAN GPI transamidase component PIG-S OS=Homo sapiens GN=PIGS PE=1 SV=3	29.2968	34110000
R.TSIPTINMEN[+1378.476]K.T	HexNAc(2)Hex(6)	N[+1378]	960	>sp|P26006|ITA3_HUMAN Integrin alpha-3 OS=Homo sapiens GN=ITGA3 PE=1 SV=5	29.7045	137100000
R.EGSRTDDEVVQREEEAIQLDGLN[+1378.476]ASQIR.E	HexNAc(2)Hex(6)	N[+1378]	40	>sp|P14625|ENPL_HUMAN Endoplasmin OS=Homo sapiens GN=HSP90B1 PE=1 SV=1	52.3777	31660000
K.ELDLTC[+57.021]N[+1378.476]ITTDR.A	HexNAc(2)Hex(6)	C[+57], N[+1378]	294	>sp|Q9P2B2|FPRP_HUMAN Prostaglandin F2 receptor negative regulator OS=Homo sapiens GN=PTGFRN PE=1 SV=2	33.2785	35039000
K.DSLSIN[+1378.476]ATNIK.H	HexNAc(2)Hex(6)	N[+1378]	347	>sp|P00533|EGFR_HUMAN Epidermal growth factor receptor OS=Homo sapiens GN=EGFR PE=1 SV=2	29.0172	129830000
K.N[+1378.476]QSVPLSC[+57.021]C[+57.021]R.E	HexNAc(2)Hex(6)	C[+57]*2, N[+1378]	167	>sp|O60637|TSN3_HUMAN Tetraspanin-3 OS=Homo sapiens GN=TSPAN3 PE=2 SV=1	13.5393	68168000
R.LVQLFPN[+1378.476]DTSLK.N	HexNAc(2)Hex(6)	N[+1378]	446	>sp|Q12797|ASPH_HUMAN Aspartyl/asparaginyl beta-hydroxylase OS=Homo sapiens GN=ASPH PE=1 SV=3	48.8782	16985000
R.IAPASN[+1378.476]VSHTVVLRPLK.A	HexNAc(2)Hex(6)	N[+1378]	83	>sp|P43308|SSRB_HUMAN Translocon-associated protein subunit beta OS=Homo sapiens GN=SSR2 PE=1 SV=1	28.674	74101000
R.VFGSQN[+1378.476]LTTVK.L	HexNAc(2)Hex(6)	N[+1378]	510	>sp|Q9Y4L1|HYOU1_HUMAN Hypoxia up-regulated protein 1 OS=Homo sapiens GN=HYOU1 PE=1 SV=1	25.8291	84515000
K.TN[+1378.476]ITLVC[+57.021]K.P	HexNAc(2)Hex(6)	C[+57], N[+1378]	580	>sp|P11717|MPRI_HUMAN Cation-independent mannose-6-phosphate receptor OS=Homo sapiens GN=IGF2R PE=1 SV=3	18.8277	21093000
K.NN[+1378.476]HTASILDR.M	HexNAc(2)Hex(6)	N[+1378]	129	>sp|P08962|CD63_HUMAN CD63 antigen OS=Homo sapiens GN=CD63 PE=1 SV=2	12.3689	1449400000
R.NWN[+1378.476]ASFAGK.G	HexNAc(2)Hex(6)	N[+1378]	258	>sp|Q9UI42|CBPA4_HUMAN Carboxypeptidase A4 OS=Homo sapiens GN=CPA4 PE=1 SV=2	21.4091	11472000
K.EN[+1378.476]TSDPSLVIAFGR.G	HexNAc(2)Hex(6)	N[+1378]	83	>sp|P11279|LAMP1_HUMAN Lysosome-associated membrane glycoprotein 1 OS=Homo sapiens GN=LAMP1 PE=1 SV=3	48.5484	29062000
R.SEQLVN[+1378.476]FTGK.A	HexNAc(2)Hex(6)	N[+1378]	181	>sp|Q9BVX2|T106C_HUMAN Transmembrane protein 106C OS=Homo sapiens GN=TMEM106C PE=1 SV=1	25.9501	14976000
R.AYWPDVIHSFPN[+1378.476]R.S	HexNAc(2)Hex(6)	N[+1378]	95	>sp|O00584|RNT2_HUMAN Ribonuclease T2 OS=Homo sapiens GN=RNASET2 PE=1 SV=2	52.5762	25424000
K.GSLSYLN[+1378.476]VTR.K	HexNAc(2)Hex(6)	N[+1378]	257	>sp|P07339|CATD_HUMAN Cathepsin D OS=Homo sapiens GN=CTSD PE=1 SV=1	31.4984	15960000
R.TVN[+1378.476]VSVPK.K	HexNAc(2)Hex(6)	N[+1378]	89	>sp|Q96KA5|CLP1L_HUMAN Cleft lip and palate transmembrane protein 1-like protein OS=Homo sapiens GN=CLPTM1L PE=1 SV=1	17.1633	160360000
K.ENSGYYYC[+57.021]HVSLWAPGHN[+1378.476]R.S	HexNAc(2)Hex(6)	C[+57], N[+1378]	366	>sp|Q9P2B2|FPRP_HUMAN Prostaglandin F2 receptor negative regulator OS=Homo sapiens GN=PTGFRN PE=1 SV=2	37.4112	9837800
R.TSIPTINMEN[+1378.476]K.T	HexNAc(2)Hex(6)	N[+1378]	960	>sp|P26006|ITA3_HUMAN Integrin alpha-3 OS=Homo sapiens GN=ITGA3 PE=1 SV=5	29.3992	137100000
R.AEPPLN[+1378.476]ASASDQGEK.V	HexNAc(2)Hex(6)	N[+1378]	926	>sp|Q9Y4L1|HYOU1_HUMAN Hypoxia up-regulated protein 1 OS=Homo sapiens GN=HYOU1 PE=1 SV=1	13.6653	72884000
R.IVN[+1378.476]ETLYENTK.L	HexNAc(2)Hex(6)	N[+1378]	116	>sp|P19075|TSN8_HUMAN Tetraspanin-8 OS=Homo sapiens GN=TSPAN8 PE=1 SV=1	18.8128	19361000
K.GWN[+1378.476]WTSGFNK.C	HexNAc(2)Hex(6)	N[+1378]	159	>sp|P15328|FOLR1_HUMAN Folate receptor alpha OS=Homo sapiens GN=FOLR1 PE=1 SV=3	44.1576
R.ITIPPHLAYGEN[+1378.476]GTGDK.I	HexNAc(2)Hex(6)	N[+1378]	341	>sp|Q96AY3|FKB10_HUMAN Peptidyl-prolyl cis-trans isomerase FKBP10 OS=Homo sapiens GN=FKBP10 PE=1 SV=1	33.5084	42657000
K.LQFDDN[+1378.476]GTYTC[+57.021]QVK.N	HexNAc(2)Hex(6)	C[+57], N[+1378]	113	>sp|O60487|MPZL2_HUMAN Myelin protein zero-like protein 2 OS=Homo sapiens GN=MPZL2 PE=1 SV=1	28.5782
K.HNN[+1378.476]DTQHIWESDSNEFSVIADPR.G	HexNAc(2)Hex(6)	N[+1378]	215	>sp|P14625|ENPL_HUMAN Endoplasmin OS=Homo sapiens GN=HSP90B1 PE=1 SV=1	47.7562	597790000
K.ENQN[+1378.476]HSYSLK.S	HexNAc(2)Hex(6)	N[+1378]	942	>sp|P06756|ITAV_HUMAN Integrin alpha-V OS=Homo sapiens GN=ITGAV PE=1 SV=2	8.5415	69677000
R.GHTLTLN[+1378.476]FTR.N	HexNAc(2)Hex(6)	N[+1378]	97	>sp|P11279|LAMP1_HUMAN Lysosome-associated membrane glycoprotein 1 OS=Homo sapiens GN=LAMP1 PE=1 SV=3	30.0056	543780000
R.DC[+57.021]PGN[+1378.476]WTWPENSQQTPMC[+57.021]QAWGNPLPELK.C	HexNAc(2)Hex(6)	C[+57]*2, N[+1378]	402	>sp|P05362|ICAM1_HUMAN Intercellular adhesion molecule 1 OS=Homo sapiens GN=ICAM1 PE=1 SV=2	70.896	10749000
[truncated: 216 more rows]

## Sheet: A549_CM2
Peptide _x000D_ < ProteinMetrics Confidential >	Glycans _x000D_ NHFAGNa	Modification Type(s)	Starting _x000D_ position	Protein Name	Scan Time	Intensity
R.GYYN[+2800.031]QSEAGSHTLQR.M	HexNAc(9)Hex(6)	N[+2800]	107	>sp|P30508|1C12_HUMAN HLA class I histocompatibility antigen, Cw-12 alpha chain OS=Homo sapiens GN=HLA-C PE=1 SV=2	22.2963	40612000
K.TC[+57.021]DWLPKPN[+2800.031]MSASC[+57.021]K.E	HexNAc(9)Hex(6)	C[+57]*2, N[+2800]	93	>sp|P07602|SAP_HUMAN Prosaposin OS=Homo sapiens GN=PSAP PE=1 SV=2	52.945	9622700
R.TN[+2800.031]STFVQALVEHVKEEC[+57.021]DR.L	HexNAc(9)Hex(6)	C[+57], N[+2800]	214	>sp|P07602|SAP_HUMAN Prosaposin OS=Homo sapiens GN=PSAP PE=1 SV=2	72.4819	14523000
K.GWN[+2800.031]WTSGFNK.C	HexNAc(9)Hex(6)	N[+2800]	159	>sp|P15328|FOLR1_HUMAN Folate receptor alpha OS=Homo sapiens GN=FOLR1 PE=1 SV=3	64.0847	58071000
R.GYYN[+2800.031]QSEAGSHTLQR.M	HexNAc(9)Hex(6)	N[+2800]	107	>sp|P30508|1C12_HUMAN HLA class I histocompatibility antigen, Cw-12 alpha chain OS=Homo sapiens GN=HLA-C PE=1 SV=2	22.4691	8956600
K.GWN[+2800.031]WTSGFNK.C	HexNAc(9)Hex(6)	N[+2800]	159	>sp|P15328|FOLR1_HUMAN Folate receptor alpha OS=Homo sapiens GN=FOLR1 PE=1 SV=3	64.3982	58071000
K.SNWHKGWN[+2800.031]WTSGFNK.C	HexNAc(9)Hex(6)	N[+2800]	154	>sp|P15328|FOLR1_HUMAN Folate receptor alpha OS=Homo sapiens GN=FOLR1 PE=1 SV=3	55.06	18156000
K.NAC[+57.021]C[+57.021]STN[+2800.031]TSQEAHKDVSYLYR.F	HexNAc(9)Hex(6)	C[+57]*2, N[+2800]	63	>sp|P15328|FOLR1_HUMAN Folate receptor alpha OS=Homo sapiens GN=FOLR1 PE=1 SV=3	34.5143	74056000
R.THN[+3448.243]LTDLSPHLR.Y	HexNAc(9)Hex(10)	N[+3448]	977	>sp|P32004|L1CAM_HUMAN Neural cell adhesion molecule L1 OS=Homo sapiens GN=L1CAM PE=1 SV=2	26.8605	85548000
R.THN[+3448.243]LTDLSPHLR.Y	HexNAc(9)Hex(10)	N[+3448]	977	>sp|P32004|L1CAM_HUMAN Neural cell adhesion molecule L1 OS=Homo sapiens GN=L1CAM PE=1 SV=2	26.9724	19343000
K.GWN[+3067.115]WTSGFNK.C	HexNAc(8)Hex(8)Fuc(1)	N[+3067]	159	>sp|P15328|FOLR1_HUMAN Folate receptor alpha OS=Homo sapiens GN=FOLR1 PE=1 SV=3	47.3754	64100000
K.GWN[+2921.058]WTSGFNK.C	HexNAc(8)Hex(8)	N[+2921]	159	>sp|P15328|FOLR1_HUMAN Folate receptor alpha OS=Homo sapiens GN=FOLR1 PE=1 SV=3	46.8408	25824000
K.TC[+57.021]DWLPKPN[+2596.952]MSASC[+57.021]K.E	HexNAc(8)Hex(6)	C[+57]*2, N[+2597]	93	>sp|P07602|SAP_HUMAN Prosaposin OS=Homo sapiens GN=PSAP PE=1 SV=2	52.7335
R.LIASN[+2272.846]VTETMGIN[+2465.894]GSAYR.V	HexNAc(8)Hex(4),HexNAc(6)Hex(5)Fuc(1)NeuAc(1)	N[+2273][+2466]	1060	>sp|O15118|NPC1_HUMAN Niemann-Pick C1 protein OS=Homo sapiens GN=NPC1 PE=1 SV=2	39.567
K.TLFANGSIYPPNEGFC[+57.021]PC[+57.021]LESGIQN[+3737.322]VSTC[+57.021]R.F	HexNAc(7)Hex(8)Fuc(1)NeuAc(3)	C[+57]*3, N[+3737]	306	>sp|Q8WTV0|SCRB1_HUMAN Scavenger receptor class B member 1 OS=Homo sapiens GN=SCARB1 PE=1 SV=1	66.3815
K.NN[+3446.227]HTASILDR.M	HexNAc(7)Hex(8)Fuc(1)NeuAc(2)	N[+3446]	129	>sp|P08962|CD63_HUMAN CD63 antigen OS=Homo sapiens GN=CD63 PE=1 SV=2	15.5622	15492000
K.NN[+2864.036]HTASILDR.M	HexNAc(7)Hex(8)Fuc(1)	N[+2864]	129	>sp|P08962|CD63_HUMAN CD63 antigen OS=Homo sapiens GN=CD63 PE=1 SV=2	12.0909	270150000
K.DASSFLAEWQN[+2864.036]ITK.G	HexNAc(7)Hex(8)Fuc(1)	N[+2864]	355	>sp|P08195|4F2_HUMAN 4F2 cell-surface antigen heavy chain OS=Homo sapiens GN=SLC3A2 PE=1 SV=3	66.6766	11864000
K.NN[+2717.978]HTASILDR.M	HexNAc(7)Hex(8)	N[+2718]	129	>sp|P08962|CD63_HUMAN CD63 antigen OS=Homo sapiens GN=CD63 PE=1 SV=2	12.1433	42791000
K.TC[+57.021]DWLPKPN[+3866.365]MSASC[+57.021]K.E	HexNAc(7)Hex(7)Fuc(1)NeuAc(4)	C[+57]*2, N[+3866]	93	>sp|P07602|SAP_HUMAN Prosaposin OS=Homo sapiens GN=PSAP PE=1 SV=2	47.2602	39847000
K.TC[+57.021]DWLPKPN[+3866.365]MSASC[+57.021]K.E	HexNAc(7)Hex(7)Fuc(1)NeuAc(4)	C[+57]*2, N[+3866]	93	>sp|P07602|SAP_HUMAN Prosaposin OS=Homo sapiens GN=PSAP PE=1 SV=2	47.342	39847000
K.TLFANGSIYPPNEGFC[+57.021]PC[+57.021]LESGIQN[+3575.270]VSTC[+57.021]R.F	HexNAc(7)Hex(7)Fuc(1)NeuAc(3)	C[+57]*3, N[+3575]	306	>sp|Q8WTV0|SCRB1_HUMAN Scavenger receptor class B member 1 OS=Homo sapiens GN=SCARB1 PE=1 SV=1	66.5649	29727000
K.TC[+57.021]DWLPKPN[+3575.270]MSASC[+57.021]K.E	HexNAc(7)Hex(7)Fuc(1)NeuAc(3)	C[+57]*2, N[+3575]	93	>sp|P07602|SAP_HUMAN Prosaposin OS=Homo sapiens GN=PSAP PE=1 SV=2	44.219	38108000
K.NN[+3284.174]HTASILDR.M	HexNAc(7)Hex(7)Fuc(1)NeuAc(2)	N[+3284]	129	>sp|P08962|CD63_HUMAN CD63 antigen OS=Homo sapiens GN=CD63 PE=1 SV=2	15.8718	56869000
R.GYYN[+2555.925]QSEAGSHTLQR.M	HexNAc(7)Hex(7)	N[+2556]	107	>sp|P30508|1C12_HUMAN HLA class I histocompatibility antigen, Cw-12 alpha chain OS=Homo sapiens GN=HLA-C PE=1 SV=2	14.6365	84127000
R.GYYN[+2555.925]QSEAGSHTLQR.M	HexNAc(7)Hex(7)	N[+2556]	107	>sp|P30508|1C12_HUMAN HLA class I histocompatibility antigen, Cw-12 alpha chain OS=Homo sapiens GN=HLA-C PE=1 SV=2	14.6998	84127000
R.GYYN[+2555.925]QSEAGSHTLQR.M	HexNAc(7)Hex(7)	N[+2556]	107	>sp|P30508|1C12_HUMAN HLA class I histocompatibility antigen, Cw-12 alpha chain OS=Homo sapiens GN=HLA-C PE=1 SV=2	14.2825	104000000
K.TAVN[+2555.925]C[+57.021]SSDFDAC[+57.021]LITK.A	HexNAc(7)Hex(7)	C[+57]*2, N[+2556]	40	>sp|P13987|CD59_HUMAN CD59 glycoprotein OS=Homo sapiens GN=CD59 PE=1 SV=1	42.1853	93160000
K.TAVN[+2069.767]C[+57.021]SSDFDAC[+57.021]LITK.A	HexNAc(7)Hex(4)	C[+57]*2, N[+2070]	40	>sp|P13987|CD59_HUMAN CD59 glycoprotein OS=Homo sapiens GN=CD59 PE=1 SV=1	42.8257	976000000
R.NITGLEN[+3405.200]FTLK.I	HexNAc(6)Hex(9)Fuc(1)NeuAc(2)	N[+3405]	181	>sp|Q96J42|TXD15_HUMAN Thioredoxin domain-containing protein 15 OS=Homo sapiens GN=TXNDC15 PE=1 SV=1	42.512	13669000
R.VNASTTEPN[+3405.200]STVEQSALMR.D	HexNAc(6)Hex(9)Fuc(1)NeuAc(2)	N[+3405]	1335	>sp|P07942|LAMB1_HUMAN Laminin subunit beta-1 OS=Homo sapiens GN=LAMB1 PE=1 SV=2	24.8089	9590800
K.YPHNHHVVN[+3405.200]NTLEGNC[+57.021]SSK.S	HexNAc(6)Hex(9)Fuc(1)NeuAc(2)	C[+57], N[+3405]	103	>sp|P15586|GNS_HUMAN N-acetylglucosamine-6-sulfatase OS=Homo sapiens GN=GNS PE=1 SV=3	9.3012	57673000
K.SN[+3405.200]ITFNNNDTVSFLEYR.T	HexNAc(6)Hex(9)Fuc(1)NeuAc(2)	N[+3405]	101	>sp|Q8WTV0|SCRB1_HUMAN Scavenger receptor class B member 1 OS=Homo sapiens GN=SCARB1 PE=1 SV=1	52.1291	10412000
K.NMTFDLPSDATVVLN[+3405.200]R.S	HexNAc(6)Hex(9)Fuc(1)NeuAc(2)	N[+3405]	62	>sp|P11279|LAMP1_HUMAN Lysosome-associated membrane glycoprotein 1 OS=Homo sapiens GN=LAMP1 PE=1 SV=3	57.7715	26605000
R.VNASTTEPN[+3405.200]STVEQSALMR.D	HexNAc(6)Hex(9)Fuc(1)NeuAc(2)	N[+3405]	1335	>sp|P07942|LAMB1_HUMAN Laminin subunit beta-1 OS=Homo sapiens GN=LAMB1 PE=1 SV=2	24.732	9590800
K.NMTFDLPSDATVVLN[+3405.200]R.S	HexNAc(6)Hex(9)Fuc(1)NeuAc(2)	N[+3405]	62	>sp|P11279|LAMP1_HUMAN Lysosome-associated membrane glycoprotein 1 OS=Homo sapiens GN=LAMP1 PE=1 SV=3	57.9498	26605000
K.NGTNDGDYVFLTGEDSYLN[+3405.200]FTK.I	HexNAc(6)Hex(9)Fuc(1)NeuAc(2)	N[+3405]	206	>sp|Q14108|SCRB2_HUMAN Lysosome membrane protein 2 OS=Homo sapiens GN=SCARB2 PE=1 SV=2	63.3951	41143000
K.LTQVPDDLPTNITVLN[+3405.200]LTHNQLR.R	HexNAc(6)Hex(9)Fuc(1)NeuAc(2)	N[+3405]	42	>sp|O15455|TLR3_HUMAN Toll-like receptor 3 OS=Homo sapiens GN=TLR3 PE=1 SV=1	62.7582	40771000
K.LTQVPDDLPTNITVLN[+3405.200]LTHNQLR.R	HexNAc(6)Hex(9)Fuc(1)NeuAc(2)	N[+3405]	42	>sp|O15455|TLR3_HUMAN Toll-like receptor 3 OS=Homo sapiens GN=TLR3 PE=1 SV=1	62.6141	40771000
K.NM[+15.995]TFDLPSDATVVLN[+3242.127]R.S	HexNAc(6)Hex(7)NeuAc(2)NeuGc(1)	M[+16], N[+3242]	62	>sp|P11279|LAMP1_HUMAN Lysosome-associated membrane glycoprotein 1 OS=Homo sapiens GN=LAMP1 PE=1 SV=3	50.0971	18329000
K.N[+2935.037]MTFDLPSDATVVLN[+1362.481]R.S	HexNAc(6)Hex(7)NeuAc(2),HexNAc(2)Hex(5)Fuc(1)	N[+1362][+2935]	62	>sp|P11279|LAMP1_HUMAN Lysosome-associated membrane glycoprotein 1 OS=Homo sapiens GN=LAMP1 PE=1 SV=3	65.2859	44721000
K.NRVPDSC[+57.021]C[+57.021]IN[+2935.037]VTVGC[+57.021]GINFNEK.A	HexNAc(6)Hex(7)NeuAc(2)	C[+57]*3, N[+2935]	163	>sp|P08962|CD63_HUMAN CD63 antigen OS=Homo sapiens GN=CD63 PE=1 SV=2	45.9863	14439000
K.VASVININPN[+2643.941]TTHSTGSC[+57.021]R.S	HexNAc(6)Hex(7)NeuAc(1)	C[+57], N[+2644]	248	>sp|P13473|LAMP2_HUMAN Lysosome-associated membrane glycoprotein 2 OS=Homo sapiens GN=LAMP2 PE=1 SV=2	24.034	22927000
K.NN[+3228.173]HTASILDR.M	HexNAc(6)Hex(7)Fuc(4)NeuAc(1)	N[+3228]	129	>sp|P08962|CD63_HUMAN CD63 antigen OS=Homo sapiens GN=CD63 PE=1 SV=2	12.0771	84472000
K.NGTNDGDYVFLTGEDSYLN[+3081.095]FTK.I	HexNAc(6)Hex(7)Fuc(1)NeuAc(2)	N[+3081]	206	>sp|Q14108|SCRB2_HUMAN Lysosome membrane protein 2 OS=Homo sapiens GN=SCARB2 PE=1 SV=2	63.9739	10704000
R.LIASNVTETMGIN[+3081.095]GSAYR.V	HexNAc(6)Hex(7)Fuc(1)NeuAc(2)	N[+3081]	1060	>sp|O15118|NPC1_HUMAN Niemann-Pick C1 protein OS=Homo sapiens GN=NPC1 PE=1 SV=2	39.6109
K.NMTFDLPSDATVVLN[+3081.095]R.S	HexNAc(6)Hex(7)Fuc(1)NeuAc(2)	N[+3081]	62	>sp|P11279|LAMP1_HUMAN Lysosome-associated membrane glycoprotein 1 OS=Homo sapiens GN=LAMP1 PE=1 SV=3	58.2819	17956000
K.NM[+15.995]TFDLPSDATVVLN[+3081.095]R.S	HexNAc(6)Hex(7)Fuc(1)NeuAc(2)	M[+16], N[+3081]	62	>sp|P11279|LAMP1_HUMAN Lysosome-associated membrane glycoprotein 1 OS=Homo sapiens GN=LAMP1 PE=1 SV=3	50.4649
R.C[+57.021]VSGTQVHMNNVTVTLHDATIQAYLSN[+3081.095]SSFSR.G	HexNAc(6)Hex(7)Fuc(1)NeuAc(2)	C[+57], N[+3081]	155	>sp|P11279|LAMP1_HUMAN Lysosome-associated membrane glycoprotein 1 OS=Homo sapiens GN=LAMP1 PE=1 SV=3	58.098	13103000
K.NM[+15.995]TFDLPSDATVVLN[+3081.095]R.S	HexNAc(6)Hex(7)Fuc(1)NeuAc(2)	M[+16], N[+3081]	62	>sp|P11279|LAMP1_HUMAN Lysosome-associated membrane glycoprotein 1 OS=Homo sapiens GN=LAMP1 PE=1 SV=3	50.3533	30521000
K.SLVTQYLN[+2789.999]ATGNR.W	HexNAc(6)Hex(7)Fuc(1)NeuAc(1)	N[+2790]	417	>sp|P08195|4F2_HUMAN 4F2 cell-surface antigen heavy chain OS=Homo sapiens GN=SLC3A2 PE=1 SV=3	44.1181	17704000
R.GYYN[+2789.999]QSEAGSHTLQR.M	HexNAc(6)Hex(7)Fuc(1)NeuAc(1)	N[+2790]	107	>sp|P30508|1C12_HUMAN HLA class I histocompatibility antigen, Cw-12 alpha chain OS=Homo sapiens GN=HLA-C PE=1 SV=2	17.2612	26442000
R.LLNINPN[+2498.904]K.T	HexNAc(6)Hex(7)Fuc(1)	N[+2499]	255	>sp|P11279|LAMP1_HUMAN Lysosome-associated membrane glycoprotein 1 OS=Homo sapiens GN=LAMP1 PE=1 SV=3	19.4975	7775100
R.EAGN[+2498.904]HTSGAGLVQINK.S	HexNAc(6)Hex(7)Fuc(1)	N[+2499]	80	>sp|P20645|MPRD_HUMAN Cation-dependent mannose-6-phosphate receptor OS=Homo sapiens GN=M6PR PE=1 SV=1	15.3456	11254000
K.NN[+2498.904]HTASILDR.M	HexNAc(6)Hex(7)Fuc(1)	N[+2499]	129	>sp|P08962|CD63_HUMAN CD63 antigen OS=Homo sapiens GN=CD63 PE=1 SV=2	12.3789	286530000
K.C[+57.021]C[+57.021]GAAN[+2498.904]YTDWEK.I	HexNAc(6)Hex(7)Fuc(1)	C[+57]*2, N[+2499]	145	>sp|P08962|CD63_HUMAN CD63 antigen OS=Homo sapiens GN=CD63 PE=1 SV=2	21.6837	7253500
K.VASVININPN[+2498.904]TTHSTGSC[+57.021]R.S	HexNAc(6)Hex(7)Fuc(1)	C[+57], N[+2499]	248	>sp|P13473|LAMP2_HUMAN Lysosome-associated membrane glycoprotein 2 OS=Homo sapiens GN=LAMP2 PE=1 SV=2	24.0097	105250000
K.N[+2498.904]LTVC[+57.021]PDGALFEQK.G	HexNAc(6)Hex(7)Fuc(1)	C[+57], N[+2499]	124	>sp|P54709|AT1B3_HUMAN Sodium/potassium-transporting ATPase subunit beta-3 OS=Homo sapiens GN=ATP1B3 PE=1 SV=1	42.3914	60658000
K.SLVTQYLN[+2352.846]ATGNR.W	HexNAc(6)Hex(7)	N[+2353]	417	>sp|P08195|4F2_HUMAN 4F2 cell-surface antigen heavy chain OS=Homo sapiens GN=SLC3A2 PE=1 SV=3	40.5089	12077000
K.GWN[+2772.984]WTSGFNK.C	HexNAc(6)Hex(6)NeuAc(2)	N[+2773]	159	>sp|P15328|FOLR1_HUMAN Folate receptor alpha OS=Homo sapiens GN=FOLR1 PE=1 SV=3	47.357	62021000
K.GWN[+2772.984]WTSGFNK.C	HexNAc(6)Hex(6)NeuAc(2)	N[+2773]	159	>sp|P15328|FOLR1_HUMAN Folate receptor alpha OS=Homo sapiens GN=FOLR1 PE=1 SV=3	55.1568	25293000
K.GWN[+2772.984]WTSGFNK.C	HexNAc(6)Hex(6)NeuAc(2)	N[+2773]	159	>sp|P15328|FOLR1_HUMAN Folate receptor alpha OS=Homo sapiens GN=FOLR1 PE=1 SV=3	47.0391	62021000
K.NAC[+57.021]C[+57.021]STN[+2788.979]TSQEAHK.D	HexNAc(6)Hex(6)NeuAc(1)NeuGc(1)	C[+57]*2, N[+2789]	63	>sp|P15328|FOLR1_HUMAN Folate receptor alpha OS=Homo sapiens GN=FOLR1 PE=1 SV=3	7.6169	20423000
K.NAC[+57.021]C[+57.021]STN[+2788.979]TSQEAHK.D	HexNAc(6)Hex(6)NeuAc(1)NeuGc(1)	C[+57]*2, N[+2789]	63	>sp|P15328|FOLR1_HUMAN Folate receptor alpha OS=Homo sapiens GN=FOLR1 PE=1 SV=3	6.3075	479470000
R.LN[+2481.889]SSTIK.Y	HexNAc(6)Hex(6)NeuAc(1)	N[+2482]	274	>sp|P13473|LAMP2_HUMAN Lysosome-associated membrane glycoprotein 2 OS=Homo sapiens GN=LAMP2 PE=1 SV=2	11.1288	189580000
R.YHQPGHEAVTSAVDQLQQEFHC[+57.021]C[+57.021]GSN[+2481.889]NSQDWR.D	HexNAc(6)Hex(6)NeuAc(1)	C[+57]*2, N[+2482]	134	>sp|P48509|CD151_HUMAN CD151 antigen OS=Homo sapiens GN=CD151 PE=1 SV=3	53.3814
K.GWN[+2481.889]WTSGFNK.C	HexNAc(6)Hex(6)NeuAc(1)	N[+2482]	159	>sp|P15328|FOLR1_HUMAN Folate receptor alpha OS=Homo sapiens GN=FOLR1 PE=1 SV=3	49.0618	11030000
K.VASVININPN[+2481.889]TTHSTGSC[+57.021]R.S	HexNAc(6)Hex(6)NeuAc(1)	C[+57], N[+2482]	248	>sp|P13473|LAMP2_HUMAN Lysosome-associated membrane glycoprotein 2 OS=Homo sapiens GN=LAMP2 PE=1 SV=2	28.4779	7787700
R.AHC[+57.021]VWLEC[+57.021]PIPDAPVVTN[+2481.889]VTVK.A	HexNAc(6)Hex(6)NeuAc(1)	C[+57]*2, N[+2482]	909	>sp|P26006|ITA3_HUMAN Integrin alpha-3 OS=Homo sapiens GN=ITGA3 PE=1 SV=5	65.2905	57948000
R.YHQPGHEAVTSAVDQLQQEFHC[+57.021]C[+57.021]GSN[+2628.967]NSQDWR.D	HexNAc(6)Hex(6)Fuc(3)	C[+57]*2, N[+2629]	134	>sp|P48509|CD151_HUMAN CD151 antigen OS=Homo sapiens GN=CD151 PE=1 SV=3	53.338	16386000
K.ILLTC[+57.021]SLN[+2628.967]DSATEVTGHR.W	HexNAc(6)Hex(6)Fuc(3)	C[+57], N[+2629]	153	>sp|P35613|BASI_HUMAN Basigin OS=Homo sapiens GN=BSG PE=1 SV=2	42.7959	49685000
K.NRVPDSC[+57.021]C[+57.021]IN[+2628.967]VTVGC[+57.021]GINFNEK.A	HexNAc(6)Hex(6)Fuc(3)	C[+57]*3, N[+2629]	163	>sp|P08962|CD63_HUMAN CD63 antigen OS=Homo sapiens GN=CD63 PE=1 SV=2	48.7737	32039000
K.SC[+57.021]GEC[+57.021]IQAGPNC[+57.021]GWC[+57.021]TN[+2628.967]STFLQEGMPTSAR.C	HexNAc(6)Hex(6)Fuc(3)	C[+57]*4, N[+2629]	34	>sp|P05556|ITB1_HUMAN Integrin beta-1 OS=Homo sapiens GN=ITGB1 PE=1 SV=2	62.3446	45233000
K.DASSFLAEWQN[+2628.967]ITK.G	HexNAc(6)Hex(6)Fuc(3)	N[+2629]	355	>sp|P08195|4F2_HUMAN 4F2 cell-surface antigen heavy chain OS=Homo sapiens GN=SLC3A2 PE=1 SV=3	70.7451	49507000
K.VASVININPN[+2482.909]TTHSTGSC[+57.021]R.S	HexNAc(6)Hex(6)Fuc(2)	C[+57], N[+2483]	248	>sp|P13473|LAMP2_HUMAN Lysosome-associated membrane glycoprotein 2 OS=Homo sapiens GN=LAMP2 PE=1 SV=2	28.4068	7787700
K.N[+3210.137]MTFDLPSDATVVLN[+406.159]R.S	HexNAc(6)Hex(6)Fuc(1)NeuAc(3),HexNAc(2)	N[+406][+3210]	62	>sp|P11279|LAMP1_HUMAN Lysosome-associated membrane glycoprotein 1 OS=Homo sapiens GN=LAMP1 PE=1 SV=3	62.652	51191000
K.N[+3210.137]MTFDLPSDATVVLN[+406.159]R.S	HexNAc(6)Hex(6)Fuc(1)NeuAc(3),HexNAc(2)	N[+406][+3210]	62	>sp|P11279|LAMP1_HUMAN Lysosome-associated membrane glycoprotein 1 OS=Homo sapiens GN=LAMP1 PE=1 SV=3	62.3492	51191000
K.TC[+57.021]DWLPKPN[+3210.137]MSASC[+57.021]K.E	HexNAc(6)Hex(6)Fuc(1)NeuAc(3)	C[+57]*2, N[+3210]	93	>sp|P07602|SAP_HUMAN Prosaposin OS=Homo sapiens GN=PSAP PE=1 SV=2	44.922	163630000
K.EN[+3210.137]TSDPSLVIAFGR.G	HexNAc(6)Hex(6)Fuc(1)NeuAc(3)	N[+3210]	83	>sp|P11279|LAMP1_HUMAN Lysosome-associated membrane glycoprotein 1 OS=Homo sapiens GN=LAMP1 PE=1 SV=3	60.96	10644000
K.DN[+3210.137]ATEEEILVYLEK.T	HexNAc(6)Hex(6)Fuc(1)NeuAc(3)	N[+3210]	79	>sp|P07602|SAP_HUMAN Prosaposin OS=Homo sapiens GN=PSAP PE=1 SV=2	71.6341	106110000
K.TC[+57.021]DWLPKPN[+3210.137]MSASC[+57.021]K.E	HexNAc(6)Hex(6)Fuc(1)NeuAc(3)	C[+57]*2, N[+3210]	93	>sp|P07602|SAP_HUMAN Prosaposin OS=Homo sapiens GN=PSAP PE=1 SV=2	44.518	10687000
K.DN[+3210.137]ATEEEILVYLEK.T	HexNAc(6)Hex(6)Fuc(1)NeuAc(3)	N[+3210]	79	>sp|P07602|SAP_HUMAN Prosaposin OS=Homo sapiens GN=PSAP PE=1 SV=2	71.3357	86115000
R.DMN[+2919.042]QTLGDNITVK.M	HexNAc(6)Hex(6)Fuc(1)NeuAc(2)	N[+2919]	147	>sp|Q8TCT8|SPP2A_HUMAN Signal peptide peptidase-like 2A OS=Homo sapiens GN=SPPL2A PE=1 SV=2	24.7458	7151100
K.DSITGSGLENATISVAGINHN[+2919.042]ITTGR.F	HexNAc(6)Hex(6)Fuc(1)NeuAc(2)	N[+2919]	390	>sp|O75976|CBPD_HUMAN Carboxypeptidase D OS=Homo sapiens GN=CPD PE=1 SV=2	49.3313	13458000
K.DSITGSGLENATISVAGINHN[+2919.042]ITTGR.F	HexNAc(6)Hex(6)Fuc(1)NeuAc(2)	N[+2919]	390	>sp|O75976|CBPD_HUMAN Carboxypeptidase D OS=Homo sapiens GN=CPD PE=1 SV=2	49.3751	13458000
K.NGTRAEPPLN[+2919.042]ASASDQGEK.V	HexNAc(6)Hex(6)Fuc(1)NeuAc(2)	N[+2919]	922	>sp|Q9Y4L1|HYOU1_HUMAN Hypoxia up-regulated protein 1 OS=Homo sapiens GN=HYOU1 PE=1 SV=1	11.8807	20262000
K.GWN[+2919.042]WTSGFNK.C	HexNAc(6)Hex(6)Fuc(1)NeuAc(2)	N[+2919]	159	>sp|P15328|FOLR1_HUMAN Folate receptor alpha OS=Homo sapiens GN=FOLR1 PE=1 SV=3	53.6905	25866000
R.DMN[+2919.042]QTLGDNITVK.M	HexNAc(6)Hex(6)Fuc(1)NeuAc(2)	N[+2919]	147	>sp|Q8TCT8|SPP2A_HUMAN Signal peptide peptidase-like 2A OS=Homo sapiens GN=SPPL2A PE=1 SV=2	24.6743	7151100
K.TC[+57.021]DWLPKPN[+2919.042]MSASC[+57.021]K.E	HexNAc(6)Hex(6)Fuc(1)NeuAc(2)	C[+57]*2, N[+2919]	93	>sp|P07602|SAP_HUMAN Prosaposin OS=Homo sapiens GN=PSAP PE=1 SV=2	41.0194	43036000
K.TC[+57.021]DWLPKPN[+2919.042]MSASC[+57.021]K.E	HexNAc(6)Hex(6)Fuc(1)NeuAc(2)	C[+57]*2, N[+2919]	93	>sp|P07602|SAP_HUMAN Prosaposin OS=Homo sapiens GN=PSAP PE=1 SV=2	40.6968	43036000
K.NMTFDLPSDATVVLN[+2919.042]R.S	HexNAc(6)Hex(6)Fuc(1)NeuAc(2)	N[+2919]	62	>sp|P11279|LAMP1_HUMAN Lysosome-associated membrane glycoprotein 1 OS=Homo sapiens GN=LAMP1 PE=1 SV=3	58.8381	69122000
K.NM[+15.995]TFDLPSDATVVLN[+2919.042]R.S	HexNAc(6)Hex(6)Fuc(1)NeuAc(2)	M[+16], N[+2919]	62	>sp|P11279|LAMP1_HUMAN Lysosome-associated membrane glycoprotein 1 OS=Homo sapiens GN=LAMP1 PE=1 SV=3	50.6277	16236000
K.GWN[+2919.042]WTSGFNK.C	HexNAc(6)Hex(6)Fuc(1)NeuAc(2)	N[+2919]	159	>sp|P15328|FOLR1_HUMAN Folate receptor alpha OS=Homo sapiens GN=FOLR1 PE=1 SV=3	52.4	22554000
K.TAVN[+2919.042]C[+57.021]SSDFDAC[+57.021]LITK.A	HexNAc(6)Hex(6)Fuc(1)NeuAc(2)	C[+57]*2, N[+2919]	40	>sp|P13987|CD59_HUMAN CD59 glycoprotein OS=Homo sapiens GN=CD59 PE=1 SV=1	41.6541	12497000
K.ILLTC[+57.021]SLN[+2919.042]DSATEVTGHR.W	HexNAc(6)Hex(6)Fuc(1)NeuAc(2)	C[+57], N[+2919]	153	>sp|P35613|BASI_HUMAN Basigin OS=Homo sapiens GN=BSG PE=1 SV=2	45.967	43826000
R.GYYN[+2919.042]QSEAGSHTLQR.M	HexNAc(6)Hex(6)Fuc(1)NeuAc(2)	N[+2919]	107	>sp|P30508|1C12_HUMAN HLA class I histocompatibility antigen, Cw-12 alpha chain OS=Homo sapiens GN=HLA-C PE=1 SV=2	16.1727	104810000
K.SLVTQYLN[+2919.042]ATGNR.W	HexNAc(6)Hex(6)Fuc(1)NeuAc(2)	N[+2919]	417	>sp|P08195|4F2_HUMAN 4F2 cell-surface antigen heavy chain OS=Homo sapiens GN=SLC3A2 PE=1 SV=3	49.3843	23049000
R.DPNSGFVFNLNPLNSSQGYN[+2919.042]VSGIGK.I	HexNAc(6)Hex(6)Fuc(1)NeuAc(2)	N[+2919]	938	>sp|P11717|MPRI_HUMAN Cation-independent mannose-6-phosphate receptor OS=Homo sapiens GN=IGF2R PE=1 SV=3	68.2117	17293000
K.TGPVVEDSGSLLLEYVN[+2627.947]GSAC[+57.021]TTSDGR.Q	HexNAc(6)Hex(6)Fuc(1)NeuAc(1)	C[+57], N[+2628]	855	>sp|P11717|MPRI_HUMAN Cation-independent mannose-6-phosphate receptor OS=Homo sapiens GN=IGF2R PE=1 SV=3	69.9562	36807000
K.DN[+2627.947]ATEEEILVYLEK.T	HexNAc(6)Hex(6)Fuc(1)NeuAc(1)	N[+2628]	79	>sp|P07602|SAP_HUMAN Prosaposin OS=Homo sapiens GN=PSAP PE=1 SV=2	67.4405	5065500
R.EAGN[+2627.947]HTSGAGLVQINK.S	HexNAc(6)Hex(6)Fuc(1)NeuAc(1)	N[+2628]	80	>sp|P20645|MPRD_HUMAN Cation-dependent mannose-6-phosphate receptor OS=Homo sapiens GN=M6PR PE=1 SV=1	18.6062	16708000
K.TC[+57.021]DWLPKPN[+2627.947]MSASC[+57.021]K.E	HexNAc(6)Hex(6)Fuc(1)NeuAc(1)	C[+57]*2, N[+2628]	93	>sp|P07602|SAP_HUMAN Prosaposin OS=Homo sapiens GN=PSAP PE=1 SV=2	36.8886	6281800
K.NRVPDSC[+57.021]C[+57.021]IN[+2627.947]VTVGC[+57.021]GINFNEK.A	HexNAc(6)Hex(6)Fuc(1)NeuAc(1)	C[+57]*3, N[+2628]	163	>sp|P08962|CD63_HUMAN CD63 antigen OS=Homo sapiens GN=CD63 PE=1 SV=2	48.6428	32071000
R.LHNQLLPN[+2627.947]VTTVER.N	HexNAc(6)Hex(6)Fuc(1)NeuAc(1)	N[+2628]	504	>sp|P19440|GGT1_HUMAN Glutathione hydrolase 1 proenzyme OS=Homo sapiens GN=GGT1 PE=1 SV=2	40.2922
K.N[+3048.084]MTFDLPSDATVVLN[+406.159]R.S	HexNAc(6)Hex(5)Fuc(1)NeuAc(3),HexNAc(2)	N[+406][+3048]	62	>sp|P11279|LAMP1_HUMAN Lysosome-associated membrane glycoprotein 1 OS=Homo sapiens GN=LAMP1 PE=1 SV=3	62.7535	36380000
K.LDLPVN[+2756.989]TSIPN[+714.269]VTEVK.E	HexNAc(6)Hex(5)Fuc(1)NeuAc(2),HexNAc(2)Hex(1)Fuc(1)	N[+714][+2757]	95	>sp|P56199|ITA1_HUMAN Integrin alpha-1 OS=Homo sapiens GN=ITGA1 PE=1 SV=2	69.4016	7473100
R.RN[+2756.989]QSLSLLYK.V	HexNAc(6)Hex(5)Fuc(1)NeuAc(2)	N[+2757]	540	>sp|Q06481|APLP2_HUMAN Amyloid-like protein 2 OS=Homo sapiens GN=APLP2 PE=1 SV=2	32.2442	78217000
K.EDVYRN[+2756.989]HSIFLADINQER.G	HexNAc(6)Hex(5)Fuc(1)NeuAc(2)	N[+2757]	192	>sp|P50897|PPT1_HUMAN Palmitoyl-protein thioesterase 1 OS=Homo sapiens GN=PPT1 PE=1 SV=1	45.3548	251430000
R.AKPQGQWAEDVLGN[+2756.989]K.T	HexNAc(6)Hex(5)Fuc(1)NeuAc(2)	N[+2757]	66	>sp|Q29983|MICA_HUMAN MHC class I polypeptide-related sequence A OS=Homo sapiens GN=MICA PE=1 SV=1	38.6005	42152000
K.KDTC[+57.021]TQEC[+57.021]SYFN[+2756.989]ITK.V	HexNAc(6)Hex(5)Fuc(1)NeuAc(2)	C[+57]*2, N[+2757]	658	>sp|P05556|ITB1_HUMAN Integrin beta-1 OS=Homo sapiens GN=ITGB1 PE=1 SV=2	34.9432	26133000
R.LNLSEN[+2756.989]YTLSISNAR.I	HexNAc(6)Hex(5)Fuc(1)NeuAc(2)	N[+2757]	90	>sp|Q13740|CD166_HUMAN CD166 antigen OS=Homo sapiens GN=ALCAM PE=1 SV=2	55.4399	26424000
R.FNQC[+57.021]N[+2756.989]TTR.G	HexNAc(6)Hex(5)Fuc(1)NeuAc(2)	C[+57], N[+2757]	140	>sp|P05187|PPB1_HUMAN Alkaline phosphatase, placental type OS=Homo sapiens GN=ALPP PE=1 SV=2	10.5787	184930000
R.EAGN[+2756.989]HTSGAGLVQINK.S	HexNAc(6)Hex(5)Fuc(1)NeuAc(2)	N[+2757]	80	>sp|P20645|MPRD_HUMAN Cation-dependent mannose-6-phosphate receptor OS=Homo sapiens GN=M6PR PE=1 SV=1	22.2917	11707000
K.GLVSGGLYESHVGC[+57.021]RPYSIPPC[+57.021]EHHVN[+2756.989]GSRPPC[+57.021]TGEGDTPK.C	HexNAc(6)Hex(5)Fuc(1)NeuAc(2)	C[+57]*3, N[+2757]	166	>sp|P07858|CATB_HUMAN Cathepsin B OS=Homo sapiens GN=CTSB PE=1 SV=3	36.6973	44925000
R.N[+2756.989]ATGDYK.C	HexNAc(6)Hex(5)Fuc(1)NeuAc(2)	N[+2757]	306	>sp|Q13740|CD166_HUMAN CD166 antigen OS=Homo sapiens GN=ALCAM PE=1 SV=2	8.1329	5182600
K.LIDNN[+2756.989]K.T	HexNAc(6)Hex(5)Fuc(1)NeuAc(2)	N[+2757]	328	>sp|P07602|SAP_HUMAN Prosaposin OS=Homo sapiens GN=PSAP PE=1 SV=2	9.7006	162680000
R.RN[+2756.989]WTEAEVK.G	HexNAc(6)Hex(5)Fuc(1)NeuAc(2)	N[+2757]	331	>sp|P16444|DPEP1_HUMAN Dipeptidase 1 OS=Homo sapiens GN=DPEP1 PE=1 SV=3	16.8477	75047000
R.NVSGFSIAN[+2756.989]R.S	HexNAc(6)Hex(5)Fuc(1)NeuAc(2)	N[+2757]	205	>sp|Q9H5V8|CDCP1_HUMAN CUB domain-containing protein 1 OS=Homo sapiens GN=CDCP1 PE=1 SV=3	31.9409	51600000
K.VSN[+2756.989]YSR.G	HexNAc(6)Hex(5)Fuc(1)NeuAc(2)	N[+2757]	199	>sp|P15328|FOLR1_HUMAN Folate receptor alpha OS=Homo sapiens GN=FOLR1 PE=1 SV=3	8.927	103970000
K.N[+2756.989]TSVGPLYSGC[+57.021]R.L	HexNAc(6)Hex(5)Fuc(1)NeuAc(2)	C[+57], N[+2757]	13832	>sp|Q8WXI7|MUC16_HUMAN Mucin-16 OS=Homo sapiens GN=MUC16 PE=1 SV=3	26.4559	16293000
R.KPDPAEQQN[+2756.989]VTQVAHSPQGYNTAR.E	HexNAc(6)Hex(5)Fuc(1)NeuAc(2)	N[+2757]	249	>sp|O00461|GOLI4_HUMAN Golgi integral membrane protein 4 OS=Homo sapiens GN=GOLIM4 PE=1 SV=1	22.0063
R.FNQC[+57.021]N[+2756.989]TTR.G	HexNAc(6)Hex(5)Fuc(1)NeuAc(2)	C[+57], N[+2757]	140	>sp|P05187|PPB1_HUMAN Alkaline phosphatase, placental type OS=Homo sapiens GN=ALPP PE=1 SV=2	10.1722	4826000000
K.EGDN[+2756.989]ITLK.C	HexNAc(6)Hex(5)Fuc(1)NeuAc(2)	N[+2757]	262	>sp|Q13740|CD166_HUMAN CD166 antigen OS=Homo sapiens GN=ALCAM PE=1 SV=2	19.7466	190820000
R.SLHVPGLN[+2756.989]K.T	HexNAc(6)Hex(5)Fuc(1)NeuAc(2)	N[+2757]	191	>sp|P30530|UFO_HUMAN Tyrosine-protein kinase receptor UFO OS=Homo sapiens GN=AXL PE=1 SV=3	31.9259	29721000
R.GYYN[+2756.989]QSEDGSHTIQR.M	HexNAc(6)Hex(5)Fuc(1)NeuAc(2)	N[+2757]	107	>sp|P30450|1A26_HUMAN HLA class I histocompatibility antigen, A-26 alpha chain OS=Homo sapiens GN=HLA-A PE=1 SV=2	20.5867	110800000
K.NNQLALTLIDTN[+2756.989]R.S	HexNAc(6)Hex(5)Fuc(1)NeuAc(2)	N[+2757]	176	>sp|P04626|ERBB2_HUMAN Receptor tyrosine-protein kinase erbB-2 OS=Homo sapiens GN=ERBB2 PE=1 SV=1	57.7046	6536700
K.EDVYRN[+2756.989]HSIFLADINQER.G	HexNAc(6)Hex(5)Fuc(1)NeuAc(2)	N[+2757]	192	>sp|P50897|PPT1_HUMAN Palmitoyl-protein thioesterase 1 OS=Homo sapiens GN=PPT1 PE=1 SV=1	45.6482	251430000
R.GETLEIGN[+2756.989]YSFYALDNQNLR.Q	HexNAc(6)Hex(5)Fuc(1)NeuAc(2)	N[+2757]	417	>sp|P06213|INSR_HUMAN Insulin receptor OS=Homo sapiens GN=INSR PE=1 SV=4	71.1231	9915300
R.EGIC[+57.021]NGFTALC[+57.021]PASDPKPN[+2756.989]FTDC[+57.021]NR.H	HexNAc(6)Hex(5)Fuc(1)NeuAc(2)	C[+57]*3, N[+2757]	533	>sp|O14672|ADA10_HUMAN Disintegrin and metalloproteinase domain-containing protein 10 OS=Homo sapiens GN=ADAM10 PE=1 SV=1	54.9447	22509000
R.VTMGQNGNLYFANVLTSDN[+2756.989]HSDYIC[+57.021]HAHFPGTR.T	HexNAc(6)Hex(5)Fuc(1)NeuAc(2)	C[+57], N[+2757]	185	>sp|P32004|L1CAM_HUMAN Neural cell adhesion molecule L1 OS=Homo sapiens GN=L1CAM PE=1 SV=2	66.5501	53508000
R.KDN[+2756.989]TTVTR.L	HexNAc(6)Hex(5)Fuc(1)NeuAc(2)	N[+2757]	247	>sp|P11279|LAMP1_HUMAN Lysosome-associated membrane glycoprotein 1 OS=Homo sapiens GN=LAMP1 PE=1 SV=3	6.3503	220580000
K.N[+2756.989]VTVK.S	HexNAc(6)Hex(5)Fuc(1)NeuAc(2)	N[+2757]	855	>sp|O75976|CBPD_HUMAN Carboxypeptidase D OS=Homo sapiens GN=CPD PE=1 SV=2	10.2777	51083000
R.LQFQVLVQHPQN[+2756.989]ESNK.I	HexNAc(6)Hex(5)Fuc(1)NeuAc(2)	N[+2757]	328	>sp|Q9H5V8|CDCP1_HUMAN CUB domain-containing protein 1 OS=Homo sapiens GN=CDCP1 PE=1 SV=3	44.8633
R.C[+57.021]LQHFYGPNHEHC[+57.021]FN[+2756.989]R.T	HexNAc(6)Hex(5)Fuc(1)NeuAc(2)	C[+57]*2, N[+2757]	385	>sp|P08581|MET_HUMAN Hepatocyte growth factor receptor OS=Homo sapiens GN=MET PE=1 SV=4	21.1117	88255000
R.TN[+2756.989]STFVQALVEHVK.E	HexNAc(6)Hex(5)Fuc(1)NeuAc(2)	N[+2757]	214	>sp|P07602|SAP_HUMAN Prosaposin OS=Homo sapiens GN=PSAP PE=1 SV=2	64.4558	34467000
R.TN[+2756.989]STFVQALVEHVK.E	HexNAc(6)Hex(5)Fuc(1)NeuAc(2)	N[+2757]	214	>sp|P07602|SAP_HUMAN Prosaposin OS=Homo sapiens GN=PSAP PE=1 SV=2	64.5751	2573700000
K.IIISPEEN[+2756.989]VTLTC[+57.021]TAENQLER.T	HexNAc(6)Hex(5)Fuc(1)NeuAc(2)	C[+57], N[+2757]	473	>sp|Q13740|CD166_HUMAN CD166 antigen OS=Homo sapiens GN=ALCAM PE=1 SV=2	60.8826
K.DVEC[+57.021]GEGHFC[+57.021]HDN[+2756.989]QTC[+57.021]C[+57.021]R.D	HexNAc(6)Hex(5)Fuc(1)NeuAc(2)	C[+57]*4, N[+2757]	518	>sp|P28799|GRN_HUMAN Granulins OS=Homo sapiens GN=GRN PE=1 SV=2	13.4273	81278000
K.GWN[+2756.989]WTSGFNK.C	HexNAc(6)Hex(5)Fuc(1)NeuAc(2)	N[+2757]	159	>sp|P15328|FOLR1_HUMAN Folate receptor alpha OS=Homo sapiens GN=FOLR1 PE=1 SV=3	55.1798	5571200
R.N[+2756.989]ATVVWMK.D	HexNAc(6)Hex(5)Fuc(1)NeuAc(2)	N[+2757]	361	>sp|Q13740|CD166_HUMAN CD166 antigen OS=Homo sapiens GN=ALCAM PE=1 SV=2	36.5231	307110000
R.GETLEIGN[+2756.989]YSFYALDNQNLR.Q	HexNAc(6)Hex(5)Fuc(1)NeuAc(2)	N[+2757]	417	>sp|P06213|INSR_HUMAN Insulin receptor OS=Homo sapiens GN=INSR PE=1 SV=4	71.0453	9915300
K.LRNPC[+57.021]TSEQN[+2756.989]C[+57.021]TSPFSYK.N	HexNAc(6)Hex(5)Fuc(1)NeuAc(2)	C[+57]*2, N[+2757]	203	>sp|P05556|ITB1_HUMAN Integrin beta-1 OS=Homo sapiens GN=ITGB1 PE=1 SV=2	31.3987	103360000
K.VYVYALN[+2756.989]QTR.F	HexNAc(6)Hex(5)Fuc(1)NeuAc(2)	N[+2757]	526	>sp|P56199|ITA1_HUMAN Integrin alpha-1 OS=Homo sapiens GN=ITGA1 PE=1 SV=2	37.3185	49094000
R.TN[+2756.989]STFVQALVEHVK.E	HexNAc(6)Hex(5)Fuc(1)NeuAc(2)	N[+2757]	214	>sp|P07602|SAP_HUMAN Prosaposin OS=Homo sapiens GN=PSAP PE=1 SV=2	64.1483	2573700000
K.LIDNN[+2756.989]KTEK.E	HexNAc(6)Hex(5)Fuc(1)NeuAc(2)	N[+2757]	328	>sp|P07602|SAP_HUMAN Prosaposin OS=Homo sapiens GN=PSAP PE=1 SV=2	8.2676	199670000
R.KEN[+2756.989]SSEIC[+57.021]SNNGEC[+57.021]VC[+57.021]GQC[+57.021]VC[+57.021]R.K	HexNAc(6)Hex(5)Fuc(1)NeuAc(2)	C[+57]*5, N[+2757]	518	>sp|P05556|ITB1_HUMAN Integrin beta-1 OS=Homo sapiens GN=ITGB1 PE=1 SV=2	19.419	4613100
K.YGC[+57.021]C[+57.021]PMPN[+2756.989]ATC[+57.021]C[+57.021]SDHLHC[+57.021]C[+57.021]PQDTVC[+57.021]DLIQSK.C	HexNAc(6)Hex(5)Fuc(1)NeuAc(2)	C[+57]*7, N[+2757]	229	>sp|P28799|GRN_HUMAN Granulins OS=Homo sapiens GN=GRN PE=1 SV=2	51.9808	148500000
R.LQFQVLVQHPQN[+2756.989]ESNK.I	HexNAc(6)Hex(5)Fuc(1)NeuAc(2)	N[+2757]	328	>sp|Q9H5V8|CDCP1_HUMAN CUB domain-containing protein 1 OS=Homo sapiens GN=CDCP1 PE=1 SV=3	44.609	72649000
R.THN[+2756.989]LTDLSPHLR.Y	HexNAc(6)Hex(5)Fuc(1)NeuAc(2)	N[+2757]	977	>sp|P32004|L1CAM_HUMAN Neural cell adhesion molecule L1 OS=Homo sapiens GN=L1CAM PE=1 SV=2	30.2834	71228000
K.TAVN[+2756.989]C[+57.021]SSDFDAC[+57.021]LITK.A	HexNAc(6)Hex(5)Fuc(1)NeuAc(2)	C[+57]*2, N[+2757]	40	>sp|P13987|CD59_HUMAN CD59 glycoprotein OS=Homo sapiens GN=CD59 PE=1 SV=1	46.9181	176660000
R.KEN[+2756.989]SSEIC[+57.021]SNNGEC[+57.021]VC[+57.021]GQC[+57.021]VC[+57.021]R.K	HexNAc(6)Hex(5)Fuc(1)NeuAc(2)	C[+57]*5, N[+2757]	518	>sp|P05556|ITB1_HUMAN Integrin beta-1 OS=Homo sapiens GN=ITGB1 PE=1 SV=2	18.3982	48120000
R.C[+57.021]TLQQDC[+57.021]TN[+2756.989]SSQQHFWTSASEGPSR.C	HexNAc(6)Hex(5)Fuc(1)NeuAc(2)	C[+57]*2, N[+2757]	575	>sp|Q9Y4D7|PLXD1_HUMAN Plexin-D1 OS=Homo sapiens GN=PLXND1 PE=1 SV=3	35.4675	41127000
R.GN[+2756.989]ITEYQC[+57.021]HQYITK.M	HexNAc(6)Hex(5)Fuc(1)NeuAc(2)	C[+57], N[+2757]	209	>sp|Q92896|GSLG1_HUMAN Golgi apparatus protein 1 OS=Homo sapiens GN=GLG1 PE=1 SV=2	25.2782
R.SSC[+57.021]GKEN[+2756.989]TSDPSLVIAFGR.G	HexNAc(6)Hex(5)Fuc(1)NeuAc(2)	C[+57], N[+2757]	78	>sp|P11279|LAMP1_HUMAN Lysosome-associated membrane glycoprotein 1 OS=Homo sapiens GN=LAMP1 PE=1 SV=3	49.7803	35772000
R.LAFATMFN[+2756.989]SSEQSQK.G	HexNAc(6)Hex(5)Fuc(1)NeuAc(2)	N[+2757]	113	>sp|P19440|GGT1_HUMAN Glutathione hydrolase 1 proenzyme OS=Homo sapiens GN=GGT1 PE=1 SV=2	55.9922	21487000
K.N[+2756.989]VSVAEGK.E	HexNAc(6)Hex(5)Fuc(1)NeuAc(2)	N[+2757]	286	>sp|Q9P2B2|FPRP_HUMAN Prostaglandin F2 receptor negative regulator OS=Homo sapiens GN=PTGFRN PE=1 SV=2	11.7526	631970000
K.KLGDC[+57.021]ISEDSYPDGN[+2756.989]ITWYR.N	HexNAc(6)Hex(5)Fuc(1)NeuAc(2)	C[+57], N[+2757]	153	>sp|Q13740|CD166_HUMAN CD166 antigen OS=Homo sapiens GN=ALCAM PE=1 SV=2	54.3181	13214000
R.IC[+57.021]PQGYTC[+57.021]C[+57.021]TSEMEENLAN[+2756.989]R.S	HexNAc(6)Hex(5)Fuc(1)NeuAc(2)	C[+57]*3, N[+2757]	61	>sp|P35052|GPC1_HUMAN Glypican-1 OS=Homo sapiens GN=GPC1 PE=1 SV=2	44.1861	29164000
K.GLVSGGLYESHVGC[+57.021]RPYSIPPC[+57.021]EHHVN[+2756.989]GSRPPC[+57.021]TGEGDTPK.C	HexNAc(6)Hex(5)Fuc(1)NeuAc(2)	C[+57]*3, N[+2757]	166	>sp|P07858|CATB_HUMAN Cathepsin B OS=Homo sapiens GN=CTSB PE=1 SV=3	36.3217	39769000
R.YHGFLN[+2756.989]TSYHR.Q	HexNAc(6)Hex(5)Fuc(1)NeuAc(2)	N[+2757]	87	>sp|P11117|PPAL_HUMAN Lysosomal acid phosphatase OS=Homo sapiens GN=ACP2 PE=1 SV=3	24.5731	30699000
K.YDLPASINFILN[+2756.989]K.T	HexNAc(6)Hex(5)Fuc(1)NeuAc(2)	N[+2757]	150	>sp|P38571|LICH_HUMAN Lysosomal acid lipase/cholesteryl ester hydrolase OS=Homo sapiens GN=LIPA PE=1 SV=2	73.9704	13450000
K.LAN[+2756.989]NTHQHVFDDLR.G	HexNAc(6)Hex(5)Fuc(1)NeuAc(2)	N[+2757]	96	>sp|Q99523|SORT_HUMAN Sortilin OS=Homo sapiens GN=SORT1 PE=1 SV=3	25.1861	70597000
K.SLVTQYLN[+2756.989]ATGNR.W	HexNAc(6)Hex(5)Fuc(1)NeuAc(2)	N[+2757]	417	>sp|P08195|4F2_HUMAN 4F2 cell-surface antigen heavy chain OS=Homo sapiens GN=SLC3A2 PE=1 SV=3	50.7475	20178000
K.PN[+2756.989]MSASC[+57.021]K.E	HexNAc(6)Hex(5)Fuc(1)NeuAc(2)	C[+57], N[+2757]	100	>sp|P07602|SAP_HUMAN Prosaposin OS=Homo sapiens GN=PSAP PE=1 SV=2	10.3837	380850000
R.DINSQQELQN[+2756.989]ITTDTR.F	HexNAc(6)Hex(5)Fuc(1)NeuAc(2)	N[+2757]	957	>sp|P10586|PTPRF_HUMAN Receptor-type tyrosine-protein phosphatase F OS=Homo sapiens GN=PTPRF PE=1 SV=2	39.4476	34882000
K.IN[+2756.989]YTVPQSGTFK.I	HexNAc(6)Hex(5)Fuc(1)NeuAc(2)	N[+2757]	418	>sp|Q6YHK3|CD109_HUMAN CD109 antigen OS=Homo sapiens GN=CD109 PE=1 SV=2	40.0622	21800000
K.LGDC[+57.021]ISEDSYPDGN[+2756.989]ITWYR.N	HexNAc(6)Hex(5)Fuc(1)NeuAc(2)	C[+57], N[+2757]	154	>sp|Q13740|CD166_HUMAN CD166 antigen OS=Homo sapiens GN=ALCAM PE=1 SV=2	58.3482	21603000
K.TC[+57.021]DWLPKPN[+2756.989]MSASC[+57.021]K.E	HexNAc(6)Hex(5)Fuc(1)NeuAc(2)	C[+57]*2, N[+2757]	93	>sp|P07602|SAP_HUMAN Prosaposin OS=Homo sapiens GN=PSAP PE=1 SV=2	45.4756
R.ASVSFLNFN[+2756.989]LSNC[+57.021]ER.K	HexNAc(6)Hex(5)Fuc(1)NeuAc(2)	C[+57], N[+2757]	262	>sp|Q9H5V8|CDCP1_HUMAN CUB domain-containing protein 1 OS=Homo sapiens GN=CDCP1 PE=1 SV=3	69.2286	65263000
K.C[+57.021]GLSQSQGN[+2756.989]LSHVDWFSVHK.E	HexNAc(6)Hex(5)Fuc(1)NeuAc(2)	C[+57], N[+2757]	48	>sp|P43121|MUC18_HUMAN Cell surface glycoprotein MUC18 OS=Homo sapiens GN=MCAM PE=1 SV=2	49.7895	792280000
R.TN[+2756.989]STFVQALVEHVK.E	HexNAc(6)Hex(5)Fuc(1)NeuAc(2)	N[+2757]	214	>sp|P07602|SAP_HUMAN Prosaposin OS=Homo sapiens GN=PSAP PE=1 SV=2	64.6612	2573700000
R.GYYN[+2756.989]QSEAGSHTLQWM[+15.995]YGC[+57.021]DLGPDGR.L	HexNAc(6)Hex(5)Fuc(1)NeuAc(2)	C[+57], M[+16], N[+2757]	107	>sp|Q29960|1C16_HUMAN HLA class I histocompatibility antigen, Cw-16 alpha chain OS=Homo sapiens GN=HLA-C PE=1 SV=1	50.0918	22699000
R.C[+57.021]N[+2756.989]GSGTYVC[+57.021]GLC[+57.021]EC[+57.021]SPGYLGTR.C	HexNAc(6)Hex(5)Fuc(1)NeuAc(2)	C[+57]*4, N[+2757]	476	>sp|P18084|ITB5_HUMAN Integrin beta-5 OS=Homo sapiens GN=ITGB5 PE=1 SV=1	48.1975	12218000
K.HLASLYANNHPSMHMGQPSC[+57.021]PN[+2756.989]K.S	HexNAc(6)Hex(5)Fuc(1)NeuAc(2)	C[+57], N[+2757]	1121	>sp|O75976|CBPD_HUMAN Carboxypeptidase D OS=Homo sapiens GN=CPD PE=1 SV=2	27.9437	14301000
R.N[+2756.989]ATVVWMK.D	HexNAc(6)Hex(5)Fuc(1)NeuAc(2)	N[+2757]	361	>sp|Q13740|CD166_HUMAN CD166 antigen OS=Homo sapiens GN=ALCAM PE=1 SV=2	36.0997	307110000
K.GYFYIPPLATHTIC[+57.021]DRN[+2756.989]HTWLPVSDDAC[+57.021]YR.E	HexNAc(6)Hex(5)Fuc(1)NeuAc(2)	C[+57]*2, N[+2757]	67	>sp|P15529|MCP_HUMAN Membrane cofactor protein OS=Homo sapiens GN=CD46 PE=1 SV=3	69.9712	123820000
K.NRVPDSC[+57.021]C[+57.021]IN[+2756.989]VTVGC[+57.021]GINFNEK.A	HexNAc(6)Hex(5)Fuc(1)NeuAc(2)	C[+57]*3, N[+2757]	163	>sp|P08962|CD63_HUMAN CD63 antigen OS=Homo sapiens GN=CD63 PE=1 SV=2	53.3952	12675000
R.YVQN[+2756.989]GTYTVK.I	HexNAc(6)Hex(5)Fuc(1)NeuAc(2)	N[+2757]	459	>sp|Q14126|DSG2_HUMAN Desmoglein-2 OS=Homo sapiens GN=DSG2 PE=1 SV=2	17.4617	107870000
R.TN[+2756.989]STFVQALVEHVK.E	HexNAc(6)Hex(5)Fuc(1)NeuAc(2)	N[+2757]	214	>sp|P07602|SAP_HUMAN Prosaposin OS=Homo sapiens GN=PSAP PE=1 SV=2	64.3925
K.HNIIPIFAVTN[+2756.989]YSYSYYEK.L	HexNAc(6)Hex(5)Fuc(1)NeuAc(2)	N[+2757]	317	>sp|P16144|ITB4_HUMAN Integrin beta-4 OS=Homo sapiens GN=ITGB4 PE=1 SV=5	71.9621	23923000
K.TAVN[+2756.989]C[+57.021]SSDFDAC[+57.021]LITK.A	HexNAc(6)Hex(5)Fuc(1)NeuAc(2)	C[+57]*2, N[+2757]	40	>sp|P13987|CD59_HUMAN CD59 glycoprotein OS=Homo sapiens GN=CD59 PE=1 SV=1	46.395	367360000
K.VLGQSQEPNVNPASAGN[+2756.989]QTQK.T	HexNAc(6)Hex(5)Fuc(1)NeuAc(2)	N[+2757]	153	>sp|Q5VW38|GP107_HUMAN Protein GPR107 OS=Homo sapiens GN=GPR107 PE=1 SV=1	25.3165	20214000
K.GWN[+2756.989]WTSGFNK.C	HexNAc(6)Hex(5)Fuc(1)NeuAc(2)	N[+2757]	159	>sp|P15328|FOLR1_HUMAN Folate receptor alpha OS=Homo sapiens GN=FOLR1 PE=1 SV=3	57.9073	18921000
R.KWN[+2756.989]VTSLETLK.A	HexNAc(6)Hex(5)Fuc(1)NeuAc(2)	N[+2757]	386	>sp|Q13421|MSLN_HUMAN Mesothelin OS=Homo sapiens GN=MSLN PE=1 SV=2	49.7748	55688000
R.GYYN[+2756.989]QSEAGSHTLQR.M	HexNAc(6)Hex(5)Fuc(1)NeuAc(2)	N[+2757]	107	>sp|P30508|1C12_HUMAN HLA class I histocompatibility antigen, Cw-12 alpha chain OS=Homo sapiens GN=HLA-C PE=1 SV=2	16.3827	5375900000
K.GWN[+2756.989]WTSGFNK.C	HexNAc(6)Hex(5)Fuc(1)NeuAc(2)	N[+2757]	159	>sp|P15328|FOLR1_HUMAN Folate receptor alpha OS=Homo sapiens GN=FOLR1 PE=1 SV=3	54.3037	1167100000
K.QLVLN[+2756.989]LTGNTLC[+57.021]AGGASDEK.L	HexNAc(6)Hex(5)Fuc(1)NeuAc(2)	C[+57], N[+2757]	356	>sp|O00592|PODXL_HUMAN Podocalyxin OS=Homo sapiens GN=PODXL PE=1 SV=2	59.9023
R.LNLSEN[+2756.989]YTLSISNAR.I	HexNAc(6)Hex(5)Fuc(1)NeuAc(2)	N[+2757]	90	>sp|Q13740|CD166_HUMAN CD166 antigen OS=Homo sapiens GN=ALCAM PE=1 SV=2	55.3584	138460000
R.KPDPAEQQN[+2756.989]VTQVAHSPQGYNTAR.E	HexNAc(6)Hex(5)Fuc(1)NeuAc(2)	N[+2757]	249	>sp|O00461|GOLI4_HUMAN Golgi integral membrane protein 4 OS=Homo sapiens GN=GOLIM4 PE=1 SV=1	21.7577	8908800
K.GFYLDGSDTIVC[+57.021]DSN[+2756.989]STWDPPVPK.C	HexNAc(6)Hex(5)Fuc(1)NeuAc(2)	C[+57], N[+2757]	259	>sp|P15529|MCP_HUMAN Membrane cofactor protein OS=Homo sapiens GN=CD46 PE=1 SV=3	69.2089	35737000
K.C[+57.021]IPEC[+57.021]PSGYTMN[+2756.989]SSNLLC[+57.021]TPC[+57.021]LGPC[+57.021]PK.V	HexNAc(6)Hex(5)Fuc(1)NeuAc(2)	C[+57]*5, N[+2757]	311	>sp|P06213|INSR_HUMAN Insulin receptor OS=Homo sapiens GN=INSR PE=1 SV=4	66.4968	5629800
K.DFEDLYTPVN[+2756.989]GSIVIVR.A	HexNAc(6)Hex(5)Fuc(1)NeuAc(2)	N[+2757]	242	>sp|P02786|TFR1_HUMAN Transferrin receptor protein 1 OS=Homo sapiens GN=TFRC PE=1 SV=2	71.4268	145810000
K.DTC[+57.021]TQEC[+57.021]SYFN[+2756.989]ITK.V	HexNAc(6)Hex(5)Fuc(1)NeuAc(2)	C[+57]*2, N[+2757]	659	>sp|P05556|ITB1_HUMAN Integrin beta-1 OS=Homo sapiens GN=ITGB1 PE=1 SV=2	41.7736	31935000
R.C[+57.021]VYEALC[+57.021]N[+2756.989]TTSEC[+57.021]PPPVITR.I	HexNAc(6)Hex(5)Fuc(1)NeuAc(2)	C[+57]*3, N[+2757]	788	>sp|O15031|PLXB2_HUMAN Plexin-B2 OS=Homo sapiens GN=PLXNB2 PE=1 SV=3	51.4605	85031000
R.LGLTPEATN[+2756.989]ASLLGC[+57.021]MEDLSVNGQR.R	HexNAc(6)Hex(5)Fuc(1)NeuAc(2)	C[+57], N[+2757]	340	>sp|Q6UVK1|CSPG4_HUMAN Chondroitin sulfate proteoglycan 4 OS=Homo sapiens GN=CSPG4 PE=1 SV=2	72.8637	16776000
R.AGQPATAFSQQDLLDGAVLYSHN[+2756.989]GSLSPR.D	HexNAc(6)Hex(5)Fuc(1)NeuAc(2)	N[+2757]	1180	>sp|Q6UVK1|CSPG4_HUMAN Chondroitin sulfate proteoglycan 4 OS=Homo sapiens GN=CSPG4 PE=1 SV=2	67.8729	148130000
K.YGC[+57.021]C[+57.021]PMPN[+2756.989]ATC[+57.021]C[+57.021]SDHLHC[+57.021]C[+57.021]PQDTVC[+57.021]DLIQSK.C	HexNAc(6)Hex(5)Fuc(1)NeuAc(2)	C[+57]*7, N[+2757]	229	>sp|P28799|GRN_HUMAN Granulins OS=Homo sapiens GN=GRN PE=1 SV=2	51.6831	148500000
R.DIVSSDFLSN[+2756.989]MSMDFQNHLGSC[+57.021]QK.C	HexNAc(6)Hex(5)Fuc(1)NeuAc(2)	C[+57], N[+2757]	166	>sp|P00533|EGFR_HUMAN Epidermal growth factor receptor OS=Homo sapiens GN=EGFR PE=1 SV=2	72.9167	9173600
K.DASSFLAEWQN[+2756.989]ITK.G	HexNAc(6)Hex(5)Fuc(1)NeuAc(2)	N[+2757]	355	>sp|P08195|4F2_HUMAN 4F2 cell-surface antigen heavy chain OS=Homo sapiens GN=SLC3A2 PE=1 SV=3	73.6471	81561000
K.AFN[+2756.989]STLPTMAQMEK.A	HexNAc(6)Hex(5)Fuc(1)NeuAc(2)	N[+2757]	55	>sp|P16070|CD44_HUMAN CD44 antigen OS=Homo sapiens GN=CD44 PE=1 SV=3	52.6124	61163000
R.IQGEEIVFHDLN[+2756.989]LTAHGISHC[+57.021]PTC[+57.021]R.D	HexNAc(6)Hex(5)Fuc(1)NeuAc(2)	C[+57]*2, N[+2757]	3825	>sp|P98160|PGBM_HUMAN Basement membrane-specific heparan sulfate proteoglycan core protein OS=Homo sapiens GN=HSPG2 PE=1 SV=4	62.8642	31510000
K.EELGVTVYQSPHSGSFTITGN[+2756.989]NSNFAQR.F	HexNAc(6)Hex(5)Fuc(1)NeuAc(2)	N[+2757]	80	>sp|P32004|L1CAM_HUMAN Neural cell adhesion molecule L1 OS=Homo sapiens GN=L1CAM PE=1 SV=2	55.4686	107570000
K.QTQVGIVQYGEN[+2756.989]VTHEFNLNK.Y	HexNAc(6)Hex(5)Fuc(1)NeuAc(2)	N[+2757]	206	>sp|P56199|ITA1_HUMAN Integrin alpha-1 OS=Homo sapiens GN=ITGA1 PE=1 SV=2	66.5705	190460000
R.GYYN[+2756.989]QSEAGSHTLQWMYGC[+57.021]DLGPDGR.L	HexNAc(6)Hex(5)Fuc(1)NeuAc(2)	C[+57], N[+2757]	107	>sp|Q29960|1C16_HUMAN HLA class I histocompatibility antigen, Cw-16 alpha chain OS=Homo sapiens GN=HLA-C PE=1 SV=1	58.9443	224930000
K.TGPVVEDSGSLLLEYVN[+2756.989]GSAC[+57.021]TTSDGR.Q	HexNAc(6)Hex(5)Fuc(1)NeuAc(2)	C[+57], N[+2757]	855	>sp|P11717|MPRI_HUMAN Cation-independent mannose-6-phosphate receptor OS=Homo sapiens GN=IGF2R PE=1 SV=3	69.2332	14098000
R.HVFPHN[+2756.989]HTADIQSEVHC[+57.021]IFSPQIEEPSQC[+57.021]PDC[+57.021]VVSALGAK.V	HexNAc(6)Hex(5)Fuc(1)NeuAc(2)	C[+57]*3, N[+2757]	144	>sp|P08581|MET_HUMAN Hepatocyte growth factor receptor OS=Homo sapiens GN=MET PE=1 SV=4	65.1993	32420000
K.DN[+2756.989]ATEEEILVYLEK.T	HexNAc(6)Hex(5)Fuc(1)NeuAc(2)	N[+2757]	79	>sp|P07602|SAP_HUMAN Prosaposin OS=Homo sapiens GN=PSAP PE=1 SV=2	71.8561	13570000
R.VFEAVEQASN[+2756.989]LTQAPEEEPIPLDQLGGSC[+57.021]R.T	HexNAc(6)Hex(5)Fuc(1)NeuAc(2)	C[+57], N[+2757]	349	>sp|P16444|DPEP1_HUMAN Dipeptidase 1 OS=Homo sapiens GN=DPEP1 PE=1 SV=3	69.9666	40969000
R.FNQC[+57.021]N[+2772.984]TTR.G	HexNAc(6)Hex(5)Fuc(1)NeuAc(1)NeuGc(1)	C[+57], N[+2773]	140	>sp|P05187|PPB1_HUMAN Alkaline phosphatase, placental type OS=Homo sapiens GN=ALPP PE=1 SV=2	9.8549	1981500000
K.NAC[+57.021]C[+57.021]STN[+2772.984]TSQEAHK.D	HexNAc(6)Hex(5)Fuc(1)NeuAc(1)NeuGc(1)	C[+57]*2, N[+2773]	63	>sp|P15328|FOLR1_HUMAN Folate receptor alpha OS=Homo sapiens GN=FOLR1 PE=1 SV=3	6.2973	203650000
R.GYYN[+2772.984]QSEAGSHTLQR.M	HexNAc(6)Hex(5)Fuc(1)NeuAc(1)NeuGc(1)	N[+2773]	107	>sp|P30508|1C12_HUMAN HLA class I histocompatibility antigen, Cw-12 alpha chain OS=Homo sapiens GN=HLA-C PE=1 SV=2	17.0126	50556000
K.TC[+57.021]DWLPKPN[+2772.984]MSASC[+57.021]K.E	HexNAc(6)Hex(5)Fuc(1)NeuAc(1)NeuGc(1)	C[+57]*2, N[+2773]	93	>sp|P07602|SAP_HUMAN Prosaposin OS=Homo sapiens GN=PSAP PE=1 SV=2	41.2739	30884000
R.YYN[+2465.894]QSEAGSHTLQR.M	HexNAc(6)Hex(5)Fuc(1)NeuAc(1)	N[+2466]	108	>sp|Q95365|1B38_HUMAN HLA class I histocompatibility antigen, B-38 alpha chain OS=Homo sapiens GN=HLA-B PE=1 SV=1	14.2619	51911000
R.GYYN[+2465.894]QSEAGSHTLQR.M	HexNAc(6)Hex(5)Fuc(1)NeuAc(1)	N[+2466]	107	>sp|P30508|1C12_HUMAN HLA class I histocompatibility antigen, Cw-12 alpha chain OS=Homo sapiens GN=HLA-C PE=1 SV=2	14.7146	32168000
R.YYN[+2465.894]QSEAGSHTLQR.M	HexNAc(6)Hex(5)Fuc(1)NeuAc(1)	N[+2466]	108	>sp|Q95365|1B38_HUMAN HLA class I histocompatibility antigen, B-38 alpha chain OS=Homo sapiens GN=HLA-B PE=1 SV=1	13.8578	1261400000
[truncated: 1,707 more rows]

## Sheet: A549_CM3
Peptide _x000D_ < ProteinMetrics Confidential >	Glycans _x000D_ NHFAGNa	Modification Type(s)	Starting _x000D_ position	Protein Name	Scan Time	Intensity
[truncated: 1,941 more rows]

[truncated: 3 more sheets: A549DDP_CM1, A549DDP_CM2, A549DDP_CM3]
